# Supplementary material for: The Impact of Growth Years on the Medicinal Material Characteristics and Metabolites of Stellaria dichotoma L. var. lanceolata Bge. Reveals the Optimal Harvest Age
Source: Plants (Basel). 2023 Jun 12;12(12):2286. doi: 10.3390/plants12122286 (PMC10304078; doi:10.3390/plants12122286)
Supplement: Supplementary file 1 [file plants-12-02286-s001.zip]

Archive with 8 entries (8 files):
- Supplementary Figure S1.jpg
- Supplementary Figure S2.jpg
- Supplementary Figure S3.jpg
- Supplementary Figure S4.jpg
- Supplementary Figure S5.jpg
- Supplementary Table S1 Basic information of metabolites in SDL.pdf
- Supplementary Table S2 Raw data of SDL metabolites in different planting yearsú¿posú⌐.txt
- Supplementary Table S3 Raw data of SDL metabolites in different planting yearsú¿negú⌐.txt
