# Supplementary material for: The Impact of Growth Years on the Medicinal Material Characteristics and Metabolites of Stellaria dichotoma L. var. lanceolata Bge. Reveals the Optimal Harvest Age
Source: Plants (Basel). 2023 Jun 12;12(12):2286. doi: 10.3390/plants12122286 (PMC10304078; doi:10.3390/plants12122286)
Supplement: Supplementary file 1 [file plants-12-02286-s001.zip › Supplementary Table S2 Raw data of SDL metabolites in different planting yearsú¿posú⌐.txt]

Supplementary Table S2 Raw data of YCH metabolites in different planting years��pos��
ID	Ionic strength
	Plant1-1	Plant1-2	Plant1-3	Plant1-4	Plant1-5	Plant1-6	Plant2-1	Plant2-2	Plant2-3	Plant2-4	Plant2-5	Plant2-6	Plant3-1	Plant3-2	Plant3-3	Plant3-4	Plant3-5	Plant3-6	Plant4-1	Plant4-2	Plant4-3	Plant4-4	Plant4-5	Plant4-6	Plant5-1	Plant5-2	Plant5-3	Plant5-4	Plant5-5	Plant5-6
M525T345_1	957.92	1670.13	907.47	1831.90	1171.54	1739.79	1341.64	1412.59	944.87	1465.88	1121.02	2276.26	2370.37	4335.79	3206.16	3800.57	2981.04	3186.21	2226.12	4165.73	3654.16	2397.32	2469.83	2379.11	1779.80	1770.49	1336.37	1651.46	1616.76	3190.86
M467T396	436351.03	321208.20	331952.94	342555.18	338354.05	372029.86	1076581.01	1168276.50	863220.79	1015385.05	924170.37	874343.67	573315.98	521728.01	425501.52	537705.06	541848.53	559795.00	482615.35	517870.54	543777.29	529143.99	568774.37	522319.85	677391.01	599584.86	553544.44	411274.67	532217.33	536397.66
M253T497	73597.40	69944.83	61959.30	55790.55	44902.60	41196.65	41158.75	42970.53	33273.28	47717.15	43705.91	44436.15	40769.12	43317.11	48115.47	39369.96	40666.15	35185.69	42711.10	54548.30	44388.89	35047.76	34149.29	40245.58	46576.48	32705.05	34689.35	32827.99	35339.40	40605.32
M72T303	79399.29	75520.43	79957.48	88825.69	89375.06	86528.78	60676.40	59748.53	57829.47	60604.44	55026.87	64121.40	73005.68	86660.47	79508.86	88495.21	83313.67	72736.93	118113.99	234433.85	140492.61	129965.33	163343.85	129547.56	131914.30	148580.08	126144.84	156688.86	141068.45	220619.16
M327T36	6117.07	25524.92	6473.88	8568.12	2080.74	10155.12	6419.35	6198.61	37567.57	12716.19	11219.27	11445.68	7652.02	11147.02	8505.89	31061.43	28285.58	6470.63	8374.30	13652.51	29907.51	15688.97	17273.12	14823.09	12487.03	5612.99	10196.69	15186.84	9739.78	9864.47
M600T39	4729289.64	4181728.15	4518957.93	4675279.96	4696537.87	4376285.75	4610865.49	5665511.28	4034200.41	4295913.42	4220438.98	4072389.80	4334730.08	5025124.41	4809839.96	4979022.96	1763049.12	4407380.87	4463222.96	4200678.02	4745517.02	4391610.58	4027496.74	4189853.05	3944531.35	4140854.07	3613390.42	3591628.10	3856316.85	3196948.14
M741T150	464075.98	486004.29	289821.75	442085.33	381110.66	322119.98	757544.88	952523.61	1025300.46	467204.79	1113808.90	759784.26	1089949.90	374683.01	843102.84	506261.47	887896.93	923022.61	954172.83	804495.68	594747.28	1015704.66	946399.36	1379813.07	941694.54	879220.27	879126.04	513322.36	945400.70	719297.73
M809T185	12004.64	8655.68	13533.54	11259.45	10951.10	12079.88	11524.57	8001.62	9395.48	16616.77	9117.93	11885.21	8657.94	8533.31	8023.88	2967.86	7877.02	7661.73	10222.60	11527.77	14142.11	11120.56	13210.68	11659.44	10528.87	10813.18	9372.85	10598.67	9958.05	10179.61
M745T150_1	1390637.26	1363134.34	1136154.18	1925955.65	1295049.68	1171506.54	2224991.68	2065726.05	2322410.34	1636045.36	2453878.21	2191245.17	1996651.48	1318670.48	1837753.15	1575405.10	1918909.29	1936957.99	2204605.94	2056106.47	1944591.23	2401396.65	2360820.77	2370778.98	2179717.39	2123112.73	2048799.78	1875293.99	2167060.10	1849677.63
M604T160	57252.14	93590.38	64718.89	34868.11	43846.57	35466.74	17407.85	16994.12	18820.73	24248.55	26761.46	24474.55	51810.18	19675.30	21215.20	16513.74	44982.44	21873.38	15967.61	15570.68	10001.80	14715.58	7979.30	12571.83	24381.45	39955.48	76513.72	9758.62	19904.39	11414.50
M731T150	439065.66	578426.76	361372.82	373918.53	403141.05	608581.96	787717.59	682461.37	807176.16	616131.00	802690.51	770663.41	690067.53	568131.87	719460.13	611381.69	690807.66	693816.92	713703.48	732315.97	999557.25	811835.08	775633.32	1123741.17	817669.97	804938.82	769228.35	756714.38	847198.50	729962.30
M850T203	5785.57	8599.06	7565.71	6759.24	9084.29	7100.80	9041.77	11945.59	12168.85	10009.41	10186.17	16325.02	12370.75	9317.96	8914.06	11349.41	11632.70	13518.95	5173.62	5523.89	11449.16	11381.06	10371.86	6923.34	5400.98	6448.13	9284.82	8043.70	7288.61	7966.57
M627T173_2	97188.31	94817.37	82509.48	99429.12	91124.53	98545.54	127046.05	104785.31	109976.65	104097.45	119002.44	109526.88	118730.68	141286.46	131690.81	129977.10	129877.48	141999.35	127179.29	144604.55	148930.93	127831.49	138029.98	134269.56	163868.80	181088.48	138320.87	179617.13	153552.60	172308.41
M499T500	13776.83	11884.59	31337.27	30887.40	28196.30	14126.55	13804.42	7121.62	19803.02	8616.78	9545.08	8916.01	13461.97	33014.25	55046.79	33974.47	29050.21	12163.06	10683.99	31870.60	35295.04	10410.27	25687.43	8206.97	21659.70	25662.25	41009.78	50474.96	20186.67	15738.77
M395T464	5045.99	6149.42	4943.59	3922.33	4665.26	4035.84	7526.94	5547.78	6777.77	3904.41	6470.55	5926.62	7479.58	6438.18	18476.71	6665.53	7612.86	5077.53	9255.94	9903.28	7521.56	6423.65	5776.78	6278.94	6246.05	5684.61	10912.52	12557.51	8350.17	10455.14
M303T282	41063.87	39825.43	16703.95	15719.72	40868.91	45453.42	7141.92	15153.33	38943.44	12541.36	36463.11	14366.49	34641.95	7302.91	12360.48	15488.61	5404.15	11436.81	13070.48	13543.69	15291.30	14546.69	13702.32	15101.64	15690.95	17520.06	14880.95	39933.74	17211.15	34228.19
M170T82	68405.56	59738.79	43364.89	54350.83	56741.24	51441.77	42069.96	35344.11	46519.25	58465.94	46145.42	56804.20	25331.24	35834.63	29545.72	37715.08	21519.94	13792.87	10424.96	12882.57	18914.83	11101.27	9326.33	10033.78	30659.20	16110.50	26703.16	24080.92	21475.33	16124.61
M127T366_2	903643.66	804989.71	955570.72	922163.42	888516.96	912282.88	1026029.92	988534.93	980171.54	1065457.84	927717.46	958569.25	913968.08	966323.85	901535.84	975465.28	941894.45	891782.68	890087.06	950941.26	980508.92	924272.06	969610.35	960894.00	961007.00	1033807.23	926419.83	1057904.53	965677.10	951892.29
M471T239	1018.89	772.59	1033.08	643.28	1130.76	1450.43	699.34	633.29	823.80	759.69	914.23	675.45	931.84	890.75	821.66	884.27	600.69	770.36	560.45	854.78	857.75	700.77	809.63	621.17	574.40	452.74	529.19	231.69	559.45	328.43
M143T264	3216.68	2009.40	4182.12	2116.83	3287.81	3859.24	2437.47	1397.62	1981.16	1753.02	2119.29	1443.89	3509.78	3817.49	1530.35	804.23	884.94	6748.56	2623.48	793.49	2384.55	2358.11	778.13	2386.97	1116.85	5350.10	4462.43	1415.71	4284.50	1268.71
M84T375	347302.51	460743.91	529618.18	456368.61	453384.14	487218.87	393227.26	331928.99	353089.79	392232.83	309807.99	379702.95	414563.81	457537.21	406105.83	456825.31	433767.93	379179.72	575092.07	611537.67	713490.97	640779.81	665800.92	643661.45	949389.33	861898.16	845557.38	1004027.82	843690.74	912415.41
M236T331	84299.19	80284.77	81417.86	54616.53	82014.88	66519.35	35150.38	35940.39	39305.35	30148.48	48702.78	27964.59	26703.03	11691.55	24961.22	16005.14	24721.03	30547.14	6292.20	5351.44	4435.51	6178.97	6445.91	6697.32	26315.97	21419.37	32293.44	24945.88	26985.57	11786.96
M454T339	59257.35	1005.88	39662.33	60667.98	55661.98	63985.94	7520.48	6625.26	7642.06	7710.34	6739.52	7620.82	7744.92	6064.08	7191.56	6279.83	6243.45	5968.72	5766.72	6076.93	5607.83	5991.76	7188.28	5839.21	6515.22	7010.10	6362.83	7121.43	7120.42	7879.67
M85T263	6579.13	6688.53	6708.87	7031.50	4256.01	3335.40	5917.40	6353.06	8547.87	4909.27	8929.21	7749.10	10677.13	5433.45	8978.84	6487.94	10084.49	9262.67	18230.32	9120.52	12608.58	15275.24	12802.53	13324.34	13655.86	15049.90	13567.12	11995.08	11339.54	14188.65
M759T149_1	9768214.75	9158339.13	7039028.42	7174487.11	8379999.85	7277580.02	17408310.70	17055173.54	19257320.34	12548729.32	21079791.49	15532168.98	19629916.48	9652451.02	16877452.43	12979852.95	16980964.81	17472752.72	19048023.58	16198585.65	13336245.21	19524869.40	19265876.20	20364002.37	18989568.30	18072802.81	18969596.98	14538406.70	19245941.52	15822629.83
M693T594	284.50	848.65	450.29	950.97	845.52	450.27	487.56	687.56	748.67	267.93	614.40	700.23	751.90	348.89	1001.07	449.29	845.94	735.17	827.73	596.67	155.69	788.22	695.24	818.49	585.60	749.19	419.73	118.43	599.68	379.80
M358T414	31026.41	20006.46	28899.41	26410.39	25869.61	25881.79	27228.68	20610.48	22674.24	33956.46	24065.71	26600.57	17953.59	21141.68	15259.36	22281.20	14828.06	17412.28	17502.95	19463.69	19632.61	18570.51	23185.10	19049.00	26837.24	23713.73	18260.95	24027.38	18729.52	21415.45
M405T306	13133.27	13200.00	12065.44	15096.36	12124.96	14932.81	8832.51	8807.20	8251.50	8748.97	6748.61	10128.46	6416.97	6481.11	6464.10	4745.14	4516.72	4885.75	3343.09	3127.43	5208.60	4346.27	5812.02	3766.22	5390.36	5709.21	4773.01	6229.66	5951.20	2565.38
M190T338	7505.14	7623.22	9045.30	6721.50	7269.91	6128.96	7513.50	7918.05	7193.44	7406.98	8757.40	6433.70	8363.08	5946.71	7773.49	7328.05	7639.58	7482.55	8231.74	7679.54	6914.42	8723.08	8299.18	8114.66	10059.37	8143.32	849.56	9993.62	9301.37	8929.79
M311T497	4164.72	4543.28	5518.71	2693.87	4740.31	5018.40	40581.38	28753.43	22404.65	35787.30	28923.14	30383.88	27965.68	42679.92	38405.48	42845.98	30853.15	92836.25	51842.01	55548.10	74637.03	49461.76	57381.68	52704.60	86064.26	77903.35	64354.94	94146.25	70047.08	88849.90
M413T209	1090.62	2211.73	1422.40	1384.48	1521.79	1721.87	2335.38	1638.27	1723.45	1870.02	1504.47	1686.86	768.78	1603.83	1641.41	2001.25	1996.08	1549.61	1829.16	1417.18	434.62	1647.89	1691.10	1481.71	1590.68	2081.54	1931.31	1625.36	1832.95	1853.67
M297T210	10678.99	10530.61	11625.19	11280.29	11593.55	13225.21	14826.48	10073.27	13013.99	11508.74	11952.24	12822.55	6546.14	9277.45	8561.11	9446.17	6604.93	6591.96	8259.89	10454.72	12289.41	10589.33	11342.50	11030.40	22889.10	22315.54	16670.61	25247.65	19784.26	23538.29
M124T241	118524.07	216808.06	108322.53	83851.19	118541.83	113402.44	131971.70	98838.47	115957.00	122883.11	229761.34	85460.51	106329.87	123383.45	34233.87	108151.69	110737.53	109798.91	115413.09	106577.41	115149.26	83970.43	82733.98	81653.21	122330.97	94555.24	83965.08	159421.87	84450.86	139019.68
M245T36_2	242853.58	212284.69	212893.81	214369.60	396150.66	221455.42	184544.87	276172.42	316128.42	200170.79	171569.66	186867.54	200191.38	56352.92	300892.64	275220.41	196192.25	166521.76	231500.66	255864.88	267945.25	267641.89	285508.41	205320.38	187321.47	183309.50	167508.07	261017.48	168113.68	202919.19
M468T201_2	141768.73	137565.71	131532.00	140043.39	130383.56	132173.78	262297.28	297727.47	271928.45	248388.92	276431.89	270388.56	189095.64	173260.72	184146.97	180306.36	193973.71	179579.68	182992.50	195750.83	192094.97	206356.49	196168.72	191284.83	242277.64	246160.58	206346.90	216768.80	220709.78	200992.29
M155T140	10651.31	7648.56	15620.74	11011.98	16309.36	11217.06	3141.38	4506.26	2967.24	6491.76	6451.25	7298.28	5111.39	11208.02	4932.94	7998.12	6829.06	7015.24	4855.30	5933.67	7524.16	2865.62	4231.46	6415.29	14078.70	12979.88	11155.65	15864.71	11506.91	10089.36
M387T52	29816.89	24438.18	21749.28	9168.53	33774.75	28783.40	26528.48	6860.36	18300.87	17322.52	23492.32	49368.57	21942.08	31647.65	25499.07	17634.13	14449.09	25731.94	8941.22	20694.30	23893.53	18823.33	20299.14	19243.00	29626.47	20483.52	29250.48	34524.56	14261.27	20766.84
M550T191	108457.25	113003.12	108850.70	112808.20	110258.02	106193.69	141557.52	134840.33	132675.52	120036.07	149381.06	122442.42	129558.69	119521.68	121195.75	130251.35	134911.42	123771.21	175055.31	170836.70	159120.87	189431.27	178511.45	201553.60	169712.95	160159.39	149417.23	140879.22	149914.67	160301.08
M437T251	15136.79	6957.93	12321.64	8640.89	10145.38	7844.84	22701.45	20060.40	22313.12	24637.99	18178.65	22071.36	15115.75	19312.05	16769.14	17375.33	8939.67	10008.66	19382.95	16506.12	24347.97	24592.18	24055.49	29961.19	27356.80	29220.12	17767.24	23601.69	22514.03	22849.47
M544T269	3486.24	4004.17	4344.00	3823.41	3978.67	3963.58	6701.19	2916.88	6325.50	8638.40	5016.20	5380.41	3910.05	2700.16	1822.25	3113.32	2902.93	3430.67	16498.31	17722.53	14203.67	12542.14	17475.24	13514.42	18446.79	15826.37	16218.11	21790.61	21066.11	8958.74
M548T158	624.07	294.85	900.69	3546.19	519.36	3537.67	4664.13	6298.45	4613.66	7243.20	4269.84	5001.63	2932.28	4373.55	3457.81	6122.21	4399.81	6245.16	1181.22	1281.43	1495.15	1700.39	1200.09	1434.44	2067.78	2262.06	4034.66	4266.87	2400.11	1853.63
M328T180	4340.06	4439.42	5515.32	5053.23	5321.87	4707.91	6456.36	3686.46	6362.62	7597.28	5308.04	7193.98	10685.04	11951.16	7686.55	7996.51	7264.24	7096.45	6016.17	6669.35	6958.59	6104.66	7801.67	4680.07	9759.02	11812.96	14563.83	13078.00	10817.70	10962.36
M666T240	2524.58	2318.43	2813.46	2281.26	2569.42	3530.72	3009.56	3001.58	2791.66	3424.42	2612.41	3249.47	1893.42	2716.95	2038.24	2186.56	1923.59	1780.48	1789.64	1860.56	2847.08	1869.37	1849.36	2081.51	1829.95	1412.48	2212.36	2337.50	1686.92	2268.76
M807T115	140923.16	136553.20	105537.91	125847.96	133491.44	116851.19	261369.71	406257.81	287322.29	88476.31	112116.92	210207.54	349914.76	135374.65	146052.44	111409.03	133612.16	232529.30	288175.18	344581.98	232172.13	141609.21	255442.91	281407.02	407293.05	397828.60	309358.24	286619.91	294975.20	361704.52
M454T202	851049.52	819880.68	1014277.90	939957.93	873952.77	884064.32	1377697.72	1353109.84	1301755.54	1399342.54	1266601.21	1304338.18	1030388.39	1156167.93	1106720.34	1244828.16	1237085.81	1089204.07	1127002.97	1137307.42	1324123.29	1216002.48	1212742.45	1197605.30	1238835.69	1306325.29	1152741.73	1431489.18	1226650.70	1150958.89
M759T70	1538477.37	1354384.35	3726277.92	4698278.86	1531578.60	6626928.71	5087030.30	6559865.68	5913194.88	2392027.87	5455435.20	25969668.18	28315401.15	2355464.21	7172968.97	1662604.25	7702683.18	6678101.15	5882220.15	5132757.27	6909736.32	6449682.67	6630443.86	3514593.50	5388574.39	8561833.01	5319321.76	5053046.64	16305353.15	5682166.41
M602T594	939.50	1378.33	1607.53	1861.61	1471.04	1301.79	1285.39	1184.15	1241.76	1365.34	1369.03	1658.77	1009.89	749.23	1556.43	932.67	1071.43	1794.82	1361.73	1517.69	1098.04	1384.06	1655.22	1389.74	1503.16	668.09	1251.24	797.13	1073.07	1086.03
M772T236	19084.13	28677.40	27766.15	43474.32	30941.61	22934.88	8638.17	2982.60	3630.14	4245.03	4134.27	4003.23	1952.21	2096.34	1927.05	1329.46	1477.71	1466.53	358.58	593.14	1500.28	533.16	515.07	393.76	827.97	1109.38	914.68	1002.45	678.87	1205.13
M741T40_1	56072.70	51511.75	63310.36	50983.52	52785.20	46419.50	138223.94	34756.46	157566.16	134886.25	211565.50	165966.59	152755.52	88668.01	168180.61	113400.82	167302.32	169878.79	146569.95	115307.51	124464.83	168485.00	184698.38	159312.34	165774.44	224687.26	184109.07	136523.86	210731.58	176610.38
M618T162	311184.35	338134.13	208169.78	260229.00	288105.88	239082.95	150883.58	150170.06	194145.73	104545.99	207322.23	151570.31	224193.77	104679.53	219825.15	129507.57	230272.13	213587.59	165263.83	138126.35	100274.84	174866.70	134180.64	152708.65	206575.97	190711.89	192225.13	123117.79	189839.17	153873.69
M313T162	1568641.72	1983466.65	792157.74	1035361.59	1326771.47	1090980.50	496866.07	443855.84	572143.16	423668.22	635613.10	368334.58	653990.49	301597.37	548455.26	332832.47	560452.10	564385.23	336255.27	281815.20	289468.36	386250.04	277177.72	298191.07	450472.87	474643.57	417404.24	335219.80	441231.36	318534.13
M496T197_2	7586791.97	6722599.49	7040440.23	6920782.23	7087523.92	7067708.74	9587611.19	9166995.99	9667990.89	9256915.84	9151034.39	9079409.96	8397095.03	8784744.37	8987333.74	8367768.08	9684018.33	7861689.77	8033820.22	7757912.13	7469523.22	8186303.05	7899812.16	7664356.55	9179902.76	9225850.95	8864790.62	8695370.40	8436615.37	9359518.14
M482T199_2	845557.62	946761.47	798856.23	851727.56	851461.99	832950.10	1419698.92	1462993.89	1481526.96	1175361.91	1438922.69	1240121.75	1020831.46	768710.66	1000693.23	795039.63	1035175.57	1038623.19	994678.50	983819.77	905765.61	1075718.31	1007793.31	1009385.91	1191302.67	1197513.36	1025163.98	929933.64	1108198.13	1238109.00
M532T331_1	5552.78	5266.32	7357.74	4252.65	6137.63	5297.91	10748.46	8864.51	11017.05	9368.88	10164.15	8948.76	6093.19	4386.18	4510.45	4263.41	8725.27	7838.95	4474.34	3123.11	3036.89	5523.50	3378.59	4148.94	12231.24	8203.85	8470.14	6605.30	8255.37	6398.89
M683T350	2027.32	2051.90	2434.24	2075.13	1947.48	2233.38	4680.87	5492.44	4469.36	2654.62	5423.06	1618.76	4752.40	2217.80	3615.78	2221.70	1580.75	4472.54	5837.78	3557.09	5664.54	5641.17	6706.21	6320.10	6484.65	11923.97	2022.27	10227.88	10089.02	3246.51
M627T376	31093.34	27162.70	26311.53	26015.95	27110.38	25524.59	66676.36	60008.32	53480.33	55095.44	59487.42	58437.98	48168.00	39609.02	43510.22	39120.63	46690.64	43630.53	53171.97	55016.35	51614.90	56702.78	58448.63	57186.95	94492.60	99393.44	78779.21	96894.98	89404.52	82260.92
M561T398	189733.52	175810.28	173189.70	151980.04	172695.80	182738.68	423405.81	517080.15	334800.00	418662.43	418177.59	364792.21	397596.38	370593.97	316608.81	380975.65	391580.91	408678.36	279559.58	310268.97	313376.94	303417.05	357247.77	306649.82	379390.57	369703.45	307717.09	311134.23	342843.24	328234.61
M524T193_4	808136.91	748076.45	759063.06	780952.43	759130.68	793186.12	824265.91	751533.52	792153.67	729510.12	806126.96	751797.14	735683.06	686552.61	720416.73	759407.20	773142.01	763734.75	881001.37	872394.08	855936.16	908832.35	930059.30	931229.19	963987.66	923752.11	862313.18	925339.32	873038.02	786123.53
M747T40	57563.65	36029.10	51104.10	41637.11	27966.14	50003.05	320731.15	48810.05	99888.07	114601.56	113389.88	48247.08	105508.06	34042.84	62944.86	97987.56	197839.76	93006.27	105670.90	107360.15	109308.49	122335.69	187188.44	141914.63	91817.36	162221.38	147629.91	132113.54	153262.13	170843.46
M811T146	177510.61	181433.94	137371.27	143266.52	174846.70	149577.16	386665.75	373660.95	443332.25	300077.89	456990.40	382102.71	367117.26	217165.12	386480.71	253098.63	371243.85	363879.77	408885.12	342519.99	280762.36	394111.44	366261.75	395346.34	338203.73	333141.00	312802.35	243818.93	333640.47	289437.34
M341T132_1	21998.40	35633.89	13331.42	19032.49	22595.47	17917.30	8897.76	7982.39	13985.71	6403.61	13129.77	4116.77	9416.37	7092.83	8531.59	10850.34	10553.60	9210.41	8404.58	6129.08	3917.32	4389.97	8204.23	7850.88	4483.15	6149.00	7580.94	5217.31	10117.79	3464.97
M311T74	17555.98	17019.80	20549.38	18026.62	17922.84	21846.97	13326.95	13747.73	12136.61	13627.99	14132.41	12768.00	10470.45	9464.81	10745.02	14106.14	10058.23	9153.97	4697.59	10624.33	13120.76	10834.55	12523.75	9874.74	10247.73	10302.94	14245.65	14069.23	12045.09	9024.18
M96T54	6075.57	4688.00	4500.56	11723.99	7247.41	9348.81	19356.58	6677.52	14924.28	17967.72	16831.98	15992.46	16289.75	16793.17	14362.30	17864.25	14735.58	16025.13	6164.32	7959.14	7835.92	6833.32	8348.09	5187.53	6508.13	10646.68	6757.29	11067.54	8447.57	10335.38
M367T401	2987.87	3206.20	5235.55	3300.53	3821.37	3557.57	5126.41	2871.43	2098.42	3916.06	3455.04	3869.51	2629.52	4753.86	4354.12	1972.06	28420.85	4117.33	20861.73	3709.27	22745.30	22743.11	2278.04	21068.46	3237.54	4412.44	21139.63	2906.93	2485.11	2603.74
M315T184	78752.37	81414.76	85860.56	84633.45	79374.76	75958.54	54096.60	48028.49	45975.74	54884.64	55974.37	62394.68	34787.13	45140.57	33640.92	46494.15	39278.02	39146.91	44413.22	46743.09	51907.22	43107.26	43699.55	67465.43	44953.63	50594.65	46263.22	47725.92	42367.86	53337.68
M210T166	2883.53	8025.91	19458.13	14514.21	22718.92	7259.05	2919.90	10639.23	10512.53	16980.58	11992.09	13887.00	6386.01	13583.45	5923.89	4276.70	8696.72	4671.74	5291.82	206.40	1740.12	11899.92	1505.84	4971.12	5368.37	55933.51	6261.90	30812.13	18931.62	10998.31
M481T266	731.86	2555.66	566.83	2327.87	1630.18	594.28	22306.76	63493.97	13195.56	23846.97	14219.04	28167.26	25000.18	43774.44	25581.34	23601.70	21828.49	23468.73	28164.59	41469.27	38319.18	27657.98	31847.66	31326.29	26688.45	30612.44	19799.67	27178.52	22974.76	90723.76
M507T285	29613.38	34482.68	38509.71	34510.95	36839.61	34688.38	44285.96	26713.45	37798.30	40028.08	38975.55	33806.09	45407.84	53597.35	43172.56	48172.99	48595.41	45646.31	39626.41	42705.46	41262.72	40918.53	51039.46	48544.77	34347.26	32936.32	26118.61	37058.09	28909.08	28329.69
M705T278_2	376421.77	292970.35	335501.36	278355.21	327029.39	295394.65	409454.01	371845.92	379031.88	413760.71	421879.71	359936.61	608890.81	551330.02	562893.92	587859.18	624346.74	656942.86	629973.31	580388.83	581728.79	650260.27	669211.85	614777.57	714232.71	697354.82	603161.52	608946.42	689069.46	621839.29
M827T265	5882.33	7602.94	6746.34	6464.79	6365.34	9770.67	11177.77	9502.59	7314.01	10194.36	8371.33	10805.27	9212.10	10911.11	7385.17	9583.96	7905.30	6091.23	9079.75	12978.94	14115.38	11357.70	9856.13	9810.17	12534.22	12831.85	7475.80	15336.86	8633.26	15350.11
M213T45	57277.35	55928.33	52280.33	54697.75	61101.32	64024.36	15918.50	8470.18	21678.74	22874.34	16452.36	18327.43	22532.22	16834.52	15672.21	39479.70	15926.09	22673.15	8284.19	42965.64	35593.82	12478.50	3546.89	5528.19	18649.68	4814.59	16677.02	18892.49	4975.92	17670.04
M128T73	2131.31	11001.74	10542.95	3114.18	10799.49	2206.69	6275.38	7698.08	4894.75	10171.89	4833.36	6780.93	7352.06	14372.50	8756.17	10802.84	7268.23	7869.69	7590.01	11267.83	13315.72	9568.86	9489.96	9397.25	9437.56	8681.56	9980.49	14110.61	9170.99	16777.86
M299T135_1	28165.54	52162.67	42654.22	53881.58	36053.28	59408.95	34172.81	21726.54	29168.72	24598.89	29240.33	31490.72	12485.52	21072.96	6052.39	20920.98	9883.34	11307.73	16603.53	15527.45	16396.62	16888.41	22330.66	13342.84	23683.52	24602.68	27851.20	24356.94	25707.87	20434.55
M487T346	6839.13	7344.95	6950.78	9603.48	6613.91	7213.91	11545.08	11422.66	7009.84	11312.60	9941.47	13598.08	15269.78	22119.48	16820.10	19048.74	16842.51	16042.89	13225.04	20520.66	20148.04	15893.13	15491.06	15657.42	15066.50	16105.57	11730.76	15610.84	12852.55	19562.38
M575T229	7152.54	6951.08	8162.01	7764.31	7624.40	8029.64	15848.66	15912.74	13772.66	15010.46	13880.29	16689.91	9556.02	12563.09	11993.60	12715.12	11179.38	9602.91	17896.01	19947.10	22132.57	19088.58	19936.83	17617.60	17118.51	16449.65	15441.16	22920.28	18521.23	20003.22
M160T135_2	611815.30	710029.94	766192.80	787610.01	738686.71	785451.41	900822.26	459731.27	743891.46	852844.46	759252.24	900099.23	595889.74	705139.22	600195.06	718274.21	617020.68	546003.74	436235.81	500515.54	581696.82	469708.51	473628.12	472114.08	328538.88	313956.19	291793.11	424758.79	321899.28	292678.22
M70T311_2	3550583.12	3433814.65	3584497.99	4183662.86	3548116.89	3794365.80	3731753.51	3418648.36	3382641.86	3474346.37	3628099.29	4010973.67	4177539.07	5199426.93	5041267.32	5000547.61	4718359.86	4082426.81	4335354.90	5447725.30	4879706.01	4629277.27	4204263.25	4175895.83	5540065.10	5886475.50	4782418.55	6074142.74	5004199.36	6462032.21
M134T135	25599.70	21019.07	29916.98	27352.13	20451.70	25228.20	30198.90	24245.42	24848.16	30384.32	29106.33	29238.21	19607.00	22230.48	18335.16	25649.59	29556.86	15949.61	17724.70	18017.84	19327.12	19074.37	21552.89	16759.06	12690.29	18157.88	16455.57	17027.85	26455.61	12260.46
M162T409	17965.75	14325.16	17102.24	16669.86	15072.31	16062.01	11374.30	9130.96	9663.17	12861.91	10679.57	4776.39	14322.70	16347.92	15456.66	17286.34	15210.85	15059.73	17536.45	17388.79	18561.82	19065.13	20830.20	16956.31	26463.89	25503.10	25717.80	30296.82	27779.20	24479.82
M180T286_2	76862.36	63064.77	77623.35	77007.57	72960.15	76314.79	189238.74	158519.69	138618.24	192037.00	146345.77	155696.19	110468.13	147144.86	110147.99	134477.16	115763.13	113406.19	197637.33	205409.93	243778.54	199533.09	211623.97	212505.30	217960.84	218101.64	172541.59	236365.32	202215.63	207715.01
M113T392_1	11917.35	11674.09	11946.42	9849.88	9118.07	11028.09	2765.93	16521.72	2152.69	2685.14	1145.68	5280.14	4718.82	4383.61	4001.62	3556.88	11189.39	2020.36	5724.71	7208.86	7375.70	8239.95	6595.32	6548.76	1178.93	2749.00	3108.87	5982.44	1792.52	3694.56
M511T25	18402.91	12331.01	25475.42	15168.45	11851.74	15137.36	17736.79	9906.13	7480.49	12098.69	8362.46	9865.25	5085.82	11419.75	4745.02	7174.31	3428.95	31133.00	16487.12	8027.17	11724.37	10774.61	8165.95	13841.64	14224.86	16688.08	12310.10	14676.39	18008.94	14829.49
M159T117	33634.96	30756.82	31912.23	36778.42	33446.44	36673.30	35421.07	15724.53	25826.57	35782.84	27627.04	34387.05	21502.50	28893.62	13512.29	29761.48	26168.06	22659.71	20566.00	20465.28	26016.35	22797.02	25213.48	14705.21	15296.06	20134.86	16936.80	28782.66	11893.42	30282.31
M375T298	10418.84	11431.58	12494.61	11938.52	11748.74	8479.27	29756.49	30316.26	25744.75	30010.93	29969.57	25474.03	25002.93	30580.84	25290.52	27860.01	21550.08	22068.80	20257.65	23748.60	20386.19	19163.20	24559.21	23125.00	22859.38	21474.25	20180.88	17548.69	19468.10	19061.78
M152T263	18462.71	17538.35	22951.65	22423.09	24364.89	20760.49	23715.67	23457.20	17466.62	21993.34	14762.63	15297.43	14588.06	18078.53	15336.55	15630.83	14152.46	10615.01	20568.77	17434.38	21438.50	20881.14	20587.80	18571.16	20274.40	19493.52	18223.05	25461.23	19450.77	25725.51
M99T430	81528.77	58384.11	63223.92	66393.70	66065.35	72896.16	46046.03	38943.60	43326.71	53285.19	30389.01	45165.94	56886.52	73107.62	45656.08	60303.42	74368.20	53250.64	41711.90	55816.79	44339.43	45140.81	37020.67	38280.24	39282.50	41113.21	34942.31	36194.53	46575.46	37062.96
M337T162	1971938.55	2379778.50	955695.67	1346786.32	1742414.76	1298974.25	579226.63	559021.12	707174.53	330232.84	801044.40	538562.01	868686.06	365951.91	768022.91	414224.54	755412.13	774593.84	505024.61	403262.60	262936.92	466384.96	383080.44	430922.25	624016.46	591485.71	574699.69	323963.20	603496.69	429177.42
M133T34	25630.24	17209.20	17772.12	33508.04	25696.17	26500.60	32984.89	15702.99	38016.96	23460.19	27452.39	30819.21	26625.72	18937.55	19514.90	41046.06	43272.06	23962.88	29645.74	31930.29	29343.44	19902.54	26795.40	12460.76	21248.55	14666.59	15962.84	22363.43	103588.23	24016.31
M246T243	8456.89	8555.36	14154.75	12800.75	10814.48	13438.53	8514.31	7957.02	9820.15	7388.16	6303.39	6256.60	6869.21	8860.61	9175.21	13114.13	8950.14	7284.98	5164.77	6004.87	6316.84	5332.20	7547.72	5962.96	18609.75	14863.36	13489.73	21426.40	15882.90	16928.30
M194T212	15801.41	14808.41	17083.03	16359.45	16059.20	16244.64	6005.86	6100.44	6560.50	6626.87	6206.96	6285.46	5925.78	5954.44	5324.51	6333.16	5860.12	5753.60	6365.44	5769.03	7687.93	5890.07	6701.81	6341.70	4754.28	4785.60	4429.66	6300.27	4549.63	5620.84
M537T38	7874.09	57005.19	34462.95	12812.92	73837.27	7894.44	6454.21	13650.45	6558.80	38722.83	6745.60	7231.47	7770.33	5430.40	10403.83	4062.89	5916.12	46188.50	46379.80	8329.56	43694.77	5868.87	4280.28	35466.96	5095.22	30628.77	9717.15	33327.55	31965.73	5229.83
M783T147_1	11002015.54	14174618.82	15029541.07	9764867.62	14848356.90	14466953.03	18671435.70	23089884.69	27627064.70	17374436.91	19233562.16	17797244.77	23511369.26	21214189.65	17475485.81	16581388.11	17278115.39	16209279.66	25329396.05	16627146.83	24781173.64	18584530.58	19414497.03	19375613.63	18477181.70	18059072.46	24483751.57	19036460.23	18391494.38	17660668.62
M282T105	93190.22	96512.59	104776.98	102535.35	96453.17	102903.11	80633.12	45494.42	64339.07	93590.72	68138.64	88091.33	85540.49	116727.04	84475.15	117181.96	87450.32	85425.90	61590.20	71184.82	101038.01	63960.70	70836.35	62448.35	66230.37	67667.08	64330.32	88777.78	70436.45	68527.14
M453T343	13150.26	11454.23	14932.76	11841.05	11449.41	11301.78	500816.58	451818.36	407300.56	512690.52	453094.60	421699.66	139912.71	152055.29	137889.92	146476.23	145070.98	138743.15	114053.11	109719.63	145161.70	120061.22	138228.43	121381.30	127004.46	125621.71	116006.91	124498.50	117351.63	121362.69
M438T215	1415.21	1285.53	1570.82	1434.78	1568.78	1281.77	2269.93	1168.78	1745.01	2393.66	1687.60	2217.43	1355.25	1430.09	1444.98	1712.25	1343.13	1268.72	1907.07	2304.91	2460.67	2335.97	2299.80	1766.80	1560.68	1675.56	1574.84	2014.52	1786.10	1693.54
M927T170	43060.49	52457.37	48310.15	53625.19	58172.20	56078.23	227671.57	184096.38	148669.21	190537.52	192732.61	220195.75	126503.49	135402.28	131748.32	145836.01	119216.30	130539.27	112770.05	98537.11	96442.33	105830.63	121454.72	132301.32	4050.82	2475.75	6968.46	4561.14	5427.33	3732.44
M540T162_2	293104.26	229837.26	363108.86	328851.68	290409.29	317462.45	351617.71	248496.94	342135.64	370968.13	273710.85	348028.61	375347.53	466502.55	376524.14	501427.53	413315.99	383006.46	285915.27	316446.32	367363.23	324124.14	333781.10	324750.84	719829.50	753045.16	622986.49	838331.81	687385.34	639156.59
M483T183	10880.34	12657.94	13022.32	11854.59	8218.44	11973.85	6460.40	3054.20	4385.19	5183.10	4554.85	6055.33	4906.14	4276.38	3621.75	5080.98	3748.15	4058.74	4040.03	4188.98	5732.08	4089.68	4328.80	5242.34	3798.49	4440.46	4899.57	5837.93	3670.28	6294.64
M439T428	1367743.87	1175756.15	1312722.70	1162830.93	1530162.73	1339573.67	350049.22	478249.15	311168.61	331340.21	326557.86	316910.11	224920.80	317862.03	283154.34	211244.65	358524.45	258461.80	223614.45	232998.36	214574.45	232173.82	181500.76	219419.30	166947.07	171728.40	146697.96	154500.34	157912.20	164089.62
M645T466	1864.26	3984.85	5501.32	6448.23	6733.49	3168.42	12712.62	10088.56	5095.74	11410.14	21378.37	10614.88	10859.02	11209.10	8888.53	10626.48	16512.98	12981.10	11293.17	4544.81	4798.01	10024.34	12443.21	5572.82	12931.77	9752.84	16080.79	19848.42	9113.08	12094.82
M617T249	302936.93	317377.72	344796.70	338710.85	337439.34	351096.60	340357.60	316980.44	333695.72	329468.72	328902.19	335455.00	295353.69	312632.04	299548.25	293375.68	283971.83	252784.25	215830.55	244641.88	294989.57	252152.12	230909.99	253951.69	241026.52	233507.74	225542.79	262473.34	232164.34	234934.99
M335T436	42162.44	36875.76	52268.32	43509.97	44305.48	45268.02	208532.98	181062.72	181542.10	216027.03	164096.43	201063.98	177758.48	230689.23	176595.86	204587.54	172994.55	178401.99	163750.54	169274.96	181019.13	171504.36	165503.93	163171.59	150238.59	161901.55	139953.01	167623.17	142532.49	153262.75
M133T194	3808.04	4108.94	4033.18	3873.65	4414.65	5139.34	3304.79	2552.00	4361.52	4676.67	3907.02	6159.10	3545.52	6886.60	4512.81	6953.38	3692.97	9812.16	4792.38	5277.31	7496.77	4090.29	3551.67	6956.15	11833.86	14364.28	12613.40	16235.62	13257.57	10062.92
M573T39_2	468799.13	383459.12	458082.67	491599.62	454246.92	427853.72	534262.84	681439.41	469134.99	489958.37	501802.76	458557.07	477758.35	562994.36	526918.93	529999.71	478671.30	488234.87	492413.98	560001.27	486952.88	527340.48	500079.72	507778.67	432639.76	470908.99	447104.92	411410.76	441078.97	374658.15
M721T400	5822.04	6167.82	6352.58	6522.50	5897.77	6549.11	10212.51	13141.21	6463.77	10364.36	8761.31	17818.45	15236.13	13194.30	6133.03	10036.89	14862.51	6587.04	10137.57	9606.57	10677.81	20153.26	9814.41	9028.23	27445.65	26315.96	15272.21	27037.73	14503.30	29048.15
M655T412	9108.93	5643.06	8508.43	22626.55	14429.02	13768.74	17258.59	15774.29	6625.44	14521.79	18397.86	16118.71	4312.60	15078.44	15545.39	16795.58	13587.76	11113.47	17460.10	7499.58	17537.96	16958.18	9950.36	15180.74	17418.39	16467.77	6383.97	15665.45	19073.64	13622.90
M698T180	6766.89	8710.27	4700.12	4313.06	8107.86	5143.44	2897.87	2941.86	2884.65	1603.91	3497.15	2210.91	4069.97	1926.59	3878.05	2350.29	3235.38	3625.95	8469.70	6626.27	5329.44	7377.68	7350.35	8185.97	6182.17	5872.50	6140.40	2817.01	6819.62	4530.43
M793T395	3383.35	4019.27	3391.16	4674.54	3938.10	4040.09	7001.13	6780.70	6325.40	8269.81	7177.02	7359.19	6044.72	5211.37	5290.05	7830.74	5725.39	6626.25	4208.29	3244.02	4846.09	4183.72	3182.46	4870.24	3651.77	4566.24	3359.38	4477.43	4520.71	4345.75
M230T129	462353.73	514071.77	569303.95	583881.89	516099.21	538627.68	74925.42	47665.35	55545.93	103217.52	58926.31	99428.83	61471.10	81430.95	74810.01	87141.98	91766.41	59402.03	10131.04	17030.15	20375.55	13859.39	18880.04	14350.75	194919.63	10049.76	8894.94	14543.04	12018.97	10869.08
M239T180	31778.55	49328.44	36752.48	36604.38	34613.77	34823.67	1938.52	8054.86	3108.82	27042.89	32703.32	3755.07	6735.83	12890.51	10901.34	4306.58	12047.20	10985.54	12635.13	15510.22	14355.40	11683.43	13683.20	2394.69	7715.81	13028.13	10708.94	14043.29	4379.52	12440.50
M491T242	2370.80	2324.01	2325.06	2336.78	4065.33	1471.33	3180.03	2963.81	2468.15	3334.60	3294.91	2596.45	2800.30	4105.41	3232.60	4833.82	4958.48	2640.35	4973.62	6571.58	5145.65	5040.90	5494.94	5131.08	8889.47	7575.00	6191.19	6185.41	6697.73	6643.78
M903T292	42851.17	34799.34	44041.71	44524.12	40155.68	40828.36	57958.24	48655.33	47809.26	75188.32	50976.34	51004.21	57491.37	70848.87	55771.37	74688.95	60331.70	57102.28	68569.73	72147.54	85550.67	72045.26	76505.11	70160.42	105496.59	99191.45	77195.12	99234.47	83195.43	90413.28
M184T69	121241.34	134268.44	109573.87	124269.69	79855.78	20693.37	308482.49	35425.70	299212.47	223280.58	333950.05	276806.73	330614.78	245516.58	698141.51	263766.93	252703.00	346668.26	235467.61	316483.40	289495.47	191065.27	973048.36	917739.86	338785.96	602605.54	302842.24	284513.47	378788.61	379084.07
M519T247_2	28868.17	26323.76	35907.81	36597.54	32424.13	40496.12	68905.58	45004.79	52640.08	65636.44	52435.65	50150.17	37245.97	54713.55	47963.44	51117.74	46360.83	46260.05	24300.46	36481.33	38308.93	35980.72	28703.69	30453.56	89263.94	126788.47	99545.89	216726.34	111200.08	199905.57
M225T40	168033.90	192101.01	142340.92	147004.98	140917.94	182465.94	71408.78	65693.88	51560.33	125492.02	47841.19	69165.03	103736.14	90174.69	113033.31	121320.57	68527.25	70152.83	90732.51	97549.55	95774.95	97943.03	141549.24	104103.11	100694.68	110622.07	103700.59	120855.63	105311.96	93430.26
M363T29	21704.17	27629.73	33115.26	26728.29	26772.85	28874.04	31751.09	21955.75	44539.55	23933.34	15827.61	28585.92	33201.30	49190.71	26103.17	27707.58	32400.67	21179.34	20891.77	27382.50	16168.16	22493.28	29190.61	19203.65	23670.21	20482.73	22247.65	31087.15	40123.42	24835.20
M487T451	1028634.55	960329.72	1123557.12	1080707.90	1112008.48	997337.91	941028.02	970012.85	916265.72	1008617.55	869603.93	997555.68	795642.62	983505.55	802544.69	940236.46	825509.55	801739.88	779842.64	774342.08	792685.68	801966.53	761588.09	773188.61	792201.68	778520.29	693683.51	825755.88	800586.68	785934.61
M679T420	9098.69	9973.29	10085.23	8744.55	8846.95	9353.05	25735.23	29076.15	22646.74	35591.90	32492.07	27448.95	43143.65	51871.66	29405.31	38838.19	38508.41	40859.21	51110.35	46726.74	51719.54	45205.38	57959.86	51521.03	55292.51	53220.88	45671.15	50275.14	45850.53	53509.62
M140T67	4921.47	5237.01	4751.85	4023.69	3652.44	4467.30	3988.83	3645.54	3791.51	5078.10	3224.54	4070.90	6938.28	5857.39	7927.76	6146.78	3968.85	3245.64	4206.32	3512.99	5308.12	4209.56	3826.94	4162.80	2759.32	5228.20	5295.88	6883.44	5028.98	4531.50
M95T392	636726.61	441160.82	603453.97	688328.31	715636.81	742726.37	188896.27	165704.31	287180.05	212477.57	329750.10	281214.80	119791.57	201919.97	212025.97	302469.31	136589.47	258135.38	261183.33	260602.84	175643.82	265360.41	275091.81	171249.29	166420.11	275702.85	298079.25	227505.15	220165.02	276355.58
M145T184	30904.73	29510.30	32165.85	36794.27	26112.73	35081.93	17219.04	15017.12	13426.64	15143.07	15689.91	16248.28	33317.65	47506.24	24779.22	27334.70	30884.30	38721.69	41388.47	23398.74	22105.73	21391.08	20035.46	29308.07	53414.36	36337.36	24480.19	32609.70	31749.69	33543.12
M493T426	4026.43	3164.67	5706.23	4263.94	4199.40	4266.81	31349.02	38725.31	49647.63	39458.38	58254.19	29533.34	20036.33	20061.83	19777.99	23001.38	24190.66	15725.44	40760.00	40832.98	25353.54	43942.90	35020.39	28392.11	45328.64	19362.11	50204.25	50973.84	46107.18	21559.86
M527T329	2315.34	2550.57	2275.94	2233.01	1984.13	2518.85	3041.77	4495.25	2624.47	4120.24	4175.76	2527.17	3346.72	3041.59	2262.31	3011.60	3491.88	3275.29	5595.22	3438.77	4245.58	5379.92	4500.01	6888.77	4783.33	5372.17	1973.44	4886.18	4660.82	4252.52
M509T450	530349.06	532226.87	560632.57	543463.28	610336.50	556747.52	538189.50	578189.24	493098.53	555569.58	548896.55	582001.64	500435.76	510018.17	509721.40	493812.07	445208.75	499049.13	380495.40	420736.88	446752.49	394247.14	419724.74	387710.25	402959.00	412475.26	377911.14	457488.73	401321.94	423583.66
M455T332_1	1767.51	885.00	2070.16	1818.89	1573.75	1391.67	2038.14	2088.76	2914.14	2454.35	2031.25	2412.21	1286.76	2023.21	1275.32	1803.94	1338.29	1995.51	1579.43	743.64	1651.42	1350.20	1504.97	755.81	1833.73	4048.72	1254.43	1740.33	1783.92	1987.44
M177T401	5308.06	3519.43	4062.85	4012.75	7370.65	15851.27	18271.38	15007.32	13771.76	19720.92	13798.48	18349.62	14008.13	17796.27	15915.23	18618.86	14758.19	14984.95	16658.44	17059.61	23021.23	19913.44	21273.46	19811.48	29481.65	30903.85	28063.11	33686.57	29649.67	31283.25
M126T105	20272.91	29307.57	19260.89	40398.69	16766.83	14406.10	18223.03	21437.13	12007.91	15768.72	11497.73	12812.54	9402.94	13546.74	12097.07	9464.61	14326.93	14893.57	9671.87	12547.57	12743.15	11971.53	11479.47	2533.16	15419.73	14671.50	24082.86	20445.50	16351.93	17269.85
M136T98	123976.70	126309.35	132860.77	149280.40	136052.93	134499.26	136527.25	83843.20	106148.35	152147.08	112743.47	117095.39	101398.85	149761.19	113111.11	147184.71	130702.61	108412.88	78880.54	95746.14	101876.73	92974.56	96088.47	79517.93	105867.63	137146.36	98515.27	139122.40	120627.15	80510.20
M101T212	1177.85	1310.80	844.16	998.43	9522.05	1210.42	956.76	4797.10	5126.29	5130.85	5260.14	6528.38	1314.54	7585.49	876.72	1312.81	859.64	1045.84	4558.92	1267.38	812.53	3549.51	1020.71	1182.54	1194.61	1304.70	4095.87	941.21	4268.54	1123.19
M151T51	123807.09	92785.74	106040.46	116654.40	126242.28	113131.71	30007.36	24481.91	16474.70	26743.97	15270.72	16954.50	28045.28	21956.66	27272.71	18584.22	17690.79	17356.12	30600.54	19283.31	30905.89	38750.63	18613.01	20451.21	25962.13	25764.53	15666.39	31817.41	29751.22	32287.93
M150T241	21106.30	14686.35	21356.61	19717.09	18759.57	19828.94	27305.67	25943.16	22451.60	27287.18	20193.44	25152.28	20110.63	22141.29	19099.40	27022.38	22855.84	18725.70	29615.09	29946.08	39470.70	33156.95	35702.60	31031.41	37841.21	41464.20	30343.81	43991.98	31448.35	35432.76
M170T416	14733.35	11278.72	15336.38	9546.60	16615.15	13489.82	16889.66	20158.76	14739.30	10571.13	15454.86	6933.68	14764.08	27437.43	13935.22	16237.59	14547.75	14903.06	10452.54	10058.83	31257.21	16725.66	17108.46	13352.17	29855.31	27477.51	20839.83	25374.60	16398.89	14910.11
M132T48	9310.13	5571.58	9240.82	8525.30	9645.15	10752.45	7785.27	9380.73	5037.41	9776.02	9084.46	6015.81	8626.41	8289.73	2777.56	8010.19	2986.21	3275.16	6664.52	3947.01	6541.98	5987.50	6420.86	7823.98	8967.63	9169.87	5612.97	7740.73	10474.35	12213.09
M323T283	22516.40	18904.09	12489.60	12560.54	20607.24	18131.41	38230.21	37305.50	32912.82	21280.72	46939.57	34564.38	21487.36	26351.86	25890.70	27082.27	38015.21	38190.84	25097.21	19168.09	21895.66	21888.15	31540.20	19864.23	21978.55	20272.72	12104.18	14980.09	42128.03	12620.12
M601T487	258715.70	213389.92	215344.90	194818.97	225385.38	227380.27	127170.53	132151.32	87386.32	127370.29	107939.56	106543.97	149405.83	141106.56	115472.63	147563.09	139958.18	168298.60	81190.75	84415.05	81066.74	83185.54	95774.42	87671.42	98229.56	87240.17	68697.35	84949.62	75846.53	85819.33
M671T38	585868.47	612011.73	691045.97	1472476.08	696653.12	629578.64	70690.52	56800.06	67145.11	79447.88	56761.11	71271.23	55323.85	58077.63	56057.57	53882.62	66918.40	62876.28	19382.46	17544.21	8078.44	19453.88	10812.31	19584.63	1461.06	8576.64	4389.57	15765.41	19714.03	25753.33
M641T421	9022.52	8981.58	8947.22	8458.55	8449.87	9841.04	12844.98	16312.64	7913.43	10979.48	5991.82	8436.40	11693.28	7124.59	8932.35	9605.58	10984.67	9689.66	8345.97	7864.08	14930.55	7793.91	13026.78	9249.56	15823.78	14710.70	13561.70	14321.02	14352.58	11665.07
M553T180	9032.66	9369.55	12001.29	11158.26	10670.39	10134.89	8977.07	8553.35	6939.10	9796.48	7314.93	8533.52	2974.83	7824.12	5647.93	6656.76	4760.57	4044.15	1625.97	2008.89	7706.98	3221.55	6684.61	1426.26	6358.72	3149.35	6342.40	7954.07	6311.92	3534.12
M599T528	684.37	1160.23	1006.30	1288.91	1045.41	1021.26	6954.27	4706.09	4582.61	7032.25	3085.58	4267.45	5570.23	6268.33	3525.97	4768.42	3000.91	4873.25	4492.40	4331.74	4112.25	3275.74	6161.28	4474.29	5037.24	7097.11	5075.05	5791.02	5949.84	3918.93
M478T201_2	847162.77	801851.01	1203547.22	1235860.44	815865.88	874023.94	1262289.61	1231418.27	1198012.89	1263319.21	1235118.49	1212554.00	1136624.30	1492402.12	1113755.69	1494944.75	1448965.51	1068028.45	1060963.61	1103768.37	1481786.15	1139606.56	1377349.02	1099718.53	1135894.83	1130173.65	1002070.75	1542812.89	1107082.11	1037177.56
M547T210	411912.06	388745.02	439897.51	413193.55	443277.62	423306.18	296381.91	272270.53	267503.80	284088.90	261925.18	251544.50	253061.58	295104.09	240446.66	303392.48	290665.90	270366.21	325502.44	371923.34	331291.50	327426.15	359856.91	353261.30	746906.38	747235.21	618583.33	794156.60	720335.76	771411.14
M707T365	97667.87	90003.35	107395.42	119091.49	102743.21	96381.54	147310.28	144797.84	137785.03	132070.25	116957.77	142107.72	109557.17	135880.61	110382.58	105159.05	116638.74	114847.35	120962.64	134918.97	136598.13	104806.54	126592.02	114017.80	114896.96	110662.39	103431.29	128586.89	144378.57	136200.05
M104T373	251471.81	218886.70	240696.68	233259.63	240189.39	237612.90	228934.52	203169.47	200746.53	218934.27	186392.20	207437.77	234073.80	259615.00	234482.07	267591.42	242967.53	243091.71	303175.25	313014.40	337261.94	310825.50	306952.78	312244.12	318936.03	351120.53	298675.59	366522.43	329867.62	320960.58
M110T52	8219.20	9142.98	9743.30	10348.62	7890.02	8877.20	24634.47	10298.78	26292.47	19897.08	25315.86	21652.05	13957.17	19487.10	19138.66	20991.11	17935.17	13138.92	11522.78	6827.79	13279.21	10498.43	9075.91	10140.14	15850.06	20645.86	17943.27	17297.35	19895.72	13905.67
M339T401_1	15280.67	10031.19	14101.09	15055.96	7329.68	14547.63	31736.83	24038.22	26688.98	30934.90	16698.10	29691.49	26266.96	21665.43	24617.33	34338.16	19816.87	23077.31	25343.85	23007.93	33769.85	21113.16	27065.16	29286.31	46260.82	62412.79	36868.65	54025.98	40445.18	40362.86
M128T228	11321.39	13696.38	14491.00	14497.87	12040.06	12486.26	11485.80	11455.89	11506.14	10003.17	9337.62	12317.32	11192.98	13240.10	13757.53	10166.74	13542.24	8417.11	9611.67	11980.56	14508.11	12095.53	10307.15	12455.00	10972.61	11629.32	14284.75	12916.91	12172.79	14453.74
M155T38	11866.21	14638.09	4537.77	6252.10	10232.47	21733.68	20091.42	19764.15	13053.42	15866.22	10536.02	6370.84	9840.10	7072.63	17926.18	12772.61	11389.86	9104.82	5269.68	7075.84	11489.97	11063.94	6565.81	7506.47	7242.07	7136.14	4930.38	9716.28	27757.40	12667.89
M137T172_2	376644.02	256340.45	423033.99	402290.71	366162.47	477090.90	394194.20	441562.23	402983.45	473271.02	252795.83	423817.69	358872.37	672693.04	407969.08	485440.20	575621.19	380694.48	424734.72	455009.07	489610.28	469958.98	497462.38	479171.78	336636.92	440158.47	455521.93	724919.78	329953.61	399047.16
M102T299	43826.34	40558.53	47075.14	48156.96	49607.21	47685.79	16979.53	13327.91	11409.69	10674.40	13422.28	15023.93	14265.16	20531.79	16665.86	15632.75	15254.03	18070.46	19407.09	15969.25	17116.43	20344.15	14179.51	17795.42	25476.60	27739.35	21360.19	27804.70	21500.80	26562.08
M168T384	9178.48	8981.86	9735.59	7876.36	8768.15	7912.16	9544.47	10979.26	10441.62	11997.84	10236.57	11962.85	8753.33	8828.81	12891.36	9285.11	8256.73	8973.08	8214.99	8732.06	15656.73	7843.01	4085.62	7342.21	10386.40	11290.03	11855.06	10102.99	8047.73	10933.87
M146T67	202707.96	204506.51	230877.79	234872.46	202718.68	221847.53	229057.82	186550.12	228943.96	238947.54	210582.76	245523.84	183807.43	227257.37	186582.30	220596.40	177252.30	167508.83	124650.11	152212.65	219023.36	133212.66	124993.15	136349.11	113361.95	111043.31	108633.99	150897.77	120859.23	178777.85
M121T182_2	27938.91	29429.71	39837.78	36971.04	38303.49	33002.91	39983.78	34894.17	43336.36	39436.74	35538.49	46638.97	61994.66	71930.09	63538.32	73642.31	56725.31	51435.09	37567.76	38328.98	40355.56	36982.17	57342.81	34229.85	56848.81	52891.09	51652.22	71173.18	64182.64	53683.57
M129T341	12537.69	12908.23	11931.44	9570.08	11401.32	11371.50	48022.89	46156.47	48901.74	44234.82	50468.64	41970.01	30877.05	19544.96	28024.34	21962.18	32660.78	31879.55	27287.29	22461.22	21498.10	28183.52	28506.84	27833.27	43541.48	41860.73	38645.70	40479.94	41482.11	32665.85
M543T356	745486.67	637405.52	680985.27	756324.00	690682.05	700687.26	740289.29	751920.69	798711.05	642825.94	665144.74	793555.53	675649.16	652987.46	623260.09	667909.38	643880.69	570785.42	622203.54	639598.24	661990.35	661560.26	659616.65	644507.16	584633.71	563034.46	554020.38	645525.96	594471.41	584139.69
M105T38	153013.59	180739.58	222701.16	250218.36	206419.50	200527.26	172140.15	168118.33	246172.53	193136.50	145596.56	185992.83	154245.03	116345.26	171814.08	197655.74	165199.07	188911.04	186349.24	210830.67	226730.03	205242.91	193194.85	171227.43	128012.58	143129.33	140855.78	163361.10	203167.04	163058.30
M119T221	11470.48	13216.32	15358.10	14425.85	13122.60	12793.66	1575.28	1088.43	1249.56	1915.49	1012.94	1230.15	1728.63	1385.27	1249.00	2509.64	2783.03	1454.98	1315.24	1328.31	1573.45	1848.59	1579.79	1295.83	1728.48	2164.39	1070.22	1854.79	1146.51	1187.01
M361T351	12213.80	15739.75	13105.15	14542.52	10882.24	15031.26	29402.83	22821.72	30071.01	27193.07	26346.06	29818.91	30279.33	31740.87	18648.73	28404.31	17834.26	18070.33	31744.71	26079.71	25847.36	27971.22	26799.03	24231.34	37117.49	37022.35	33482.01	37609.94	38933.31	35076.86
M199T51_1	21204.12	10055.93	18806.68	12277.77	11891.20	25599.78	30033.01	9285.87	20662.74	27884.84	21462.57	20536.55	18779.65	18793.20	15109.90	18281.36	16135.50	16645.80	13709.86	8823.01	14619.20	6699.11	5067.48	8883.89	22290.50	18249.52	16492.56	13534.76	11919.33	13976.12
M769T504	2969.11	2645.57	1060.02	1095.83	476.40	2223.79	11473.97	10797.15	10287.55	12855.33	8477.91	12692.14	9266.33	9304.74	7815.65	8965.45	5887.25	6543.00	13993.00	15769.32	15651.07	12378.81	14751.83	14058.79	20095.24	19219.55	16915.22	21340.74	17771.68	21240.68
M453T396	6816.03	11119.12	6728.14	6005.93	6107.37	6504.27	39096.18	41992.85	26940.06	36442.32	34655.70	27560.04	12972.68	10309.76	10093.88	9807.51	11598.96	14304.21	16387.09	17803.11	14711.58	14999.72	19768.90	18135.11	27430.29	20036.33	20183.44	18369.71	18102.66	20180.66
M343T445	5583707.99	4861487.49	6135061.05	5655005.52	5436788.68	5004225.73	4942542.80	5074119.23	4870108.91	5439084.72	4814772.70	4806183.50	4045695.74	4895682.50	3920582.63	4892374.59	4325440.28	3999690.49	3991903.42	3930390.04	4297199.74	4015720.77	4294775.67	3969144.14	3820473.25	3949337.93	3726521.72	4192522.24	4165403.20	3980475.65
M174T183	48948.28	43196.26	52783.18	52113.85	50963.30	56450.49	60031.88	50420.56	57633.58	66303.74	55034.90	60635.94	37177.22	46610.86	37666.30	42760.67	37599.16	36619.26	56256.96	60860.51	64142.07	58979.41	63420.38	54818.13	33987.53	37299.37	32031.16	45230.00	37728.71	36657.28
M619T303_1	5802.51	8175.03	7502.38	5689.42	6024.67	8237.77	5839.37	8284.28	8076.23	9206.58	7065.48	5574.70	6843.43	8708.22	7163.22	7709.83	6662.41	6930.81	6336.72	6875.35	6559.74	6234.24	6090.99	6593.49	3650.20	3566.28	4431.83	8521.99	4041.06	5997.33
M589T290	92165.33	76176.41	89249.47	77843.75	90882.78	85946.91	167165.38	187611.86	141137.58	176328.17	187195.86	176805.48	119697.27	120229.96	111692.03	119863.90	115113.50	127209.85	172715.89	159904.34	138615.49	173085.76	177040.94	186296.55	142146.88	133764.41	134835.73	138395.78	138597.65	127941.55
M811T216	4913.20	4187.78	4669.52	4448.68	4994.78	4986.29	11610.46	9556.19	9643.72	9567.05	10207.12	12089.50	7786.42	8118.51	8378.83	8757.57	7004.70	5438.45	13166.33	15321.90	16056.81	12976.18	16259.71	12528.14	9825.92	9635.48	8322.82	12022.22	10514.17	10556.07
M373T41	211950.39	237748.30	105804.30	158410.20	143124.47	99866.22	70587.00	50457.79	62235.34	111228.43	47040.44	39394.46	85500.59	67062.86	41602.98	58412.40	71285.10	85572.28	59689.69	108740.28	83962.40	45708.12	103126.36	116629.76	42458.86	48140.92	42866.82	43981.40	23628.65	79788.26
M779T409	21090.36	20009.11	24398.91	22083.76	22049.93	22041.12	35273.69	38555.79	24489.81	36176.64	32313.55	33449.39	25157.87	25825.52	20263.58	27586.50	22098.94	21867.08	21051.14	21019.23	21393.42	21416.73	27294.60	21066.82	34232.40	30823.32	24464.55	31612.80	30524.16	34228.18
M322T497	11727.13	15386.23	14789.00	15135.82	13064.80	13838.84	13780.26	8136.18	13848.79	6185.65	14231.94	11037.41	11791.35	13440.75	10920.53	11419.16	39894.32	12093.44	13603.10	16023.90	13201.74	15058.29	17134.14	18306.36	16395.48	12265.13	15482.71	12926.09	11864.02	12042.34
M605T107	44362.95	66802.04	55162.86	78037.77	27007.83	41129.58	18414.77	18795.45	35471.72	45962.03	31989.76	12274.76	17622.74	23998.47	22356.06	41507.02	32493.52	24588.08	18794.02	21039.31	8951.13	12235.62	7626.52	9369.87	18829.90	12163.90	17302.18	12642.89	18799.99	8372.83
M100T57	33372.63	29606.13	42024.70	34348.21	37810.17	35417.31	61671.92	27170.09	44340.20	82229.59	42350.38	58997.81	35327.24	39091.93	61703.02	34838.24	39098.94	36457.04	34313.47	25556.64	45446.10	36531.46	28439.06	35486.86	91013.73	32626.04	35687.51	47323.27	20877.66	36418.78
M421T263_1	4009.35	1690.24	2911.81	3376.39	3417.39	5410.12	15287.89	14607.60	8325.69	19131.71	10800.29	17920.51	11446.63	15689.19	10033.08	14570.31	12878.09	10718.96	11223.99	10391.88	12075.15	15575.05	12709.76	15150.06	11821.15	16114.32	10772.08	12974.76	9730.44	12245.01
M205T67	179481.35	183451.76	186353.23	193602.32	196792.42	194338.51	47075.63	22411.50	38336.75	37830.77	102378.84	28519.72	60000.11	76196.48	51533.40	86288.37	49548.05	30802.81	36214.61	44192.51	64685.32	82889.60	37903.78	27025.42	31672.77	31586.48	37692.75	63274.25	56121.49	78595.43
M545T185_1	97001.18	104777.07	94413.30	113503.09	105202.99	110401.96	47635.45	40064.67	41272.38	37269.13	39800.90	43696.06	38939.88	38594.83	42095.22	38831.10	39027.20	40169.57	23203.75	29269.11	31445.18	27118.76	29320.53	28741.49	32414.05	33508.98	27319.80	31997.30	29896.80	24817.12
M749T407	326674.97	259502.44	313214.22	249787.05	269006.74	261036.60	196108.48	307840.39	144608.82	207179.06	258186.49	205119.07	169455.55	198292.14	134582.65	200939.87	174815.42	196796.11	163797.13	190418.26	167730.21	176398.96	192472.22	174842.43	141168.69	142025.84	126359.06	126329.32	109075.57	148036.22
M219T418	150131.45	125369.24	163244.61	138841.92	143994.44	143946.45	85764.82	71614.23	71885.24	100207.80	71666.01	81702.49	100020.80	120059.67	91229.00	117791.90	97738.36	94158.29	104082.03	104792.73	114376.03	110507.90	121161.70	114574.86	153976.36	173150.83	141967.61	177883.74	147269.14	148341.24
M126T190	49960.78	40752.87	53114.56	52220.09	47675.02	49706.31	72759.76	56941.51	62193.23	67745.84	55601.45	68425.95	53354.39	67156.09	56824.64	66393.20	62281.10	56293.17	55058.50	65700.92	79404.68	53913.37	62753.40	55444.12	73641.15	89634.36	68603.10	103949.33	74485.82	62591.95
M207T240	1966.33	1996.39	2273.81	3833.66	3078.20	2999.63	8439.04	7632.06	6898.49	9838.14	5890.49	7597.47	3990.29	7118.31	5319.75	6663.99	5235.86	5034.80	5522.75	7663.40	7446.76	5889.10	5373.37	6899.26	4029.92	5607.24	6880.25	10144.70	8898.95	9893.11
M699T220	13221.04	14211.06	15322.21	15144.22	13994.17	15234.31	18982.34	17274.46	9762.09	17774.78	13680.47	17333.58	12576.98	15877.59	10939.68	14243.01	12943.43	11779.73	14601.90	15919.05	17073.00	15997.69	16027.45	14943.82	19159.03	20039.07	15906.30	23102.82	17327.08	19001.42
M684T496_3	15844582.28	13269254.59	22729516.54	13917926.33	14473147.83	13860497.79	15222248.69	14168362.52	14401895.13	14829108.13	18064378.66	13686137.13	13626510.37	14672825.95	17955197.17	13889122.05	18318519.61	13594863.56	17222497.69	12713736.75	13518541.68	17128078.39	13151192.32	13279437.71	16712737.69	12034768.70	16591589.15	12975817.82	16838273.38	16027423.57
M385T29	9733.99	8166.83	6042.18	9628.01	7314.94	13331.88	7689.22	6255.01	6818.52	8235.17	5514.12	17812.18	9551.27	7499.02	8593.79	9014.81	6665.57	6272.94	5613.68	7144.99	6774.88	6314.02	7220.15	5286.63	5929.51	5009.00	4078.15	5848.96	9133.93	4675.11
M677T439_1	5887.46	5857.61	6281.25	4255.25	3869.75	5148.66	23837.64	26059.05	19725.41	23415.46	23230.57	24754.68	29347.01	27591.47	22699.06	26719.04	28114.13	28474.91	16127.40	20480.72	18276.65	19386.46	23664.92	18390.13	24362.02	23949.68	21841.50	25365.74	22727.25	23132.26
M533T212	471675.25	475649.04	553127.57	541091.96	545889.85	558675.16	269404.15	236594.12	248342.25	279371.85	229776.69	268731.93	143715.34	178137.04	146421.72	177118.84	160578.05	158823.14	252887.04	259859.33	309731.32	249944.27	276077.23	250395.48	271302.87	257188.54	245555.27	301591.62	260320.15	253655.81
M215T49	113946.74	105511.48	121220.67	94701.71	69234.62	83825.76	27005.81	28734.85	28015.11	68311.56	32211.66	55167.38	14020.24	12565.06	4109.10	8436.88	2583.38	4979.24	71767.43	35276.37	89392.68	54279.55	53525.40	33220.21	15911.28	10528.66	12973.86	15483.93	10592.21	11747.74
M177T211	13942.47	13044.68	13715.93	20768.72	14802.82	16063.60	17118.21	14236.32	14915.22	16155.63	14237.45	17054.55	9638.62	11401.86	10340.81	11831.53	10658.14	10271.68	12853.91	12151.49	14333.09	11833.18	13620.61	12550.24	20978.19	23385.55	18518.97	23443.47	20852.83	22805.98
M221T28	4217.62	3363.29	4775.49	5440.46	4321.37	4580.49	5769.83	2983.54	6352.90	5879.29	6880.97	6830.85	5196.42	4761.34	5800.36	5548.11	5616.00	5277.70	6878.43	7701.81	7179.37	7378.84	7096.17	6489.49	5634.12	6057.71	5824.94	5944.85	5031.12	5759.96
M170T342	1452.00	2906.57	2248.14	2350.83	1472.34	3098.42	922.06	3340.49	4219.86	765.30	797.84	3342.65	1179.39	1518.92	1788.73	1814.80	1747.16	1633.24	1480.49	774.02	1375.21	3574.96	1487.55	1384.12	1854.66	1664.16	1657.02	2249.86	6227.92	1017.79
M150T105	14768.77	12998.27	14292.67	15011.17	12820.41	16578.02	23216.32	13017.58	1560.54	1605.83	895.37	26249.84	15226.09	20801.53	18615.48	23936.16	14626.82	15210.54	17300.51	15383.23	23064.97	14167.66	17806.78	17377.05	18159.99	17553.78	19309.77	23886.52	20169.66	26915.47
M166T323	3864.72	3804.50	5192.83	4960.87	5817.54	4343.38	12797.05	10423.87	10942.06	11567.06	11015.96	10285.86	7331.18	8214.87	6671.96	7422.38	8946.28	6942.42	8882.48	7904.04	10339.24	10950.96	10493.34	11149.77	16370.68	14342.02	13336.39	17438.77	16177.28	12414.70
M595T417	2746.26	2136.35	2223.03	2095.05	2658.25	2941.22	3167.86	3761.37	4028.66	6533.08	2657.77	2644.65	4513.20	5052.42	3874.96	6193.81	5357.29	6029.97	3905.84	4554.33	4529.00	4914.14	4466.48	3543.00	5445.42	6788.50	4515.14	7653.93	5735.60	4876.12
M659T103	912848.90	951516.25	1136119.50	1089741.39	940684.94	922502.56	762119.34	1134762.02	720936.06	877781.33	760411.09	694329.28	461554.07	705708.31	579337.12	611253.87	498441.01	479281.25	708073.50	695634.97	1045636.93	728520.33	743927.09	709350.66	587327.15	584655.97	610589.44	842247.78	616218.93	866696.17
M345T154	14326.56	13113.38	16945.37	15646.00	12416.14	16020.68	15152.81	11491.31	14363.20	16299.08	15659.77	14246.82	14322.94	18756.70	12478.32	17849.32	16117.88	16402.04	10917.96	14746.75	10223.88	10915.20	12385.17	11325.19	20433.22	22375.24	17803.23	20737.55	16801.80	17880.92
M219T210	142644.92	144816.34	154165.15	120984.58	172486.70	158849.09	157655.16	168322.56	146822.44	235283.71	149835.10	174202.34	109112.27	102591.41	93583.83	97685.28	104017.01	100246.09	119852.98	115744.37	108087.13	114374.74	122309.27	114214.52	120025.98	172605.37	110772.62	130630.05	134664.04	124177.63
M293T79	58401.69	58509.54	59397.86	82265.63	68150.73	86913.68	49685.57	38974.01	44232.42	52768.18	43931.03	46996.58	31430.92	44270.79	36665.80	23518.83	13395.18	35244.85	39181.07	34548.60	45825.26	38289.79	42475.69	24379.75	33659.47	40767.04	26106.28	42644.58	15538.90	54037.25
M659T341	32207.05	30717.27	33534.95	29984.25	32576.57	33880.88	21179.43	19825.68	17936.88	20390.24	17350.98	20953.23	16784.62	15573.43	17064.52	17648.02	17317.66	16489.72	18194.59	18107.66	17149.27	20135.35	20455.59	20265.94	19241.25	19635.84	15623.32	19781.84	16136.39	19853.22
M295T70	155320.65	151480.47	176323.67	180432.94	170991.64	183535.60	99749.78	98127.84	98049.24	111894.44	91822.76	97275.35	70750.31	94700.69	79376.34	99194.82	79229.90	80101.72	79075.13	75054.38	80312.42	73825.48	75194.81	73674.30	92090.14	72812.36	104826.66	114222.08	90839.80	80974.03
M347T450	166408.42	162164.03	171961.83	179250.72	173494.18	159736.25	176520.07	170401.04	165760.89	175642.38	163212.38	178234.27	164484.02	172900.83	164044.46	156941.12	151646.05	145812.00	129838.29	135623.11	130178.46	134367.58	118751.18	130869.43	121674.52	121467.33	113619.65	144458.93	127997.39	140765.08
M146T194	86098.22	79991.00	71729.35	80820.83	73688.02	87216.24	54934.62	40143.36	42718.54	53842.90	40061.93	43009.55	72132.24	52568.33	79663.73	74011.88	69444.62	74152.15	101054.42	74202.76	102977.19	107188.01	119710.01	69998.23	77680.70	55956.71	56802.55	59020.44	55340.80	37454.26
M323T204	1399.70	1642.99	763.62	1252.07	965.19	1056.21	981.24	1739.50	1091.51	1078.93	1349.48	1333.04	1850.59	4135.75	3304.82	3882.71	2808.60	2858.61	4438.61	5641.64	5117.60	4159.05	5528.25	4820.61	6910.69	8853.43	7260.36	12767.30	7899.88	12912.19
M693T308	1685.40	852.01	1787.32	1071.96	2168.34	1745.12	411.17	732.73	2270.21	2061.07	2294.32	2779.80	2510.07	490.86	2540.51	2312.82	2165.80	2204.59	1746.87	961.22	1017.83	2026.06	2765.34	427.78	1348.81	791.04	1146.02	1578.25	1422.57	1504.02
M252T48_2	3560.73	3607.46	8489.56	10010.88	10690.14	5175.20	5467.74	4754.58	3362.42	6521.56	6282.55	7124.02	2072.64	2517.77	2358.65	4010.35	3812.90	1053.33	1162.95	6656.61	8345.03	1513.14	7858.54	3075.51	2411.50	6871.53	6683.49	7435.51	3360.54	1890.14
M646T402	1633.53	1438.29	1694.83	1913.62	1578.91	1672.75	1168.00	1190.10	1551.48	1516.85	1719.06	1029.81	5311.89	6275.29	4645.19	4405.30	4772.59	2729.83	5334.04	5761.20	6528.62	4899.42	6422.72	6020.45	12005.65	9706.93	7677.49	12521.13	10667.94	10166.84
M524T332	2499.68	1988.66	2208.06	1682.01	3335.95	1568.18	3974.50	3477.19	2682.44	3353.48	2808.64	3475.00	2321.86	2490.79	1837.56	3001.89	2362.13	2545.92	5296.70	4413.23	4487.69	5398.48	5023.73	5136.61	4409.17	5802.52	5416.83	4945.18	5267.32	5843.13
M647T276	76063.67	56741.95	49551.23	61640.41	58174.18	58637.05	61954.49	53801.26	62892.48	63916.00	66751.33	54972.44	64619.55	68309.06	59331.60	70871.71	67844.02	68153.30	77670.28	68198.11	75127.22	74709.51	87019.88	91142.08	102423.92	103373.68	75443.57	81451.31	93794.69	77855.07
M451T348	2230.14	1397.70	2274.27	1772.59	2422.35	2052.10	4396.30	6180.73	8043.92	3233.99	4104.67	3176.98	3586.95	2255.77	3868.86	1979.33	2596.13	3073.45	2787.57	2894.00	3484.78	3329.18	5112.55	3993.94	8452.94	7335.94	4334.80	5754.29	5477.30	4474.57
M136T170	1464303.28	1301970.60	1514876.17	1361620.74	1447457.99	1414993.51	1334372.11	1070606.95	1159658.98	1282361.37	1196373.03	1353878.07	1476296.32	1544713.03	1384122.14	1535184.52	1457828.18	1488019.84	2030212.67	1352617.61	1530909.15	1271218.18	2124877.97	1268814.16	1412794.93	1580271.63	1382576.79	1523731.40	1380888.62	1227205.98
M268T171	8587635.92	7167073.08	9036651.58	8576074.95	8080227.20	8766464.92	10811977.23	8509672.46	9043460.12	10667205.86	9106388.40	9795697.83	9269343.13	11211851.34	9584034.85	10816020.23	9813711.07	9195201.18	10030088.06	10365785.22	11105386.83	10484179.12	10586586.47	10226135.90	10278310.46	11405062.53	8879952.74	11696256.45	10178546.76	9704681.40
M370T280	1049.10	878.28	1083.97	623.90	522.97	1197.26	2285.97	3354.53	3381.74	2028.74	2308.71	2202.60	3842.10	1928.09	2333.54	2231.55	3163.34	3046.62	10038.71	10019.18	11042.92	8936.36	9641.72	9132.75	5962.25	7369.35	6081.29	7062.96	7708.50	7343.16
M428T430_4	2505.84	2250.52	2008.96	2510.20	1349.42	2097.96	4558.45	2971.72	2357.67	4905.40	2904.56	2548.76	2967.05	3241.47	2976.93	3040.70	2069.53	1530.72	3166.25	4045.94	3268.35	4482.67	2229.19	4735.46	4633.17	4416.58	6065.53	6217.94	2796.96	4609.59
M348T430	314949.21	259347.72	311447.33	289144.45	285873.00	283239.51	669185.44	590410.24	592855.81	742054.25	559254.09	652389.94	560533.90	674643.06	543167.97	682452.32	571479.43	548019.37	870098.85	906281.14	996828.93	989043.90	997210.18	976113.67	1189590.77	1178177.94	1045270.51	1286416.66	1081298.72	1043177.58
M348T331	2699.02	2357.14	1660.64	5554.74	3555.29	2054.47	5103.86	14957.18	3987.39	12043.52	5855.81	3378.41	9575.01	2750.80	2754.65	11060.68	9513.63	3917.01	3774.70	9749.13	8889.05	1990.70	2561.06	3803.54	12374.15	11935.27	4905.53	13145.01	2703.36	2053.86
M542T434	5049.52	3351.48	5425.47	4540.51	3566.72	4191.65	5771.53	3881.02	4096.03	7032.89	3210.40	4818.64	4973.18	5470.95	5100.89	7315.21	4807.10	3162.19	7133.88	7704.86	7911.40	6975.04	5909.30	6267.96	8152.26	7788.48	5989.51	8004.75	6177.19	8536.41
M180T107	81219.13	68107.24	62829.13	79989.85	44336.22	40896.34	21646.17	10583.22	18573.62	20164.43	31248.92	42014.70	24237.16	59338.55	23940.91	37843.90	29238.47	20585.01	10348.76	9790.97	13002.20	8163.12	11555.53	8227.69	11139.59	17693.24	14604.57	29385.61	25322.65	10986.26
M244T251	35031899.65	35477222.58	39544602.40	35621123.85	35941217.98	38761386.94	30476689.52	27561035.17	27702392.77	30428984.07	27388040.28	26450529.09	25923418.02	27183725.53	24614894.78	27923366.96	23845110.55	23876763.91	25692871.92	24303793.47	27723779.31	26905132.26	25978344.95	24595723.99	24206406.15	23465118.09	24227240.54	27977225.57	22863633.89	25673618.58
M144T201	98349.23	83801.52	93141.60	100490.38	93762.30	95152.74	58250.29	57682.24	55198.13	50494.35	49239.39	55451.97	71648.27	97634.56	84797.89	88359.39	80150.57	78670.49	111002.46	105409.22	124586.78	119511.38	118783.92	101390.12	80085.55	77713.98	78166.76	74461.97	79453.80	70778.67
M204T445	75094.50	63006.22	77795.98	90825.40	74853.15	69889.46	80460.54	56330.19	70950.99	88646.66	67600.97	80463.45	71937.19	73033.18	70404.35	82873.30	66144.00	73382.81	68364.51	72228.70	74365.61	66494.75	61958.28	77301.57	75836.06	79351.50	65495.87	78813.62	63382.78	71475.64
M90T347	29681.70	24545.38	28670.28	28719.06	26742.79	31501.62	17853.06	15815.42	15375.69	17811.12	15341.59	16479.68	25701.32	28284.93	28787.80	30540.60	28083.13	26648.22	31324.54	32467.04	35120.63	33956.32	35069.43	34157.48	44021.92	40777.20	39050.47	48172.15	40942.97	42343.78
M174T473	44214.14	37501.56	61020.69	26780.24	42019.41	49299.06	37160.16	14081.79	54549.38	27096.16	31065.94	34056.09	16885.23	22124.66	44753.72	33282.46	17153.21	19059.11	24289.61	64937.10	29025.48	61786.52	31836.88	54688.87	42284.04	26102.10	25732.67	29687.19	25535.51	49606.21
M481T426	6922.17	17472.28	6484.24	4990.74	20813.60	4962.11	11282.49	15588.71	11568.29	13806.10	11594.88	14322.70	7550.09	11806.47	16534.25	14435.68	7831.19	9112.09	10526.92	7804.54	8161.97	10309.78	8429.72	11184.28	10875.05	11142.35	12166.39	12519.48	8170.72	12180.54
M437T34_2	18546.52	17751.67	19076.47	20157.88	16027.33	21089.20	12928.69	8675.63	13866.67	17305.08	9546.56	9610.53	11829.71	16723.58	19712.07	16741.66	12861.50	18321.13	11327.54	17821.64	6917.28	14514.50	15715.34	12159.04	21264.43	8543.96	12649.15	16729.39	15570.52	13589.75
M159T184_1	66119.23	59107.97	72301.67	69122.35	64235.10	62221.23	23129.33	17199.01	18511.58	24896.79	18876.11	22787.50	22833.75	26843.94	24933.40	28470.49	25443.77	23799.16	50655.83	58097.50	63895.05	56215.82	56937.93	51739.28	45081.25	49858.04	39734.93	50353.73	44337.71	38943.32
M271T181_1	262882.74	246001.29	266750.91	319015.08	259543.80	291536.76	151814.46	108303.13	141405.72	159771.16	146338.13	197265.70	174272.58	222368.27	163010.76	188483.22	150367.87	138549.61	86828.46	106532.95	116638.94	87284.74	91233.99	83661.10	139709.61	126244.63	97893.76	137144.55	112167.70	124277.22
M401T243	4024.68	4297.93	1654.96	3870.99	4699.54	1760.77	6691.02	5960.84	5459.92	6296.40	5661.82	4159.06	3590.39	5198.38	3330.15	4427.90	4279.97	3692.93	3224.51	4703.31	5175.28	4235.06	3894.49	3736.73	3898.51	4204.83	3438.93	4367.09	2035.30	3839.84
M419T281	12410.40	11003.89	11496.23	10971.10	8563.38	9925.50	14118.17	8573.30	14064.31	12416.01	13092.80	13945.82	12759.82	16086.86	11008.63	13389.71	13341.64	13976.57	13574.91	15161.45	11454.68	14824.40	14166.58	15134.13	6895.36	10658.95	6026.17	6897.27	6276.39	8997.81
M853T155	3601.12	6014.89	4069.38	3315.34	3905.20	4655.66	4496.09	3797.45	4715.75	4396.90	4544.81	5364.57	4151.29	4331.00	4343.35	6654.09	3776.11	3702.69	2729.04	2144.83	1934.95	2066.47	2656.79	2762.41	4896.35	2455.57	2818.33	3663.86	3183.66	2811.72
M190T381_2	11731.42	11740.74	12344.54	12906.10	11799.27	12967.29	19476.05	20156.58	18881.96	15197.11	20034.69	20817.06	19334.86	20550.17	17247.61	22583.45	17434.87	17583.19	28428.85	28910.71	33410.50	29716.03	26663.48	28134.64	25702.26	33740.83	27913.38	34444.56	27319.03	33351.01
M296T36	200747.40	179010.22	152569.37	184413.82	466458.43	193089.52	162664.30	238939.77	365958.05	291388.50	164686.29	205632.36	227585.22	21655.38	276712.41	459405.27	224327.07	174537.41	184896.59	229558.98	242951.08	267426.89	319155.11	165924.63	179728.81	154953.19	124965.22	306487.55	140751.08	224207.01
M196T276	45388.90	35844.54	43047.30	39199.45	37767.57	37198.72	11247.73	11957.87	9800.39	16861.76	10846.48	12301.43	28445.22	28641.96	25165.25	22136.31	29708.55	23939.87	26675.75	32485.28	29668.87	27063.35	29770.96	18927.45	32246.44	30036.36	27124.31	29492.45	29127.86	24719.08
M299T176	2043.71	12441.45	4946.85	14350.38	2225.47	3781.39	15218.17	18102.24	19677.85	14823.20	9878.40	14094.13	8570.91	11167.83	11591.99	10546.95	12736.18	10918.94	19039.97	16733.55	16271.67	9241.33	13983.65	15182.13	15170.16	15828.07	12226.76	16327.81	14252.84	17951.93
M314T226	7825.59	8224.36	10862.32	7252.40	3979.92	7534.52	7305.02	2690.60	5432.66	7410.89	4574.75	5129.08	575.41	7261.74	3853.79	3894.15	5330.75	5557.86	5755.81	6723.49	6605.93	4710.72	6579.44	6890.13	7009.96	4619.73	7145.81	6317.14	4319.89	5075.84
M431T426	5498.98	3015.78	5775.93	4459.00	5871.80	6053.64	4228.04	1777.37	1337.48	4665.82	1192.25	1410.43	725.12	3012.03	1073.53	1051.12	1291.85	1556.78	2357.37	1784.75	1391.75	996.76	2088.76	3558.93	1859.25	2198.11	2648.44	3744.59	1549.60	3358.42
M932T39	803537.91	757668.82	856765.96	881274.23	898040.64	967439.41	546455.62	424061.71	506247.30	541846.64	484643.14	547552.25	256452.09	349141.96	265139.36	266032.84	231883.49	249767.57	713252.24	806353.47	798016.83	838352.08	766566.63	692967.60	629075.24	533367.88	480153.60	692348.43	556068.45	535796.37
M94T262	4698.42	4591.99	4605.41	3588.08	3975.02	2360.68	10375.83	5203.60	7922.87	6942.15	5002.93	3804.00	3961.57	4010.95	4545.51	2847.96	3832.48	4652.07	3391.02	3754.18	3576.93	3953.03	4349.90	3583.29	3954.55	5382.25	2926.12	2850.98	4617.15	2612.17
M351T181	6467.26	5034.47	4833.01	5286.43	5403.07	6243.56	6077.20	4771.51	3798.40	4441.78	3676.80	2552.82	6644.86	6511.09	6011.04	9413.25	4425.68	5162.59	8804.62	9753.23	10523.33	8077.08	9183.49	9853.27	12328.88	14221.40	11184.86	11179.31	12261.33	13099.02
M521T211	18393.03	18256.57	18699.35	18304.70	18299.12	19499.70	9977.92	8166.53	8405.17	8040.47	7371.43	9258.49	11603.73	16194.42	13655.56	14742.73	13078.90	12153.43	12686.56	12845.01	17075.66	15471.58	13863.98	13262.14	15088.06	14849.17	12453.96	16629.98	13436.87	14871.87
M907T231	66420.23	63764.28	77987.74	73530.32	71910.21	75704.36	39882.13	37957.87	35145.04	42350.96	34814.72	39382.87	25656.97	31116.27	27097.21	29167.16	25200.35	24549.35	27199.18	28428.11	28749.97	26728.48	28718.67	27390.51	28143.71	27828.69	24781.29	34228.91	28796.42	30532.95
M557T295	13796.93	13520.36	15113.24	17214.42	14660.68	13859.88	24531.57	16088.23	14388.21	15348.89	14383.17	14986.80	17149.51	18900.59	15201.07	19289.57	14950.51	17352.77	14501.25	14157.12	14197.81	15484.53	16618.28	14759.40	15150.55	19142.27	12823.41	15803.43	15432.41	14260.91
M785T63	3075290.98	2404713.50	1233056.61	13186067.79	5901160.07	2413733.62	12360489.97	4892300.29	11694105.93	4901562.81	6339925.47	7742679.02	13277482.38	5628091.60	9612912.81	12404782.79	10458563.16	9098733.45	6848132.11	17822247.01	13569413.79	9581041.95	9135970.96	8514879.26	8321437.63	17372539.86	16601202.76	8713958.34	17403738.64	11258060.19
M557T165	161453.26	143806.23	227227.28	186009.72	207923.56	206369.41	327543.80	467553.84	348448.90	454862.01	328768.63	505230.05	13225.53	18966.75	15699.74	17216.71	14980.27	14633.18	541209.04	571705.53	577241.26	552621.34	624029.67	547345.17	19608.22	34821.11	41009.72	56743.54	21579.07	42726.63
M246T487	506110.35	336899.70	376066.82	345162.71	642624.18	349806.36	145795.79	89762.89	135349.35	124317.90	149012.30	139223.43	159621.50	159812.98	150204.81	151318.20	151417.98	158984.63	73474.51	70549.91	71255.05	78232.50	147609.35	69591.65	182157.14	722215.66	289570.54	180277.18	174453.63	221732.46
M417T505	3142.92	3148.36	3397.02	2432.89	2499.60	2670.49	2096.41	1706.50	1702.26	2174.70	1259.33	1874.96	1145.39	1186.16	1548.05	1255.97	1160.22	1219.52	2331.98	2567.17	2766.62	2645.41	3089.98	3253.63	1413.58	1464.98	1501.46	1868.06	1431.62	1720.50
M303T413	6556.27	4594.54	6922.77	6268.59	14375.90	6130.94	4949.35	5287.92	9559.33	3076.11	3787.00	3510.62	4394.71	4202.12	3741.80	4160.70	4852.36	4359.90	11745.62	11161.42	7359.68	12835.63	6355.66	5235.91	8302.20	7746.94	7515.62	7399.11	6578.60	13140.77
M230T43_1	155914.45	138169.22	149616.93	128387.90	148397.96	141252.52	163636.33	132033.78	160124.00	164445.38	185809.19	137348.81	151913.48	168560.63	161630.76	147680.29	138390.12	155106.43	145420.58	132894.11	134493.00	151337.79	151165.77	149044.39	150369.91	133113.99	120585.50	150525.66	132900.35	143090.43
M304T489	47518.94	13113.71	17175.48	37766.14	24114.12	14722.52	26895.36	9654.97	21555.15	18664.09	9656.87	9978.81	3491.04	9856.12	22730.95	14540.99	8852.31	24585.03	49157.84	52254.71	17378.53	13894.01	56408.44	18323.44	21694.07	14595.98	38100.14	36832.43	13028.87	13346.39
M232T382	46328.28	40250.30	46365.62	37054.95	40628.21	45456.99	21727.20	12406.51	12375.38	17730.14	10499.29	15882.44	20650.00	28813.32	13652.29	21139.65	20467.95	13681.81	18343.95	25877.06	31208.18	29848.18	23111.60	32518.10	49192.61	50596.02	40110.75	49163.51	36603.31	38052.82
M175T395	2220305.17	2744517.47	8213717.10	3201727.69	2620808.59	9249431.11	2958415.99	10706669.57	2985398.54	2020514.91	2379232.29	2163791.82	3476291.00	2207223.45	7841519.02	2400047.56	5098294.48	6754036.36	2929332.42	2871590.96	1126587.51	2109116.72	1462389.72	2795134.80	1306727.29	2404800.62	2452850.13	1887860.95	2552069.49	4738466.03
M306T285	8459.69	8219.59	12859.05	11149.05	10191.68	13757.96	12082.83	8580.22	1722.53	10551.26	7607.80	7963.28	7394.81	11174.61	6664.58	11251.81	8192.74	7714.73	8946.37	10800.56	12579.87	10970.71	11223.35	10482.47	17138.93	26449.63	20041.32	33296.10	23460.78	23566.52
M328T329	2407.78	6390.22	8166.63	6735.87	7467.03	6982.15	3626.82	4836.81	4207.88	3856.61	3115.56	5310.25	8727.86	7636.16	8018.24	8277.80	2371.47	975.58	5182.59	4647.57	4629.46	4668.41	10849.22	6350.35	7429.22	5256.45	6586.86	7113.52	3484.43	6559.74
M337T491	521584.99	481320.47	484675.16	487417.13	590584.54	430844.23	334467.93	193528.61	435869.47	734050.30	213615.86	1914474.61	361276.98	573427.01	464147.24	513790.71	787459.06	402877.30	238705.88	1288637.00	1781080.42	1397886.71	191750.79	1264360.47	892718.90	1537732.92	1453942.40	1685254.36	246151.64	1350959.66
M450T394	3482.10	3438.89	2587.16	3294.25	2949.49	2487.54	5029.55	3219.09	573.08	3582.44	3683.66	4820.25	3434.89	3426.76	2821.51	3047.47	3327.05	3303.02	3231.65	3817.20	4366.81	1749.03	3985.71	4094.17	4502.96	2431.32	4294.13	2457.78	3674.00	1205.50
M415T39	34789.98	7710.06	13606.83	34426.73	27766.69	15148.02	27115.64	19547.39	12851.08	27880.70	12688.48	35124.49	10384.73	28847.80	27409.97	10299.75	2151.40	17362.99	1608.77	10649.85	21292.37	21967.33	8129.54	8773.74	20771.85	10069.70	4677.34	22616.63	10968.41	23848.56
M475T219_2	2336.52	2393.76	2381.50	3108.35	2357.57	2107.73	8714.81	6919.46	6792.24	9166.22	5853.18	8536.91	2035.32	1348.37	796.06	1734.00	952.05	1263.87	2423.62	2152.82	1517.50	1669.58	1732.38	1270.15	2225.50	1967.47	1628.15	2226.69	1676.54	1672.36
M249T463	1730.39	3371.39	2423.72	3595.11	2238.84	2194.02	5374.45	6229.93	4198.94	4892.91	1248.58	3646.88	4116.22	4817.79	1660.96	3621.43	4068.62	3144.86	3441.29	7242.43	7474.43	3347.60	5930.73	7154.43	9840.14	8056.17	6834.90	11149.78	5920.56	6866.27
M229T266	549006.22	652012.01	661653.97	759086.10	701240.13	801636.84	314200.36	400874.24	256792.60	300358.69	263756.33	316405.85	357974.89	493395.56	397350.32	432739.21	336191.80	341938.27	151441.73	188689.30	193364.31	158342.50	149611.69	153696.38	320423.76	310877.77	320036.14	374357.43	303857.28	540872.85
M403T392_2	9885.31	5240.40	4634.68	9868.58	9187.02	6981.35	8632.78	5869.22	5292.43	6753.45	10354.05	7947.30	3987.50	2449.03	4337.24	5450.49	6228.05	3009.58	7237.90	4185.76	6273.14	4712.53	4702.04	4843.29	3614.79	5326.12	3613.32	3980.12	6404.07	4659.94
M451T218	7033.55	6277.34	7735.29	6891.76	7739.63	8144.47	17419.67	14366.73	14073.17	16794.93	14577.46	13641.26	13010.30	16332.61	12658.99	16250.03	19226.48	15714.59	12789.88	12522.83	13611.50	13673.48	15238.86	12807.34	11912.63	13750.42	11635.17	18685.63	12127.34	12445.82
M541T165_2	901982.69	871487.57	1163433.28	1043469.90	1141630.01	1157728.24	1987119.11	1995943.53	1782135.89	2176584.21	1724595.11	1928715.77	126634.81	155951.80	130519.39	162823.18	131118.04	128359.44	2962449.26	3122662.87	3699944.12	2973443.70	3489017.76	3062316.46	297382.30	332473.54	303193.08	432058.05	291966.49	383244.94
M367T408	126704.22	93532.11	99973.88	112571.06	94361.44	95834.29	302180.32	337718.09	233842.41	321033.18	280009.12	262585.85	172549.00	179014.50	135850.73	171946.26	176504.79	177746.93	152686.48	167666.01	155356.87	159578.59	198829.94	161367.86	259471.66	245550.29	192920.48	224294.00	217663.27	229294.39
M216T183	7808.83	6890.44	8542.65	9186.09	8490.80	7576.93	8549.23	6451.50	7671.44	7423.25	7917.99	9282.80	7251.71	10651.50	7513.38	9960.85	8540.60	7893.34	5699.97	7113.24	7478.92	6272.80	6505.09	6430.26	8854.57	10362.23	8608.52	11091.03	8169.73	8437.42
M369T471	37103.34	37020.45	22129.83	41746.23	36343.55	40107.80	11703.05	8814.20	13216.39	21823.60	12404.59	11214.01	4419.83	7360.01	6179.08	4205.41	5420.82	5892.53	8380.58	3615.67	7937.99	2883.20	7888.54	7126.28	6808.60	8767.11	7561.65	7922.82	7676.16	3787.86
M669T338	2307.60	1321.03	2110.16	2213.90	2297.17	1946.78	4864.94	4516.13	5560.28	8717.82	4772.21	3762.54	6150.95	6076.95	5617.71	7850.80	6176.36	6746.46	8503.63	8072.92	13449.69	8599.93	12849.13	9824.70	14615.87	15194.13	14037.65	14805.62	12311.61	12342.95
M409T137	28500.73	24936.43	34289.97	32091.35	29398.56	29527.99	36227.90	34288.11	32364.67	43156.44	33155.11	38470.60	35289.95	57790.43	39055.81	49555.30	37617.84	37214.93	38786.84	43042.46	56573.18	38399.02	42392.98	39892.60	53358.43	67274.51	52588.77	77824.49	59661.66	53612.79
M167T130	19032.76	12922.26	18803.48	17857.57	17493.13	16867.28	21590.62	8874.75	16772.80	20080.74	16975.51	17255.80	23860.14	32177.78	26124.84	32539.94	23357.66	20697.54	23013.51	26975.66	31213.52	20587.95	25513.16	25083.40	30585.45	34692.53	25022.13	42701.03	29787.55	30421.57
M304T125	956696.49	873473.06	894492.44	1061540.23	818500.59	748293.53	958341.54	872705.04	1025751.20	1034450.54	1021814.54	1307538.75	937995.63	869348.98	1217785.95	643167.89	1321396.57	710179.58	541047.63	632253.73	607229.24	693837.99	723348.64	961183.35	962799.02	807464.77	613201.97	892337.49	967970.22	610008.12
M337T231	7384.52	4214.72	7996.16	6994.28	6780.92	7241.97	7020.20	7978.54	6664.98	6835.60	7584.96	6594.53	5343.25	5324.89	6292.31	6172.20	5414.18	6298.27	6518.45	7710.84	8166.15	8636.07	5316.65	7012.60	5657.49	6757.27	6714.95	10408.01	5030.34	8311.86
M464T219	2311.14	1922.07	2349.61	2202.44	2504.78	2249.72	4711.43	4658.05	4954.59	4779.11	4583.15	5283.91	4445.25	4176.89	3451.99	3846.15	3208.74	3650.77	4070.67	3975.42	4336.34	4224.77	3638.95	3851.99	5354.21	4132.44	4876.59	5109.95	4279.86	4476.58
M287T35	22435.92	2952.83	10196.28	9637.39	15019.39	16587.43	26352.83	10110.15	8818.31	7349.13	21771.63	7739.20	18508.93	16963.51	10020.64	10463.71	15052.47	12019.56	15970.86	16710.02	10067.78	16868.48	4026.16	6335.21	17325.63	14752.97	7092.89	21478.90	6672.38	13848.54
M582T416	4462.73	3649.63	3890.05	3526.90	4306.72	3765.12	7327.02	4778.24	4952.63	7977.44	5358.38	7323.79	7899.21	9784.45	7346.23	5293.60	8453.09	8789.94	6458.19	9348.93	10515.26	8026.10	10394.93	10386.94	11618.90	10869.57	7041.56	15144.61	9046.69	7772.63
M525T349_3	97230.50	70933.07	93237.67	84672.45	90033.50	96582.42	56328.73	40986.18	48801.99	53027.98	42806.68	39628.53	43520.01	34701.27	52326.50	37588.96	40352.98	38764.36	32482.42	23486.46	31545.54	30412.09	31643.31	31764.64	32901.63	28015.63	30187.00	37128.03	34670.60	27017.68
M695T420	3702.39	5974.15	3927.13	3586.96	5921.63	2699.11	9782.82	8908.27	7412.14	9839.40	8293.95	9076.29	12333.34	16911.89	11069.64	15732.43	13865.63	15489.00	21481.23	24858.77	23820.62	20865.10	28731.88	21773.15	20756.14	19087.19	14652.59	20089.05	17451.30	17625.97
M123T242	2878.32	2349.40	2878.76	3223.31	2019.67	2498.52	3375.74	2609.22	2662.75	3603.64	2620.84	3190.88	3669.97	3849.63	3259.94	4081.39	3631.94	3281.09	2975.35	2200.96	2862.23	2748.40	2438.76	2670.64	1204.94	1212.58	1451.99	1216.68	1814.00	1386.91
M590T537	7287.77	8947.43	5353.74	5362.73	5043.42	7340.48	7709.02	6417.85	11151.88	9514.16	3961.18	12752.00	4267.37	6451.77	9582.82	7220.13	7327.81	7738.10	2835.61	9406.05	3500.88	7428.18	3841.61	4741.97	6376.07	5479.47	4642.07	11113.28	9045.84	5131.76
M208T160	17082.11	11593.05	19225.80	18409.58	17327.82	21767.25	10193.53	10162.66	8719.75	10778.53	9576.01	11429.00	6569.78	7433.72	6646.46	8529.08	9042.97	6444.27	3801.09	3696.79	3473.07	4252.04	4010.67	4130.30	4835.00	4039.93	4206.75	4279.89	3000.52	4661.14
M571T280	8006.06	6658.98	7527.18	6747.31	6932.24	6477.40	28372.47	24888.94	24497.38	24838.63	28610.81	24190.51	39066.72	41803.00	30476.28	33135.43	36299.78	36201.80	42630.83	39797.41	36261.50	36135.60	42834.61	36868.09	39503.27	42492.41	39724.35	38225.49	39308.12	39518.34
M335T216	15852.77	6099.03	4515.85	5409.41	5408.28	4025.98	5510.02	4363.11	8360.86	3813.11	3243.72	8510.63	3533.07	5902.27	5918.78	2742.74	4020.56	3606.81	3397.11	3087.42	4464.17	3747.05	4119.55	3853.26	5161.87	4519.65	4772.46	5799.12	6520.58	4065.40
M221T77	226616.92	220443.96	429095.71	243624.45	217553.15	256118.38	191940.23	129625.20	106703.02	120702.66	99246.89	192918.01	129665.47	185288.89	142275.33	172282.93	127768.59	119953.46	97268.70	170436.89	128519.47	103786.66	112664.72	115440.73	144282.59	119939.19	129445.13	156702.43	118704.03	201044.97
M405T112	10709.49	13122.96	10873.03	13110.48	10485.26	10595.34	14511.58	2628.30	14035.21	13152.02	15711.04	14287.46	10690.48	15322.20	11600.84	14990.68	10981.54	12502.87	12675.30	10878.63	13130.56	10694.34	16756.20	12589.44	11091.06	13297.22	13445.81	13812.08	13556.56	12856.50
M572T414	5120.13	1986.26	1336.77	2439.32	2602.53	1835.83	4978.10	3526.34	4015.81	3469.47	6137.09	4101.27	4414.25	8584.62	5888.81	6601.51	4003.82	4311.55	5921.08	4119.54	2973.07	3753.40	6795.83	3461.19	3835.21	6559.14	2633.92	5792.03	3627.59	3560.69
M586T378	40526.98	34205.90	33543.81	36412.28	32860.11	34521.68	48644.17	43438.85	40601.72	42774.13	43828.67	42612.20	41398.67	39575.95	37423.48	48613.45	43584.19	37431.95	22821.59	25610.63	25023.81	24285.23	26257.72	23201.10	66005.77	67370.77	45180.02	63893.83	54846.64	57489.69
M357T536	230259.00	208139.56	310311.60	242289.81	251094.85	333843.72	161827.36	165770.82	171057.54	195134.06	158440.28	173809.59	91707.68	105557.53	95070.94	109717.28	86471.20	80793.03	85127.50	94371.29	116572.60	96438.10	111374.77	88750.13	115582.04	122934.50	105517.25	152465.95	127707.94	118484.61
M118T277_2	1101903.65	1076394.93	1183361.69	1049348.80	1119848.02	1052522.77	656220.47	516314.98	637302.38	586916.91	626004.44	595670.38	624558.62	590118.22	622721.51	549641.70	603862.37	605529.89	499123.12	430200.27	482224.39	465178.98	521724.81	422742.72	782732.94	749308.82	756502.51	815226.34	821362.24	804647.98
M397T42	917886.07	1317298.58	435268.45	559197.56	832221.85	521920.43	258380.54	476915.30	314606.70	144995.07	311870.85	150380.01	484053.08	202324.68	462116.06	187422.87	343438.26	440467.81	931961.01	677530.18	433463.95	904372.37	589105.72	853450.09	468705.47	407474.53	386503.96	194409.73	402518.99	254985.14
M653T419	14302.39	13290.03	10254.40	11073.47	11568.75	3155.97	12901.17	18733.98	8688.93	11845.17	17996.13	11336.12	15360.33	6220.24	10242.65	12518.35	13400.31	16078.62	14346.44	15109.71	9905.96	9525.50	14835.44	16800.35	20777.31	15479.71	5711.95	12645.02	18230.81	12341.48
M147T221_2	253125.45	274173.50	266732.20	269994.69	277550.61	246225.43	21072.64	11802.67	10509.97	30848.08	9269.15	11510.13	19058.42	15108.70	15316.80	32163.95	16161.68	14585.68	11711.18	10686.26	14920.27	17651.80	15354.46	23003.78	17006.36	12007.52	11465.59	14550.42	8067.03	33159.39
M413T302_2	3487.72	2679.29	3346.04	3958.10	3904.22	3571.94	4821.85	5013.25	4351.31	4821.28	4251.09	5552.46	3369.41	3995.63	3181.09	4104.16	3361.01	3158.98	2813.23	5992.76	5202.99	4275.28	4286.59	3979.31	6076.00	5753.51	3869.95	7173.97	4473.51	4264.16
M413T266	1530.70	1894.86	1527.67	1504.90	2141.38	2267.51	5964.39	10407.47	3698.73	5006.74	4360.40	6413.59	6821.37	11604.72	6729.03	8517.04	8740.12	6369.56	3867.21	4647.75	3607.61	3763.94	3200.80	3278.18	3960.47	3429.34	2582.41	4841.18	2228.70	10410.82
M1081T284	1816.27	1688.93	829.49	1862.69	1660.94	1811.39	1924.53	1562.48	1548.05	1566.32	1202.15	1351.07	2760.06	1913.20	2109.59	1897.90	2277.48	2486.82	2426.03	2763.69	3098.13	2430.63	2542.71	2979.09	3496.85	5950.05	2501.44	3871.12	2810.95	3158.88
M675T374	10751.69	9622.23	12711.48	14007.92	10275.98	15874.39	15929.82	8660.22	6190.49	14458.97	9885.41	10660.58	11013.71	17620.98	14129.36	16535.95	16303.44	14830.82	11537.49	15486.61	9253.22	11152.41	11308.75	8314.41	15927.96	16072.03	11692.91	14102.24	16989.20	13004.90
M574T381_1	27917.77	26363.22	23849.08	23503.32	24822.98	25718.96	34139.56	38247.23	29917.30	29410.59	30852.45	29992.60	34094.77	31503.02	24762.47	29580.64	32305.15	28265.22	40566.80	40999.92	34988.84	39879.30	35949.82	40259.55	41888.48	37528.47	33765.95	35226.84	33683.47	31807.20
M819T412	18134.46	16043.67	7869.65	7581.26	15939.17	16426.40	14912.02	33277.04	12496.23	34801.46	14187.50	24166.64	15348.52	17808.74	14049.93	17085.54	16699.55	16095.97	30521.04	20233.77	18379.06	15728.45	21992.10	18427.55	16374.51	15778.12	13409.62	15890.39	13597.85	15683.70
M381T33	37556.21	13543.72	15093.50	33842.88	33786.94	31626.25	28884.98	26603.17	9540.76	28064.64	24067.42	14298.17	30002.36	39374.76	28876.75	34110.59	25758.41	5776.28	28096.81	22630.59	25321.41	33409.56	29772.77	10431.02	28308.05	12084.56	8784.01	26662.15	14956.99	14419.32
M511T329	256663.29	231748.76	290748.33	250074.21	272692.57	272339.73	376988.89	350705.01	334118.76	410082.93	323067.70	393242.06	342766.12	409128.05	392391.27	408082.11	329997.45	352829.77	254661.69	246157.77	275700.88	254745.95	259604.67	256743.34	645856.10	583213.69	619313.07	751416.72	548377.57	689928.38
M939T425	2174.12	2022.11	2028.95	2440.46	1377.72	2620.89	3955.12	4205.31	4458.29	4118.25	2918.58	4137.62	6487.48	4569.76	3625.22	4170.07	4044.18	4255.04	3965.76	3054.98	3088.17	3860.48	4025.77	3753.23	5731.06	5578.89	4403.01	12177.06	11737.11	6015.68
M881T374_2	3663.76	3714.87	4977.17	4092.30	3892.67	5419.91	21228.37	16986.38	16756.75	24144.69	17731.46	22092.88	2550.63	2883.12	2770.87	2340.62	2888.01	2419.86	47117.94	44964.80	53797.67	46230.28	42890.03	35224.07	4737.29	4870.37	2621.10	5992.76	3646.26	5244.19
M402T290	21079.98	20237.77	19539.06	17897.51	25238.63	24678.37	30252.99	20719.93	17440.65	25114.70	17234.27	15087.26	14799.23	19599.80	18606.62	20616.33	13574.63	11932.71	15841.37	12419.35	7549.38	16790.81	16414.66	16928.19	10180.67	9748.01	10649.99	9909.35	6243.85	8295.36
M237T37	606865.96	601005.43	774087.58	588394.17	678418.69	627037.97	477453.49	438155.78	428741.55	507470.09	463957.77	400754.30	423205.53	511281.52	455773.47	496788.66	465899.95	431649.82	609668.68	613621.03	671734.05	627728.42	648739.26	661362.38	1362757.00	1448092.42	1453563.52	1437383.06	1413645.67	1423995.88
M541T466	639475.41	537084.48	559188.71	529870.43	570549.84	583440.10	484375.94	466058.89	384083.30	475099.69	412766.15	446816.03	573802.73	604714.65	457064.28	580425.58	563457.91	624220.07	328284.93	317200.28	357823.02	327576.13	368382.63	355346.05	299595.30	295784.03	271818.90	297517.90	250827.06	302269.11
M506T591	7583.51	9355.76	5769.15	5984.46	604.27	6859.06	7363.02	4594.55	8813.65	7596.91	13906.37	10181.84	7512.15	7251.13	7528.69	7462.21	6700.01	7166.25	7791.45	29670.12	4723.23	8139.54	7100.84	7972.26	6619.36	6530.95	7297.29	7966.16	4718.70	7738.28
M791T376	5989.97	5371.15	5138.12	5187.74	4246.07	4254.13	15735.73	12955.67	11955.48	16346.13	14089.88	15373.26	6666.36	7072.58	6372.67	6779.94	6901.78	7071.89	5634.23	4570.02	5465.07	4719.95	6180.17	6181.24	9440.50	11131.91	8231.19	9988.34	9269.08	8637.79
M423T205	2837.87	4214.08	2596.57	4070.37	3412.79	3161.81	11237.35	9929.10	10406.42	9876.13	10529.67	11546.12	4940.20	4188.23	5660.28	5663.16	4941.96	4090.71	6027.34	6005.41	7512.17	6055.21	6244.43	5619.13	14465.02	18008.85	12362.00	17631.00	17374.87	10240.57
M218T72	67667.57	169418.61	42044.14	80365.44	52414.06	35000.98	62740.08	30199.37	87227.45	87267.48	75334.23	4335.38	173095.72	85927.96	93924.15	182074.72	203486.42	219474.69	50727.21	129803.34	54767.65	60209.43	115744.08	113174.72	144179.91	187036.61	182064.41	190539.86	83712.96	73027.06
M217T252	7984.70	5654.50	9299.25	7610.43	10949.31	10105.06	2318.96	6491.09	7695.14	8790.23	7156.39	6370.74	7603.22	8094.43	6151.33	7388.38	7893.01	7315.01	9065.97	6789.52	6641.05	5372.38	9383.34	6012.74	7252.01	6980.31	7549.28	8672.44	9277.09	7943.82
M219T161	259691.64	270115.73	293936.38	325654.56	254352.47	318343.42	336844.38	205673.81	279557.78	375597.60	283890.41	350565.04	400679.42	503845.12	400315.31	513944.34	435744.26	385954.78	287156.07	314911.19	351219.05	306266.04	302423.21	286295.59	696932.33	722406.94	570105.63	841984.29	665352.45	609077.52
M465T412	30988.06	25672.34	25129.83	24811.12	27185.30	24106.38	50359.06	54452.67	40805.97	56010.20	52147.69	64007.18	45235.10	47435.24	34529.05	43687.00	39663.16	44493.83	40194.29	48921.70	39456.97	44833.54	54425.29	42704.96	65461.74	56682.51	52078.23	57079.53	51902.39	51510.35
M443T263	901.23	606.58	1053.99	407.14	513.36	752.99	3625.25	3382.87	3017.55	2393.83	2439.96	3813.40	3210.83	3621.35	3055.61	5040.70	3700.14	2452.34	3493.62	3300.10	3324.47	4212.46	3815.96	1968.85	6362.20	4117.76	2787.22	2991.28	2987.09	3319.64
M390T390	5813.07	5490.05	6702.45	5342.16	6390.82	5012.77	2037.95	918.40	1512.24	1782.44	955.16	1397.26	2602.21	4210.51	2142.37	2265.98	1996.28	2714.29	1611.13	1754.13	1834.99	1853.02	1491.71	2207.32	1591.84	1251.55	1485.96	1577.34	1421.42	1223.97
M455T347	1160.65	995.48	1100.73	708.92	883.19	906.13	2681.95	1211.47	2795.35	2951.94	1603.78	1073.96	1113.44	634.18	873.96	948.69	1002.58	917.30	4086.12	1330.84	2821.28	3465.33	3956.18	3251.70	2778.65	2490.14	2810.05	3922.05	4231.21	1146.07
M325T451	6907311.01	6737269.34	7998118.69	7169911.61	7297348.27	6624958.41	6517223.23	6615728.66	6254931.75	6858539.64	5940911.78	6091858.59	5135191.36	6296696.76	5550744.72	6609951.48	5482234.72	5533205.06	5212056.67	5151416.03	5284578.85	5156200.06	5263326.74	5304593.59	5518464.22	5349955.49	4762590.14	5599743.49	5176927.87	5311889.31
M666T170	5566.67	7326.23	6366.18	5002.38	8272.11	6275.71	13050.11	11165.66	11169.26	6840.76	14182.59	9761.16	13804.27	6643.59	13713.92	8102.35	12050.16	14621.68	11214.13	8402.92	4536.77	8414.22	6537.90	7806.86	7197.38	5506.47	6790.85	4717.66	7063.26	5812.77
M694T169	5233.55	7704.21	2057.54	2861.70	6199.44	3383.52	11488.11	11877.02	17862.88	6795.92	19834.26	12043.34	18598.13	6519.28	19235.72	9680.84	15939.36	19206.94	24938.90	14593.97	7036.33	18068.12	16059.71	13487.79	22157.65	15857.61	20078.32	7939.12	18589.71	12008.16
M492T73_1	115781.46	133770.67	141777.76	127945.77	131041.51	129811.86	96625.60	148279.63	75803.45	90780.40	83532.65	80095.80	51752.95	67299.47	60088.85	56861.37	54999.22	53176.35	78927.24	66509.92	75731.64	67415.16	70049.68	76108.50	33265.32	34977.60	40708.86	46656.30	36737.53	44144.18
M433T34_1	203431.53	180815.52	215949.90	197849.45	180854.10	193667.72	312864.87	761949.58	257551.32	309429.98	276455.80	322243.52	412022.94	363268.24	456184.48	446413.91	437588.29	410187.00	262923.06	298169.86	280278.62	266433.56	256765.23	280350.47	358490.95	276882.77	263882.37	318391.73	296882.31	278243.41
M497T336	2431.08	2254.94	2333.74	2460.41	2356.29	2149.64	1974.40	1948.32	1975.51	3975.24	2586.01	1693.31	3195.02	550.43	1351.33	2818.86	3313.05	2756.26	2518.03	2164.36	2167.61	2133.42	2920.53	1524.28	3996.51	4121.28	2115.50	1993.61	2304.98	3844.15
M117T201	23051.35	24137.23	31475.86	23151.44	22876.10	25908.66	15015.30	14332.90	15939.09	15258.39	14674.52	14210.30	21869.35	26658.82	21343.85	22728.44	28409.12	17101.13	27172.24	27113.02	30799.20	29684.40	29085.38	29482.10	14232.93	23133.91	21542.87	23878.33	23165.33	13753.09
M559T389	132774.64	149712.91	126295.38	113233.40	136125.10	127917.64	463249.30	461299.14	377092.06	569868.79	407677.44	442889.21	389191.36	484810.46	316038.18	419804.76	399124.14	400663.16	396901.30	416854.76	412124.62	365066.70	403631.52	382091.88	467828.94	407603.39	351536.50	486771.48	416129.09	458911.55
M131T153	42643.56	42713.11	57833.42	60471.99	31008.16	36404.50	29697.61	14377.11	23803.30	31748.42	24564.04	29083.96	15805.16	17171.93	23234.01	23421.57	21174.97	16557.66	12926.09	14848.50	16474.08	16122.54	18012.44	13889.07	18553.66	17476.44	24069.42	23519.96	20198.35	20638.82
M344T349	10088.03	7661.76	8090.44	6389.27	7585.21	7899.74	9274.12	8527.66	9442.51	9784.69	8650.41	7148.83	6855.04	4149.30	6261.36	4973.35	5937.22	5911.77	9136.57	7795.89	8213.52	9137.85	8896.31	9187.24	9376.71	9578.29	10211.70	10656.88	9130.70	8166.60
M443T129	24869.67	25117.96	75757.56	11218.81	16247.66	32974.74	167105.38	7296.57	2358.72	22558.93	43040.79	94972.99	13088.23	20991.16	14315.99	42279.36	19066.08	33183.09	97136.14	28947.93	33188.78	54679.12	34885.81	48337.33	40109.05	41920.81	26470.72	42274.65	65718.88	14800.67
M132T53	478739.48	238136.98	228382.86	216842.72	207991.95	222329.25	274604.81	187476.73	361608.87	268514.71	299087.06	292655.41	272420.56	210779.75	198357.85	177883.89	185729.83	178843.64	111397.08	116455.18	106150.70	143724.83	122064.39	122474.74	187573.79	175975.97	134255.60	126876.89	141109.88	132134.94
M382T264_1	3851.25	2462.79	3232.40	3186.95	4482.28	5076.30	34619.40	37813.05	36486.86	37698.39	29879.38	34788.55	16608.56	26106.72	16678.91	22073.12	16562.57	18237.02	27127.00	38867.92	40831.73	28801.63	29598.82	35219.89	25587.49	30873.78	20719.98	27095.52	22835.39	34329.42
M498T352	2254.79	1974.01	1523.38	1899.01	1190.30	1817.90	11439.45	8795.16	8951.43	10694.89	10458.00	10569.21	4474.06	4605.71	5945.04	5682.67	6586.75	6267.57	16722.27	13492.41	16123.04	17314.26	15565.70	17157.25	16610.69	17304.82	14914.93	16905.67	13809.18	12980.70
M179T35_1	14929.39	12365.37	8990.40	99983.30	87492.99	11561.11	19203.05	11002.63	15586.96	4546.88	12209.83	10484.16	13686.80	71193.12	21256.50	22218.82	11260.40	11551.41	14753.84	13029.20	13173.77	10903.52	19067.73	9092.12	13622.52	8738.35	12124.46	6066.01	8259.80	13273.43
M360T153	46144.51	41432.80	54425.55	52501.58	54036.57	50157.69	40470.15	27825.17	34728.88	54906.30	42146.26	40572.81	26298.61	35606.16	36779.98	40532.93	30409.59	27460.58	22500.91	27102.23	35189.41	23410.35	23609.63	24538.46	49611.88	54357.05	32213.19	43904.92	30959.94	36232.41
M655T456	5156.63	3217.64	4408.10	3114.54	4363.84	2609.97	12253.96	11211.04	7838.64	8151.93	8271.74	10040.69	7794.85	7983.37	5307.27	8784.71	5617.23	6232.07	19364.82	25215.15	21875.84	20234.79	16817.42	23090.40	12088.10	11455.53	13165.16	12000.21	16582.74	9607.25
M565T429	20163.98	19129.35	19063.94	17604.92	19802.35	18767.49	48126.69	34285.01	39224.05	38118.67	36512.22	46411.31	106201.80	47084.56	65655.16	45030.39	38668.16	41996.15	47051.94	51094.81	44993.06	47645.69	47358.49	48351.74	52005.54	56555.97	35367.41	50192.85	52464.22	48458.19
M147T38	51270.10	55342.48	37663.81	74018.84	63641.66	63165.10	48882.40	30522.43	58368.29	56603.10	33471.20	61149.57	40558.64	34597.33	34366.41	61797.74	46985.86	44612.79	53546.82	66601.71	64775.91	34895.30	49396.78	42961.35	37467.48	47252.68	36650.49	40491.42	41785.48	34443.71
M449T204	10383.02	6525.98	10969.53	8060.75	8518.48	7938.44	45785.77	40499.56	46144.00	53313.59	44960.61	50726.13	48403.78	54509.84	50673.82	55730.58	51181.87	42154.83	33291.73	27351.94	37307.37	32774.45	31919.20	37301.75	50395.74	58552.34	40560.62	57757.96	50084.02	52816.57
M592T398_1	12949.56	13131.30	11596.52	12835.97	13609.79	10517.58	14879.92	20979.55	11671.07	16616.31	16770.83	12823.88	18217.65	19453.81	16659.98	16870.78	19191.55	21329.34	17438.83	19491.62	18741.62	17265.18	21883.17	12688.74	22382.76	25655.97	26074.18	19980.27	22154.10	21163.37
M583T232	7433.15	6588.28	5609.41	5204.40	5004.42	5726.10	9347.15	9130.12	7576.38	9026.47	7435.41	7922.91	9253.24	9242.19	7535.93	8977.21	9300.66	8837.87	8951.43	7662.92	7194.13	8805.14	9027.11	9134.70	9470.10	9935.27	7410.50	8257.74	9396.00	9249.73
M579T223	664448.82	697805.47	848113.10	725245.18	715022.29	759984.96	261469.98	261427.58	245536.50	288318.59	251145.64	238917.97	378280.12	469549.63	436527.59	459789.59	390605.95	389119.71	1169687.58	1101864.25	1195907.69	1073536.19	1147361.12	1068922.26	119869.10	104357.11	112193.61	132382.69	105600.72	114211.67
M369T227_1	19775.28	19128.71	14306.79	14553.05	15053.18	15038.28	22897.03	24552.61	25177.28	22993.03	30532.60	23767.66	22563.19	24917.90	22939.54	23674.56	26724.01	25072.28	24219.47	20631.15	21386.85	21761.13	23742.99	23469.62	39504.30	29112.75	35570.49	33648.46	28427.87	27165.90
M239T244	115196.62	105876.39	235469.62	166502.70	161743.76	173446.96	209967.91	323735.45	188765.93	367066.19	116235.89	200777.61	54612.39	181913.26	90891.89	131989.82	95475.91	69025.47	121534.98	117052.27	237015.91	121877.46	142677.21	136420.28	436260.15	454584.95	434681.52	471285.28	343947.25	401825.93
M1051T464	8503.82	5838.94	7627.24	6293.05	6361.85	5926.68	26892.05	23929.61	22732.91	30654.02	22901.09	75727.99	18816.91	21123.23	24783.73	22912.00	15793.49	17739.09	33113.17	83983.92	43042.99	32750.57	40325.21	37292.59	39387.66	33245.70	33686.22	36846.61	36365.12	29521.61
M160T386	13631.15	9311.76	15791.16	15484.40	13961.90	12103.50	17678.86	15782.61	18339.46	21317.09	16432.59	15593.78	15014.52	14399.79	16180.66	17185.20	14911.74	14527.54	40355.57	42872.42	45189.81	42302.79	42909.62	33266.48	51895.68	53605.41	53847.68	63239.22	50681.48	62826.58
M281T142	5086.91	4936.35	3918.52	5065.31	4951.48	5498.06	5165.16	3834.57	5082.70	6441.76	5187.58	5180.63	3759.47	6996.49	4291.74	7890.88	1881.15	2022.22	3317.89	5194.99	5476.93	3678.46	4363.83	4677.53	3249.09	3941.99	2210.77	5239.82	3207.59	3334.86
M467T336	54403.58	43810.49	55655.84	51763.44	49800.21	50994.63	77204.44	77418.43	67579.54	82404.85	77149.98	74824.30	88470.33	100729.01	91157.09	101487.71	100455.98	92490.40	85496.01	81534.46	92378.30	92861.37	101165.10	89158.86	154274.37	157891.22	137436.16	152076.65	130555.72	140296.63
M367T154	58686.33	58769.08	54001.39	56866.07	52910.52	56679.99	58586.95	55443.25	50366.58	50800.99	51725.79	52024.92	51656.25	84386.66	71398.43	79276.77	70497.13	60730.84	38074.47	47008.01	40194.34	41095.99	37432.28	39712.97	64931.89	77205.37	65815.58	83427.58	60479.74	78427.19
M199T428	3868.50	2174.59	1992.96	1503.78	2693.88	3015.60	1807.08	2179.50	3423.56	2225.98	1048.76	1293.22	2355.37	4132.68	2321.05	3654.07	2904.19	3935.06	1397.36	3114.14	3664.80	4975.03	3019.80	6462.17	3357.60	3928.24	2729.95	4447.04	1984.91	5902.37
M292T304	146264.01	138601.97	194820.23	182817.12	186747.76	190681.55	144566.39	131908.52	126664.35	147927.01	121380.70	137773.38	95061.18	130528.74	106018.04	142917.45	123613.48	105802.89	99339.84	115453.41	117043.40	102687.29	107072.91	94139.27	149810.56	177419.70	148802.16	216075.97	170907.94	221709.85
M307T265	1321.34	828.79	134.49	1504.21	1556.84	719.35	6742.70	6433.16	2508.17	4835.39	4472.91	5096.02	5757.98	9754.82	5778.73	7851.47	6518.44	4995.16	5484.47	9237.32	10818.64	7044.70	4993.59	5826.22	3105.51	3100.05	2237.80	4737.46	2376.61	7677.97
M351T457	5661.30	16645.90	20121.82	8702.81	8949.52	9584.72	9834.86	4342.00	27208.37	5744.66	4901.78	3930.44	13103.75	8666.60	28653.34	11181.80	8945.53	9468.90	6782.66	5195.50	9726.65	7695.54	6983.74	5379.90	4109.84	9217.24	6441.63	9831.25	8515.61	6585.32
M487T240	7564.05	6331.18	9114.48	7052.03	6084.27	7089.65	7247.78	6519.24	4611.79	3844.10	4461.14	5360.64	5427.43	5136.35	4484.29	4896.68	4469.29	4706.68	5445.52	7320.45	7212.59	7146.48	7420.83	6303.04	4380.01	3929.19	2764.60	5441.93	4671.70	5937.98
M245T442	48610.79	47783.64	58570.44	50138.76	52029.03	54114.72	363.05	51177.20	2499.79	1805.51	47514.86	57034.02	2400.87	44452.35	1997.09	42388.00	2299.79	39847.67	4126.98	4127.17	3275.77	3420.93	3446.87	2976.25	3227.22	3832.10	36171.74	3958.97	36198.01	4090.38
M489T442	24019.14	20443.59	24526.73	27149.03	25856.65	24497.62	54327.02	42413.53	39013.53	52859.63	37053.85	43764.38	46446.24	55712.83	42487.70	56058.18	43693.63	46945.12	82293.69	89797.91	87660.33	76566.50	90337.99	83449.11	94493.15	89964.45	75521.18	100676.04	82413.42	87585.95
M324T458	3177.39	1639.02	3130.56	2357.68	3127.19	2724.15	4988.59	3731.91	2900.55	5117.39	2666.25	4732.20	4306.96	4708.60	4043.88	5901.33	4803.73	4120.86	7091.94	8277.20	9670.01	8140.14	7996.63	8324.43	8624.65	9718.18	6325.25	7936.71	5243.21	9416.00
M112T196	50609.98	39040.44	53045.18	45299.63	50242.54	46785.60	115568.12	94398.48	88278.36	109879.93	86022.86	115397.67	74090.28	76555.73	105241.64	92352.57	87179.41	91713.67	79250.87	91020.01	114012.95	85988.79	91033.34	83630.56	119984.97	126924.39	110803.22	150998.53	111612.14	112974.62
M190T50	15802.78	15097.60	2711.77	18761.29	16678.61	20841.87	12950.89	12002.23	13867.79	4625.11	12914.28	14464.92	2939.14	3635.07	2081.38	891.67	1970.52	1200.89	7413.65	9873.87	9665.57	15763.99	1635.29	10395.91	10149.17	12006.43	1079.09	10968.79	1449.88	1118.83
M224T241_1	15913.73	45296.20	23432.29	21071.48	47621.24	26495.80	11459.08	16129.54	13212.33	12305.91	30102.42	13031.08	42259.82	11316.02	14833.42	40148.36	22639.92	20147.73	10574.48	21605.22	18415.13	18958.18	9915.55	21718.67	22005.03	12346.69	10135.23	43834.89	12741.62	36450.03
M417T298	5478.33	4035.41	5399.72	7513.05	4296.73	6022.27	14102.12	15858.35	14694.56	13452.44	13608.01	14054.10	9402.77	11920.49	11359.31	12751.26	11668.93	11349.54	6814.60	10158.33	13516.69	8125.71	11071.82	9750.96	21429.36	21998.81	21865.08	25244.78	20617.75	22610.61
M497T282_1	5480.55	6869.97	7062.68	6575.04	6346.86	7643.37	11425.88	12950.34	16010.74	12565.14	10200.88	12717.65	10667.39	11733.36	9831.15	10815.57	10281.95	8587.18	10645.91	11244.14	13970.68	11876.47	13276.62	12553.65	13150.10	7530.39	8094.54	13084.73	12355.09	11620.01
M625T304	1703.99	1552.59	1985.27	1487.64	1483.04	1833.15	2667.35	1970.83	1330.41	1817.26	2946.46	1991.15	1854.63	2142.30	1499.50	2892.47	1993.16	1276.03	1960.79	2436.85	2073.80	1565.26	812.04	1677.59	1384.76	1298.51	1030.50	1925.98	1353.86	1776.88
M922T283	1538.57	2027.28	1838.63	1505.87	2065.69	1772.08	13266.29	7341.77	6079.83	5944.03	5795.66	14560.86	4651.12	7048.27	5814.32	4797.12	5159.56	7738.62	3181.39	4079.67	3056.59	3474.95	3481.71	7680.68	2895.34	3372.24	3958.06	3708.97	2746.87	2936.62
M252T142	53328.25	58040.29	78299.55	78024.57	64122.31	75612.94	30108.74	13451.49	21154.35	27982.41	20073.87	32788.81	17828.94	24102.02	18738.99	26982.65	15508.59	14209.86	12395.69	19168.08	21447.25	12797.37	20204.15	13671.58	13918.09	15438.29	14604.38	21014.34	12093.11	10330.71
M152T360	2812.32	1720.89	3085.27	1950.53	2384.96	2899.88	33918.09	19366.55	20744.62	34215.27	19842.99	27844.69	14429.83	13495.89	18284.07	13929.19	17421.99	16273.81	18605.47	18961.14	26347.87	23809.49	16283.29	25263.77	38538.41	38848.98	40581.82	27810.78	31585.42	33356.49
M253T184	15377.95	19998.17	21297.77	19217.59	16302.74	20740.48	6970.73	5917.66	6865.39	8873.73	12605.94	5670.17	10477.31	8382.19	11679.63	7688.13	16871.34	13624.56	9018.79	11058.16	5955.85	8534.55	6391.76	11005.18	6830.47	9345.70	8981.18	7818.35	6608.18	3532.84
M369T242	36720.50	27318.84	39313.21	34947.06	37884.40	35833.87	52603.63	44106.03	40407.21	58371.88	43172.74	43298.20	53572.83	61962.58	45878.85	60801.25	56128.00	50554.55	31870.64	29288.59	39004.12	33296.27	35272.54	36446.81	23868.84	20600.56	19881.40	23397.49	18487.88	21632.16
M187T265_2	789080.71	954575.68	954039.12	1006584.67	984442.93	1006651.38	482779.68	522946.72	365840.60	512135.27	348846.73	422389.42	502968.35	643721.39	522414.00	583920.19	460283.01	479475.08	208683.60	229246.03	333816.76	223187.55	210946.07	223432.38	447018.90	443689.92	405828.68	571831.23	438468.38	726680.21
M269T301	178131.29	189907.19	168313.95	200435.39	193312.83	186840.94	63062.63	58412.47	48516.89	58773.11	65663.26	66164.25	94362.61	96909.15	86107.51	81037.56	89745.71	92072.72	78662.55	94544.40	80313.86	80206.18	92637.95	86498.30	128192.77	124111.27	94546.47	116533.96	110307.53	122534.43
M519T427	3318.93	2482.14	2095.63	2498.53	2441.14	2655.86	6869.75	6837.56	4316.72	6772.48	4967.76	5837.46	5473.19	4264.03	4608.89	6474.55	4817.15	4449.12	5479.16	5507.96	5319.59	4743.99	4624.74	3911.07	4856.60	5676.08	4664.74	4916.73	4394.62	3753.29
M147T254_2	269381.89	455054.94	278207.02	274167.42	266837.49	506403.77	501841.59	419708.54	418508.37	486480.05	402722.09	459944.11	359854.94	395241.82	332419.33	371276.09	342966.54	331462.55	720629.38	733821.66	879773.54	805151.43	789377.84	763712.82	408413.27	395187.13	343080.47	454165.02	399286.93	363918.20
M279T32	545865.60	427262.90	644238.32	456075.41	467599.87	450606.93	710654.06	512596.34	503138.34	563391.21	482359.31	451100.81	442373.23	377726.50	349746.74	368215.41	320641.74	322760.86	236229.32	279389.38	335822.86	277025.46	336778.69	287437.43	354479.77	283717.99	336193.55	362039.95	339000.75	381305.43
M328T419_1	5298.06	1589.01	6639.42	2116.71	5528.40	2321.09	9564.20	7615.61	9695.68	12357.98	9356.15	12422.74	10508.42	11640.10	10074.47	11566.30	11107.60	8662.38	12684.21	14603.24	15691.69	14354.50	16272.79	13759.29	19150.11	22354.62	18134.40	20848.66	20229.75	18825.24
M555T420	4626.50	4669.95	3905.63	484.65	4243.66	5308.46	3845.89	9261.11	4689.50	3304.20	4907.98	5207.25	1999.60	6123.15	4779.18	2599.38	4946.64	5434.48	4339.95	5215.98	4376.28	3414.94	5207.84	3577.83	4426.21	2382.33	4790.24	2484.51	4703.94	4599.10
M260T559	108768.92	70212.26	126812.19	145762.62	128289.45	103528.20	168421.56	180342.69	138632.50	149610.74	172520.93	68759.33	173536.16	213693.59	149883.82	235407.40	223972.74	66434.79	183052.25	89459.23	222935.29	224385.21	225131.42	97182.52	252906.44	268067.50	207478.72	171284.85	243684.52	246934.23
M158T300	27871.30	32090.75	39054.10	36213.50	37821.71	40690.33	43368.66	39045.78	37516.71	47627.58	48934.51	38855.58	26621.52	33555.13	43399.00	41335.08	26368.29	26811.97	36026.36	31241.29	42824.21	34065.32	18452.23	28091.02	21495.62	31485.25	43237.30	34608.31	36689.00	32620.66
M308T107	3021.93	1737.34	1978.31	2413.07	3568.30	4167.60	699.22	1279.00	553.70	2227.81	1662.81	1677.74	1401.68	2078.60	1668.85	2460.82	2205.45	1955.12	2235.54	1195.28	3284.16	2851.35	3265.82	3388.27	1380.82	1735.48	1782.43	1074.79	2416.92	2105.54
M444T176	9332.67	8757.44	10034.91	8275.29	5774.75	5577.33	6030.67	6718.60	8387.48	4800.55	3477.87	6894.72	3459.60	4843.75	4555.12	6311.47	5616.94	4017.21	8846.93	6795.47	9314.42	4554.06	7512.17	7344.89	7885.01	8689.15	8698.71	15122.07	10545.20	11679.17
M179T172_2	18602.40	20775.56	24823.82	23185.46	21830.56	22242.47	17288.28	13484.48	10962.06	15219.28	10497.22	17175.23	18651.99	32119.52	14290.71	37091.90	17302.96	23169.66	19742.60	19739.16	13394.70	29673.18	35609.01	18123.46	53891.09	51619.18	22596.70	72854.69	47607.51	52214.87
M613T32	107241.94	101171.87	100635.55	116347.24	119341.31	126361.23	119539.46	112576.15	118336.45	133884.58	129284.44	104201.02	112390.66	111470.72	117566.10	115726.40	100021.29	88168.80	90237.11	92577.28	92165.66	110756.58	114836.35	83647.33	105936.07	63418.88	67921.23	42520.16	84482.66	80044.28
M361T303_2	7206.20	7240.68	16742.10	8833.31	9596.88	9145.10	68194.22	63982.12	49433.68	56410.54	51004.65	63946.93	22255.45	29385.13	20760.74	25753.37	24196.49	32802.80	22343.23	23274.33	16927.08	18639.12	22066.84	23946.28	30744.42	30165.00	27700.12	28270.36	23060.07	35755.86
M179T159	28205.03	33514.21	37323.68	41572.82	34996.75	45218.63	54636.09	42429.91	50522.21	57696.03	53912.72	77244.72	32480.21	55004.79	44686.53	48944.63	41523.85	37032.07	22513.06	28390.30	33562.26	26147.36	28100.76	23811.75	31557.96	42515.89	30411.94	52311.90	36178.75	48114.79
M142T392	6467.50	5089.57	10306.62	6696.90	6501.98	5678.85	12836.74	11677.67	11879.51	16107.95	12375.95	13754.97	9376.99	9273.06	9404.85	10258.46	9020.60	7906.58	12536.25	14300.37	13094.55	12428.47	11781.49	12389.76	16134.70	15890.40	15397.92	19395.06	17654.96	18329.39
M391T32_1	135919.00	122306.46	172258.94	162215.85	153455.86	162089.16	142660.29	140525.92	177124.49	203804.58	169928.52	136733.61	114420.16	119946.43	105536.80	110490.93	95848.33	92459.12	107246.76	77308.35	90836.74	78527.92	102757.04	67143.80	109878.96	70512.67	102482.07	139741.29	88563.60	91607.67
M631T346_1	5204.99	3842.68	4108.09	4448.53	3892.63	4460.30	9965.70	9058.32	6861.92	7866.78	11623.99	8234.95	6634.78	8904.90	8080.32	9648.65	8613.42	8095.08	6314.03	8901.60	6180.82	7243.32	7121.25	6380.00	7556.97	10053.61	9374.23	9738.59	10190.33	7994.53
M167T176_2	20879.12	20687.51	23208.80	20270.59	22060.08	20327.57	61051.50	47728.47	40957.90	49000.32	39817.63	47116.50	98048.35	115413.50	86470.48	107366.89	84869.60	73813.41	179605.24	197982.79	277343.18	201146.43	233129.50	192600.85	118694.86	136436.18	99540.15	149585.38	121516.81	147539.42
M485T410	28248.59	26874.86	28087.61	25416.57	31051.59	30239.82	52856.87	61869.82	41948.51	59260.72	54114.04	50803.00	51881.79	52703.31	39255.80	52830.40	47251.92	49084.47	44416.72	46898.54	41111.66	49161.74	52050.56	44269.73	54826.26	53026.19	40008.22	53416.58	47152.81	46667.78
M144T288	13936.73	13866.08	15779.98	13371.23	13804.74	15559.01	13493.29	11888.64	11181.76	13906.44	13593.22	10150.16	15559.21	15867.41	17977.14	18156.29	15253.05	13884.00	17075.99	18872.90	19628.59	17706.72	21195.59	18573.87	23537.17	23940.38	21432.76	27082.59	23003.98	26362.52
M144T258	13499.18	21571.06	17428.61	12535.07	13970.11	8793.61	6325.10	5685.97	5966.81	8766.08	6179.90	4664.92	48051.29	7144.40	6784.20	3445.84	48217.47	4382.83	4884.47	6952.97	6344.03	7611.13	7958.01	6736.05	7224.81	52006.25	46472.70	6485.68	7360.49	6775.38
M131T241	6264.58	7304.56	10567.89	8802.96	4149.99	6019.29	21086.69	18762.46	20243.67	22919.68	16549.84	17913.04	6696.65	10912.34	9520.03	10573.96	10562.99	9545.21	15408.14	16378.78	17130.71	17281.88	16996.45	15819.70	8625.93	12823.17	12972.06	18942.28	12696.95	9525.59
M149T440	435.50	532.37	431.04	9919.17	422.15	447.26	1176.76	1002.49	957.91	796.89	500.95	869.31	988.60	1024.72	808.00	751.30	835.40	802.00	1149.38	660.74	817.83	711.70	982.74	10982.12	1078.29	1046.79	755.84	1068.39	919.36	789.97
M175T521_2	15336536.91	28714090.09	12545786.54	9858547.26	10574929.77	9495627.27	12718701.75	10725650.09	35782491.85	13361192.38	12184434.35	14278382.48	11194464.54	27061171.34	15834882.75	13809499.73	12339008.29	15514271.58	34152831.39	12234531.37	11322989.99	10788810.39	16111816.35	10353127.28	13115077.96	19940926.24	15175045.97	26533508.75	32206491.42	14437707.59
M147T430	107389.14	104777.82	109184.61	91423.64	105177.49	95221.62	168428.38	152329.02	143144.72	180081.23	155164.31	161276.64	141829.17	148047.83	123607.57	149964.76	140157.14	146672.75	163955.68	186193.40	210179.63	168618.14	229783.75	171770.21	209415.26	208502.06	178802.83	198059.69	185419.97	192736.47
M118T431	122218.81	111740.80	118016.84	122203.68	120082.89	119092.68	87295.19	81566.93	71848.71	83422.99	68862.13	80288.50	84471.03	104197.02	83380.62	113837.12	90094.97	96721.65	62862.05	71301.20	72842.33	82746.48	74253.12	102883.92	59632.77	53119.18	53963.04	104872.70	63554.34	65402.59
M188T303_1	240415.03	207360.24	246578.56	215133.66	24068.93	19083.15	173401.22	128176.89	131032.67	131973.11	124019.63	166069.21	242282.63	25855.01	24704.62	30584.20	228723.46	247337.90	289843.89	22535.41	26969.59	219022.26	210070.74	195725.49	315394.93	316951.76	308083.01	257492.65	24996.14	262184.51
M209T298	33559.19	32635.29	39768.88	37719.26	43882.81	30698.59	47040.95	58091.80	43496.37	56107.68	44633.98	43630.66	36490.65	33661.00	31056.45	32319.77	64341.23	30596.95	26807.87	24244.82	30541.07	29264.04	33336.72	30527.71	43648.83	38814.50	35383.26	49154.10	44553.47	41575.35
M231T200	55695.63	44373.76	57749.51	49024.40	51583.68	55561.49	68386.03	66559.90	66383.01	72644.97	68510.23	80520.96	30966.77	41711.07	33269.37	38091.97	33519.90	30369.79	29507.04	32938.64	46797.05	35186.71	34371.89	32122.31	34523.54	35612.81	38893.51	43630.86	39991.18	42582.10
M147T521	13020.92	13756.76	17407.52	11097.24	11710.45	19758.18	43517.80	41903.99	16008.66	36531.41	37395.40	7399.75	12218.52	13350.57	26049.78	15495.71	18329.96	6478.04	22817.34	27181.62	29747.34	29030.76	18571.75	19867.64	20681.89	17001.21	16362.76	42128.86	25000.10	27953.99
M146T261	145110.29	143554.14	178193.35	179682.73	177811.87	169949.32	100845.20	57602.78	83806.46	97030.26	75963.36	95735.03	136101.57	206415.54	151846.86	183149.92	170290.95	157874.41	117702.58	111447.32	158000.95	111927.85	117910.66	118920.00	160999.11	160194.84	151559.23	191163.77	164105.32	206803.69
M166T260	369852.83	380036.58	371056.06	484009.68	408921.07	381784.16	132063.00	122005.24	106640.29	116785.98	97150.97	137731.75	257303.31	328941.97	243214.57	283463.11	289352.08	260543.95	191152.32	220498.41	213627.61	201463.37	200199.60	215637.61	195219.30	206344.49	171868.99	239798.06	171698.54	209675.11
M116T341	506704.19	675510.86	932288.25	1391311.01	977622.30	974159.04	477690.21	686703.87	1195147.51	550490.81	1422259.15	565901.49	1285779.92	542675.01	657373.74	517303.85	615053.65	684619.35	677388.22	1449678.21	583561.34	712146.38	1746357.45	748641.99	2098304.77	2083293.01	1735344.55	1717360.21	1980126.58	846359.07
M182T303_2	231072.72	228364.32	257088.85	270279.87	259614.86	256006.35	87978.21	84333.62	93185.25	85896.64	85896.81	96772.92	78912.07	113097.25	99911.63	91861.22	110529.51	91386.50	74450.37	105462.43	124827.62	78250.33	93399.32	99084.67	97694.39	140882.76	113700.05	120634.66	95450.92	137105.40
M118T303_2	45290.11	40387.15	73704.93	78664.66	80844.33	76123.15	68473.84	62791.77	63248.71	71593.53	31528.76	67226.24	66550.17	79575.36	71339.11	74410.70	75894.68	68041.76	101223.44	113239.21	120783.96	109937.95	118543.36	113166.42	121650.51	133396.35	117109.84	145414.71	120100.49	126705.81
M183T408	20856.53	15015.37	20948.67	19329.90	17663.66	17456.07	68751.75	53079.68	56884.27	70564.08	61604.52	58133.62	29283.58	36895.17	29160.22	34794.35	35334.81	26509.19	33943.91	35856.06	37493.88	36564.16	36665.85	35383.27	55263.86	59317.56	51224.79	67531.10	54965.36	56520.48
M162T121	13808.56	12117.73	16737.92	25055.51	8597.54	11101.68	8493.85	4895.14	8767.03	13009.73	9663.00	11838.40	9853.80	19338.10	7647.10	25481.12	13341.74	6009.38	2962.26	7497.84	8885.98	5050.21	9877.54	4007.60	3590.59	12154.73	5999.00	8448.13	6248.64	3553.94
M198T366	1236849.96	1109492.38	1304157.23	1244303.05	1243097.89	1228144.63	1350741.70	1329435.86	1326074.50	1443426.96	1275006.19	1385180.66	1202777.26	1310922.53	1239290.83	1299341.82	1248478.78	1200467.70	1249880.67	1223230.37	1276747.20	1285255.55	1328566.87	1248968.09	1299753.49	1311204.42	1234140.54	1429025.34	1314686.44	1297986.12
M225T476	5080.58	4481.39	5608.12	4687.84	5090.12	4547.71	14741.98	13754.51	11406.97	19025.93	15975.62	14720.66	9589.06	11600.23	9432.73	14984.55	10051.61	8971.77	13915.90	16733.41	19907.18	17287.68	17320.37	18443.07	16750.94	20457.51	17268.99	20972.44	17151.54	20949.31
M323T348	9159.63	10766.14	10207.62	13701.47	9969.71	11173.88	34320.06	31525.49	21221.08	35881.15	29758.32	39962.22	44328.53	76487.80	58510.49	60527.95	52056.82	48956.66	49123.46	80066.95	62793.85	51045.76	56564.94	52522.33	36311.88	37066.33	32533.44	41234.77	29016.03	53755.18
M662T54	3984.49	3876.62	3813.33	4598.98	3144.45	4569.94	3717.94	7164.43	3955.67	1967.59	6393.47	3982.88	3370.33	2314.97	3844.71	3081.33	2946.16	4273.84	5175.13	2179.48	3464.00	2748.69	2963.29	2109.19	4659.86	2238.50	3572.26	2136.88	3808.90	1479.01
M296T48	9424.12	7843.46	1068.27	9903.09	9775.94	10366.85	470.33	11366.19	21262.24	9191.95	5745.44	345.42	1196.62	4214.35	899.07	8314.63	2454.45	1836.59	4865.41	762.71	1675.86	920.84	8554.66	14576.76	1520.98	1007.26	2340.48	14303.38	12298.41	595.55
M130T375	1958030.63	1665559.24	1993414.75	1779274.19	1734525.52	1857077.95	1471767.62	1388137.00	1381656.18	1602714.91	1214508.60	1539859.61	1644570.70	1807649.16	1606006.66	1792066.08	1794768.03	1575435.85	2328838.10	2503741.32	2705106.57	2515592.81	2591233.50	2454635.60	3678437.10	3784877.69	3398221.56	4034925.16	3388537.71	3606633.66
M360T366_2	20694486.65	18065045.90	21948124.43	19742484.09	19263663.50	19488452.76	22060503.95	21162891.10	20807532.39	22621826.16	21252356.62	20810409.26	18532777.43	20093695.84	19087723.36	20422183.61	18993013.91	17707713.06	20483940.35	18744113.89	20486272.13	20454535.74	21245866.01	20942058.74	21373750.33	21223396.16	20339521.40	22149686.83	21426735.15	20824117.28
M151T171	12955.56	13168.37	9971.08	8433.12	14769.57	13253.37	9612.27	12841.89	11769.17	8873.90	12745.06	11161.23	17938.72	15197.32	19098.53	22219.80	22229.33	22428.05	18393.20	17142.09	21633.25	18142.04	25144.48	20638.23	25729.52	23781.07	21320.03	22572.83	18314.08	19861.37
M414T457_2	1373.52	1688.08	1458.45	1230.89	1585.18	1539.07	1875.21	976.60	1439.78	1650.29	800.29	2542.63	994.47	2263.99	675.38	1619.57	979.89	993.32	423.78	832.45	2709.53	461.81	719.30	756.89	2420.30	1887.84	2702.62	4482.14	2267.76	2526.57
M809T241_2	5305.22	4791.39	6616.39	5230.61	6012.21	5959.00	4608.83	3764.79	3799.61	5319.73	3376.54	4603.28	3773.46	4305.45	2989.91	4886.26	4187.96	4007.02	3985.29	4305.39	5485.11	5843.95	5592.49	6210.34	6993.78	7958.94	5349.30	7970.26	6101.69	7261.29
M143T338	128142.46	147241.46	126712.00	110606.71	131707.00	123310.62	69208.60	66341.26	85420.04	58509.68	76939.47	56720.94	55755.39	29856.77	47205.88	40335.34	52769.45	53798.67	45090.57	31821.72	29587.09	42934.73	43139.42	38850.72	70190.65	63288.60	76831.12	62993.64	72441.47	51250.16
M330T70	90400.64	76023.84	67526.05	118955.27	113102.70	83750.73	37566.19	43883.32	56065.41	38279.38	35568.28	30293.27	23386.70	27834.61	33817.96	53033.49	26069.35	35110.07	25471.78	19550.00	24725.07	27363.82	48812.63	26073.18	43768.68	25304.49	48471.95	39631.82	33485.56	21311.48
M765T262	3424.25	4192.07	2023.33	1579.80	3607.93	3770.01	18184.60	16411.40	10889.61	15146.16	16469.70	19365.03	18853.13	18407.41	18201.43	15251.33	14563.34	17846.26	27217.03	33879.84	35002.57	33516.48	32170.33	27384.61	31175.09	39798.48	36960.77	32786.74	32301.73	32751.10
M274T213	7897.42	8440.18	6079.16	7658.23	7394.20	6972.55	5651.98	4721.20	4878.52	6362.46	7430.22	8087.36	5532.31	7640.20	9615.68	10590.21	11586.92	8916.99	10409.14	12021.87	13695.75	10052.33	11385.96	16029.83	12746.45	13126.25	11333.92	13649.46	19156.82	20009.43
M487T215	46482.52	47210.93	49705.65	52952.65	50880.37	53169.99	57209.27	46977.45	44831.83	50117.94	51263.30	50036.05	37296.21	45232.36	35904.85	41843.99	42637.89	40554.39	32071.23	37343.57	36392.64	30935.44	35573.42	31588.84	39158.29	37610.37	36045.69	45527.92	36958.59	37804.65
M690T238	503.76	904.93	674.50	545.46	780.01	846.30	1091.25	1070.30	1025.94	1089.69	929.76	962.15	774.06	1454.04	1185.87	1050.62	1022.30	1033.76	688.13	728.45	674.00	892.85	806.66	790.35	820.34	669.63	831.80	346.61	693.30	608.28
M657T38	428177.95	457701.79	558575.30	1161908.71	508141.15	535058.39	41268.83	36349.78	40685.03	70520.94	37316.38	47049.46	32859.53	51757.86	50668.90	53615.57	65949.41	41007.20	7094.12	9207.67	6864.03	9089.11	12834.81	9219.90	4519.49	7124.73	11239.20	2665.60	8795.71	11016.74
M605T412	3047.71	3418.51	2823.95	3208.15	2609.00	2805.76	4650.86	3697.32	3800.88	4185.66	3366.13	5548.40	690.96	1505.58	1290.05	1448.52	1261.48	1007.67	3465.55	2548.11	2643.77	2452.95	2446.73	1874.85	5409.89	3156.16	3340.04	6510.97	1563.63	2425.87
M861T302_2	5559.81	5479.73	4743.83	4258.93	5808.02	3073.98	9715.77	9140.64	8369.10	5776.71	10016.10	9022.18	8186.10	9327.44	8118.75	8681.63	12687.59	11469.84	9985.32	11846.12	11376.18	10572.98	9625.35	7920.50	8621.31	8628.48	6438.50	8138.52	7581.64	9374.41
M526T387	1341.83	968.01	3871.45	3793.47	1529.60	3788.41	7373.79	7380.04	6608.15	6804.34	7153.18	5808.82	10146.46	8027.22	7402.77	6986.78	5929.06	10370.63	10047.45	6862.31	6837.47	7164.36	8058.55	7973.92	9299.45	8073.59	7244.89	7132.42	6312.96	9048.07
M227T79	5795.77	5571.07	9616.96	5670.32	4801.70	10627.15	5307.40	7387.82	9753.66	5946.36	5684.52	7007.30	13030.91	10685.88	13478.86	15752.99	14110.25	11595.04	11751.99	12293.96	6144.02	10227.99	13010.15	8859.66	13608.00	14517.44	10204.81	13147.95	14197.81	17698.94
M243T239	53292.57	52237.85	65500.29	72468.50	56497.56	62165.86	49217.56	47776.60	35505.06	49635.72	41637.06	35427.40	52026.86	37419.27	31957.43	38347.10	27765.14	27905.41	28095.59	34298.48	57105.96	40977.48	52374.44	39360.26	15427.31	24854.84	30675.36	19574.65	16304.82	19845.64
M592T217	759.76	850.19	903.31	1069.36	963.65	880.51	2209.06	1941.58	2617.88	2051.60	2877.07	2550.21	2780.80	2332.77	2253.80	2618.00	2768.02	2677.08	2205.78	2205.65	2303.50	1988.33	2210.94	2442.66	2434.12	2235.50	2474.28	2755.12	2127.46	2364.55
M459T408_2	6510.01	3153.09	4194.73	5682.64	7067.44	8230.51	3120.97	3773.07	3819.82	3728.10	3735.34	4775.71	3647.21	17353.62	3763.93	2537.98	3905.05	4616.88	3135.01	16267.00	3040.29	3607.08	5284.26	15590.49	21920.86	22463.43	3786.30	2693.91	2727.69	17449.54
M597T384	353201.54	334996.05	400460.55	336934.82	344492.61	352081.35	698280.43	601331.92	581143.64	633345.11	548294.69	614894.70	451714.37	565047.93	474047.03	585231.44	470438.33	487243.41	377393.91	375792.06	440939.26	423851.55	414893.74	393604.53	570661.51	593047.49	477355.46	631447.67	519890.20	555650.50
M619T384	148645.75	160494.37	147612.08	135119.50	138832.43	157524.69	258517.97	253542.41	205711.15	195748.66	226825.31	227598.59	218669.73	194966.13	185580.23	231670.55	186520.04	193676.68	166980.58	154079.93	163612.94	164809.67	161902.77	168969.81	215218.21	199668.88	174767.33	211299.81	194240.00	211955.84
M749T238_1	15326.19	14191.11	16408.25	15622.59	16457.16	17098.62	9263.56	12707.82	7804.82	11725.21	8971.71	11356.13	6542.64	5999.66	5815.10	7042.17	5602.27	6415.74	4121.67	5354.12	5462.22	5216.32	5033.45	4845.25	4690.40	4352.93	4595.84	5195.20	5591.08	5750.65
M357T138	53320.44	86455.33	70451.41	64932.02	88928.08	95416.41	73655.19	19710.27	24931.38	36338.41	46486.65	37786.42	31794.65	39056.70	29237.77	36400.10	31463.01	23990.57	32010.46	34359.85	39766.32	31993.84	57364.13	47918.72	51959.63	80894.38	68937.63	102733.97	44029.35	49311.28
M133T154	7016.09	13736.37	14729.95	6260.82	6660.13	21494.82	9486.98	2698.46	4586.17	6044.27	6443.61	5948.69	7787.20	6335.40	7914.65	8584.47	6585.10	8158.12	4403.41	9643.80	5379.63	7886.57	8107.36	5497.67	13661.93	13849.51	9521.56	13789.47	9449.59	15054.25
M487T389	20081.20	16122.50	17997.76	15354.25	20998.54	16357.52	8578.66	11663.92	6727.24	8747.09	6866.16	8742.35	6146.44	6263.96	2415.47	4993.14	5427.22	5424.20	6727.39	5213.16	3865.44	4933.78	5860.20	3807.80	1472.04	3088.08	2041.75	6524.93	4898.28	2620.97
M114T50	59843.33	73682.53	74956.68	64810.55	73575.18	68600.91	105807.12	107805.65	88785.57	146484.14	115004.36	225680.64	102307.70	155672.72	192839.32	171808.84	128026.83	184008.83	47274.67	64710.69	55287.66	56553.84	67896.99	53779.08	143786.80	120320.62	133482.62	116660.10	85040.01	125819.50
M301T154	48339.31	46078.25	52111.77	62706.20	49747.47	48902.53	35249.60	26951.30	33091.85	44156.44	26536.49	26878.21	19922.86	31587.61	21940.19	29219.17	20498.45	18187.20	10114.67	13327.91	11493.24	8938.09	11306.32	13986.27	17130.31	20492.98	17428.21	23798.98	15733.78	18670.37
M431T220	2545.63	2096.14	2366.20	2322.99	2410.37	2059.66	2280.42	2654.12	1357.02	3235.10	2698.98	2315.17	2589.26	2225.33	1562.55	2859.26	1462.10	2143.88	1664.53	2423.72	2075.69	1565.49	2704.54	1138.97	2374.79	2584.87	2418.21	2295.88	1659.88	2803.69
M471T355	4010.21	3981.82	4356.48	3876.06	4805.86	4381.58	4357.63	1848.33	3847.68	4181.72	4691.16	5000.62	2936.39	1699.10	4297.66	3205.41	3815.47	3234.34	2614.52	3522.98	5967.40	4422.25	4707.18	3681.03	5238.41	3705.69	4792.68	5032.48	3495.61	4452.51
M671T497	227244.16	279566.97	301576.34	266689.43	288831.97	258911.62	309876.15	280802.69	291770.61	283840.48	289759.29	294383.72	249698.36	278730.15	270861.23	271362.77	252025.81	256010.59	251804.64	269277.05	277730.87	260216.09	264914.59	281055.20	292043.29	266319.09	226142.60	273943.49	260745.84	283894.46
M125T230	14937.07	8574.83	9256.21	9702.71	11736.14	7852.24	6732.63	6222.13	14782.52	6856.85	9989.33	10005.76	13725.47	5921.11	6606.61	7921.22	8416.54	5829.11	11616.92	7043.51	7228.68	7464.97	13458.10	5311.08	10063.95	5941.65	5891.04	5206.25	13649.50	6344.17
M274T63	10953471.01	9681132.29	9742990.94	9604926.87	10814454.74	9442587.57	14767946.83	11069093.73	18459146.68	12571649.94	11330711.90	16063816.40	16880630.65	9823986.58	10999781.77	11096669.59	12706190.45	10452056.69	10074662.44	11537964.01	9889916.45	9590758.62	10266516.27	9625098.29	12442296.35	12087899.01	10449955.64	20804161.41	14914568.22	13672998.92
M501T323	2713.18	2268.38	3767.01	2506.15	3917.73	2480.60	5730.64	5292.36	4268.08	5133.90	4844.45	5535.28	2876.65	5307.02	4351.09	4165.50	3287.18	3256.30	6575.97	6944.63	8898.91	6387.80	7927.75	7560.97	6797.94	6804.42	5316.72	7604.28	5184.48	6998.81
M457T393_1	29152.09	28664.07	51168.32	24292.41	31803.86	27113.34	35330.42	92948.84	27637.23	39493.78	46835.86	28645.22	56223.95	34550.31	28728.96	35647.42	37492.09	54832.54	40296.91	25512.39	24742.73	28835.79	31043.89	31964.65	61662.99	54767.73	47388.99	46837.09	54592.88	73514.64
M223T189	34332.59	34521.27	45135.28	38698.49	41929.00	46373.78	34011.45	25786.68	25726.80	33424.47	25213.00	33318.18	17404.07	23846.93	22756.29	22330.38	20077.09	17160.67	27996.07	29661.62	35118.77	28778.01	21146.00	23838.10	14090.80	17416.40	11941.00	18160.26	12587.45	11695.55
M565T329	2308052.68	2110294.44	2678476.47	2154411.36	2387535.40	2310497.73	2266666.56	2347046.78	2237907.29	2453058.76	2215179.15	2080206.61	1460641.53	1483073.83	1448409.14	1569905.44	1490125.19	1432260.48	1116550.33	923593.05	1080891.54	1119500.45	1131018.82	1151409.21	1265463.97	1231709.26	1161748.42	1326163.34	1223581.23	1119912.16
M535T301	698929.17	643348.63	799247.95	752921.82	756977.15	736764.03	407375.67	388973.87	353459.93	407696.99	355881.27	392134.74	204865.06	259230.72	208060.08	257128.38	220700.42	200868.61	159333.58	168399.93	206124.40	168929.81	185343.95	176758.55	184351.29	180426.17	157172.36	213941.83	177329.95	194437.64
M154T429	16950.92	14217.94	10201.99	13784.10	15238.41	12212.64	27339.86	30267.70	40715.78	37473.14	50493.99	25432.29	22494.22	12218.43	15235.95	19560.06	17870.09	17884.68	19797.48	23186.85	17355.31	24300.62	22938.95	20438.77	32524.29	34917.93	31346.81	30706.31	32259.70	49055.71
M615T304	6471.33	6009.43	4373.34	6757.75	7785.45	6334.25	6366.77	7395.84	7649.88	7589.28	8051.79	6534.43	10175.97	10318.46	8312.14	10960.57	6424.83	8427.73	7564.24	9107.00	9250.95	7154.51	7516.63	9468.42	7700.71	9473.00	7056.45	13690.73	8366.78	9505.71
M185T50	45226.76	37370.68	45350.11	39581.50	78489.00	56460.42	54642.81	35261.34	46578.71	31675.42	38228.74	32207.48	27703.15	30820.02	23556.07	31065.58	23305.56	26715.88	27416.40	57820.01	67741.62	38677.42	20864.47	42067.41	28225.83	22178.98	23763.94	31154.08	19053.88	27071.72
M316T289	34603.15	32276.84	37468.50	38722.96	38989.73	33869.69	23617.46	21049.05	18748.69	28161.79	19331.14	20659.42	15036.84	23197.53	13877.02	19372.85	15532.44	15750.46	13385.86	12340.64	18429.51	14706.20	13322.86	19409.84	6561.49	8590.90	8899.27	11361.20	9387.84	9342.85
M405T233	18888.37	19872.51	22231.27	14963.79	21696.44	17467.05	22950.57	25057.44	18114.94	24111.48	8126.65	14200.84	17429.98	7892.39	10493.82	5454.91	10083.29	15256.61	5650.57	8056.43	24457.71	24575.61	25727.88	21425.01	20013.45	5894.79	24052.85	8119.39	4705.08	9628.10
M180T234	27601.19	25035.23	27386.82	30135.55	28368.59	29672.97	4975.66	4064.67	2977.64	4990.84	4588.37	4037.21	7341.83	6442.84	5449.55	7592.83	6451.83	6155.69	11680.06	10776.15	13073.80	12420.42	11554.30	10341.97	16332.87	13092.26	11150.16	14483.98	14265.24	14905.11
M913T304	5153.78	6297.82	3642.20	6251.55	5952.74	4675.66	7249.93	9651.25	8064.46	4556.24	5558.58	6232.59	10667.78	11030.81	6124.24	6856.98	9585.30	7246.40	5805.56	4640.87	7712.02	5730.59	7383.52	6749.48	9664.07	9079.20	8702.03	7913.86	8868.87	10464.55
M172T43	9135.32	3042.76	22246.78	21856.63	15664.60	21335.53	7773.09	9692.13	8405.97	13427.97	5814.80	8682.45	17205.53	17181.24	21811.08	28457.45	6430.74	15785.91	7349.26	10554.90	4615.73	11529.54	3401.48	10042.00	13017.94	3258.56	12324.19	14567.45	1862.98	6370.44
M276T483	11094.69	13061.39	14893.04	30053.77	14853.26	12341.38	16638.46	13808.32	13178.96	29435.59	13321.06	16077.85	14541.59	17556.24	32599.78	33879.31	26919.50	15299.56	15572.95	17966.03	17025.19	19984.84	45801.32	19260.85	26686.14	49670.70	19832.97	106254.86	34703.04	20972.19
M595T249	2936598.23	2610954.17	3378215.54	3234500.11	3207102.34	3545075.35	3812587.15	3578584.45	3165464.54	3815142.05	3188253.27	3711098.16	2234629.97	2841809.22	2464112.53	2511358.87	2215956.99	2150978.83	2054428.25	2280486.24	2575659.69	2400391.11	2277025.00	2254141.17	2074603.55	2138203.92	2076956.98	2738907.23	2210595.41	2509715.61
M573T386	29520.22	31329.66	30057.02	27284.08	29572.52	33542.93	43610.40	43379.85	31579.64	31530.86	40471.94	23687.59	32348.01	27943.47	28092.92	40366.68	34337.26	38457.86	40239.82	40587.29	43685.36	41676.01	43616.40	42638.50	43740.45	35995.83	34275.22	33160.97	38486.94	34403.56
M353T183	5967.53	5903.16	6342.33	8736.38	7745.44	6496.06	7601.44	6112.82	6464.37	7389.87	6203.39	7069.86	7052.31	6946.68	7461.28	7078.29	6066.19	7354.19	11931.92	12031.06	14319.23	12096.57	10782.31	12047.03	15935.82	14651.97	12152.71	14524.93	13479.87	11675.31
M407T151	409277.20	1424671.69	481167.39	1630983.35	1441024.86	1077749.90	3416835.33	989026.89	1042634.55	1219591.56	3077760.52	2527211.38	893362.02	1725878.17	1132249.27	1263881.97	948397.52	957842.08	1276278.45	2318881.02	1920030.22	1026361.85	1444244.76	836668.54	4614702.34	2005523.83	1706837.83	2383678.11	1768123.67	2620741.12
M441T301	185157.46	194906.28	187294.15	209257.31	220718.26	196116.21	281599.98	244267.85	225114.83	299807.71	256957.18	246379.90	200508.72	239218.80	180650.58	229547.21	209629.25	202276.21	426601.17	472365.79	522774.40	460653.57	506007.70	449473.44	569119.40	522801.84	455620.18	574291.72	480662.57	503783.99
M513T179	154997.56	140729.78	177005.23	167212.93	165375.70	169429.21	194319.23	178102.87	175655.69	197404.96	177669.10	204948.47	156427.74	194133.36	164886.02	181454.91	165267.34	151062.48	152052.59	168447.52	189585.95	176350.47	172312.46	160969.14	189028.92	165160.41	150415.76	201169.66	157887.74	170134.00
M152T287	10572.66	12303.49	10969.26	6436.73	11530.39	6054.38	7594.44	12615.60	17367.85	11383.36	13101.18	11248.55	11490.91	9481.61	11693.52	4091.69	11323.67	6584.91	12072.14	9527.57	13953.07	5836.18	14990.06	1010.72	14906.30	16272.29	7288.65	18150.46	14261.00	13156.38
M275T369	19869.05	20747.62	21625.43	20029.95	17499.27	16846.73	14278.16	10559.03	6422.90	11416.73	15150.04	12735.68	13013.17	16785.71	11617.39	14268.01	15198.61	12177.32	21035.83	21627.12	27836.39	28172.32	34340.92	27392.22	59864.75	62107.09	44583.51	53747.72	52976.48	52491.86
M210T71	6337.39	4742.81	6121.24	2213.31	5733.56	4009.13	9915.44	9441.65	7360.73	8415.31	8861.72	7073.22	3740.92	5056.82	2937.85	2414.15	3823.77	4372.31	6023.09	6948.32	8120.89	6049.42	5509.09	6426.98	6211.40	9915.24	9193.29	12740.80	8654.13	14544.82
M217T371	11084.75	12791.99	10172.62	10487.23	10680.61	10560.60	3606.52	3746.83	4769.61	5584.50	3553.88	5071.23	5146.70	9994.96	5044.03	7943.16	6586.36	5976.90	9243.94	6696.27	11978.49	10409.88	11528.26	8854.22	14950.71	14996.00	13796.65	15518.94	9237.69	10066.22
M235T430	8917.28	5502.74	7774.54	9645.13	8016.59	7877.22	6580.35	5827.04	5750.56	9270.53	4789.48	6607.31	8388.47	13277.44	9288.98	11597.15	8868.17	10941.26	14037.12	11479.84	13997.56	15229.92	15189.35	14706.19	20908.99	21847.55	19127.48	23081.29	17906.32	21091.14
M148T397_2	137730.47	129872.38	156544.90	151051.39	143756.89	142334.11	100066.77	88108.01	84434.29	104643.27	74211.96	94618.59	91420.78	114616.18	91947.26	108242.69	88918.07	82941.65	100433.28	100947.29	119349.07	105669.10	107041.18	110130.89	130193.03	130011.37	112489.58	147983.66	122123.11	125277.10
M83T300	49167.97	41963.77	47052.25	45080.03	42235.25	44961.99	18793.60	17095.07	14571.88	20550.08	12571.81	20327.30	24199.04	28490.80	28918.25	33110.55	28653.15	27777.28	17353.05	18088.11	22432.63	21590.98	18882.24	22537.55	22535.67	21970.99	12776.37	23483.57	21603.31	23962.47
M308T403	25946.53	12188.78	14001.14	12304.90	12326.88	13602.84	88227.73	79290.05	62407.03	145074.55	86320.47	70627.48	21073.21	42952.23	97365.60	154556.94	123604.50	133179.77	260341.52	198835.61	265838.36	265227.66	337246.56	216704.61	175981.02	141888.13	159929.81	266949.11	232793.29	220863.29
M635T492	4158.75	2786.49	3242.77	3542.10	3424.46	3576.26	6267.75	3995.17	4905.50	6890.63	3604.28	4145.69	6965.13	7932.56	5352.38	6924.89	5177.65	5495.83	7471.18	6894.36	7928.22	6636.82	8240.89	7932.69	9963.71	8721.19	6020.91	9225.69	8853.53	7402.80
M613T493	73885.30	53605.38	60275.13	43535.96	58767.33	52427.00	120326.84	85709.70	87169.46	151437.67	80915.38	110022.52	109520.37	145129.81	114444.18	137505.77	99704.82	92838.63	133108.41	131576.33	155208.93	113456.58	149848.48	149801.69	188229.13	163463.73	132445.66	181388.24	139776.35	155662.07
M249T352	14079.10	13044.21	13609.39	13087.50	13787.13	11314.07	17344.53	13473.33	15558.27	16291.80	15811.83	14399.85	18104.16	19299.97	18005.60	18378.74	17259.05	18761.98	13089.73	11839.98	10088.35	20391.17	12653.46	10616.49	11509.82	11351.35	21544.96	12079.86	11469.55	11429.01
M203T374	9334.21	10459.68	7434.06	5565.71	8058.22	8978.32	2822.95	1132.63	3642.48	1619.42	2637.43	10984.34	3003.47	2481.75	10008.21	2198.20	2053.31	2971.33	2424.30	2182.19	3940.02	4196.23	3568.89	10138.86	5955.36	5927.38	2705.87	6378.33	8818.94	3333.97
M488T140	1637.80	2186.36	1976.94	1919.47	2667.97	1587.05	1681.44	1305.64	1950.77	2268.44	2398.49	1674.74	1751.91	3270.97	2518.69	2628.58	1834.75	2552.86	1213.65	1375.44	1434.71	1285.23	1370.16	1244.53	2039.92	2143.97	1892.84	2826.26	2370.89	1976.46
M104T270_2	34417820.32	31074155.32	34888484.40	33153037.68	33513009.12	33098763.03	32112745.17	29163805.81	29994541.48	32133607.71	29400815.47	31210337.72	30243127.04	29350416.86	30205727.38	31465936.37	30498114.93	29271680.73	31929309.07	30830375.10	34495130.90	30656854.47	32237850.29	31978605.96	30848964.09	31181943.43	28433837.30	31248587.37	27682315.18	26736109.41
M729T391	29959.89	11494.55	27400.85	27286.81	23198.65	24286.81	17270.37	19387.11	17752.25	19086.09	17370.44	21450.66	20881.43	22756.38	19477.46	24100.45	29404.28	17197.78	13124.98	13344.32	13387.23	15081.57	13162.77	13322.83	14041.31	11755.12	12105.71	10420.62	9590.02	11999.76
M189T57	32876.86	93234.97	40035.11	36788.03	39980.86	42209.81	93295.81	71264.01	79495.06	87008.17	80097.44	77246.12	47762.43	63414.12	53558.43	59799.05	51778.31	57277.36	35725.09	35649.88	31507.99	41629.34	30285.36	28202.67	29507.75	17106.65	24945.25	20816.89	17357.74	21548.17
M302T420	11660.37	11726.10	11555.02	12671.17	11694.97	11464.57	9349.01	12396.64	12555.45	10895.07	9450.31	7710.47	10523.42	18351.62	8585.35	12101.08	13045.94	11145.94	11502.95	11411.46	12260.20	10084.08	7479.53	9723.10	13170.07	16498.58	10806.70	18705.48	13024.03	15541.82
M237T396	7397.97	2663.49	4252.15	3127.94	2454.76	3517.52	8415.17	5110.79	8264.31	6122.35	1689.05	9359.49	4499.01	7276.54	9236.91	5035.58	4067.06	6894.76	4317.21	4013.92	8411.87	4125.13	3082.15	6157.38	12297.12	12911.94	7869.03	9983.69	6046.69	13105.54
M130T268	236621.29	235187.54	207942.44	217901.38	19948.02	190500.66	45092.35	89440.55	32054.13	49000.06	30943.24	129212.37	100100.89	55048.20	39345.85	37282.20	91047.53	31602.70	68372.52	82531.99	85186.01	82925.56	82575.60	64400.66	68785.84	86706.18	65811.01	94243.18	80074.36	112959.88
M559T302	13432.61	7955.71	5937.14	7582.80	8446.17	12966.54	59465.81	53517.73	51205.80	54909.49	56561.97	56651.48	56611.83	67207.51	56720.80	61600.91	56584.88	50269.17	74546.90	82958.98	83080.44	75200.76	76719.03	72301.14	127825.49	121348.83	102141.18	120561.80	108910.34	107549.91
M118T116	98869.81	104601.31	99901.96	102852.05	106746.15	90023.59	49240.28	19203.63	24082.62	28984.43	39335.18	30390.93	35747.66	39378.23	34312.45	73419.21	32171.34	25922.21	14116.62	16916.66	37596.89	26561.37	21060.96	23996.66	34759.65	16942.46	15635.49	24412.07	17569.00	27838.89
M364T463	2357.76	1694.63	4957.24	1363.25	2685.16	1735.91	4884.17	4460.39	4648.75	7764.34	3723.90	7853.86	3091.37	4419.80	4161.18	4526.04	3898.34	3191.93	6617.73	7328.19	8152.35	6884.42	9286.29	6266.72	10864.63	11061.85	10076.06	13060.28	7052.27	8572.09
M514T332	868.88	842.01	789.29	806.66	1030.83	1029.62	13175.10	13665.93	10568.56	10755.40	12411.49	12005.17	7835.22	9266.36	9508.57	8141.80	7344.28	8818.64	11606.04	7150.38	8210.89	10616.03	8634.09	9036.50	9585.93	8861.62	8646.01	11711.86	9714.57	10719.15
M288T40_3	480666.92	407433.95	406262.11	456783.58	418522.06	403424.57	440740.93	440050.77	1275604.56	507836.07	519245.71	789716.79	473661.93	442203.47	337137.13	334762.11	408937.66	363263.51	344283.42	453373.94	356421.44	374022.92	377829.29	385791.47	345393.31	272121.52	303490.42	325038.19	627424.64	305477.23
M613T419	4932.56	2702.39	5713.77	5211.65	3024.33	5322.99	9642.68	9128.39	6999.01	7937.23	9689.80	7854.24	11067.78	9916.56	7894.97	8375.85	9420.48	11567.51	8064.80	8417.15	9287.73	8331.08	10778.66	8797.77	17340.70	15324.26	17822.56	13943.14	13658.63	13842.04
M367T218_2	6155.56	7694.07	9972.01	7513.42	8382.76	7709.46	9937.25	8891.04	7744.60	9639.98	7672.15	9080.38	6658.86	8078.20	5880.82	8332.08	7268.73	6195.03	4552.29	4582.90	5841.39	4006.32	4615.17	3916.79	3768.39	3750.40	3588.12	4221.24	3683.09	3702.97
M227T341	26760.04	27571.09	29564.28	27868.34	28194.26	30935.96	25912.08	22609.40	32963.79	31465.39	35168.21	18869.97	29318.42	24327.27	27305.55	7902.65	28174.92	27432.11	24137.43	23026.32	21956.65	19440.54	14549.69	24797.23	31884.20	24641.58	28080.37	30760.03	30425.83	27407.93
M285T426	19441.87	19630.45	21650.99	15881.16	22778.90	19062.35	21727.29	14374.56	13917.51	21725.74	12366.42	13934.56	14053.88	16553.09	11045.77	18157.51	13971.79	14727.70	14601.99	17400.09	19823.15	18476.50	17871.47	16338.61	21565.40	28697.00	21035.62	28367.66	24510.88	25431.85
M269T298	11073.59	10402.55	15415.13	9674.35	14630.55	12202.86	12983.38	12217.54	11465.49	14546.14	11172.19	12702.78	5896.09	8247.84	8313.67	9284.89	4683.88	7495.66	6618.27	7556.29	9246.51	7238.03	6996.25	8197.07	6108.60	9925.13	7160.13	10159.44	7424.28	8129.30
M284T191	6858.28	7025.09	4539.36	6761.99	7941.95	7540.42	12683.66	7555.27	8290.10	10279.23	10341.65	9781.35	15962.75	15217.06	12341.79	12614.61	13267.16	10365.22	34215.96	42289.94	46232.44	39282.99	42023.63	44035.18	32842.58	31647.48	26345.25	28704.84	33040.17	21156.45
M222T392	23988.78	21520.63	12737.94	12696.04	14092.86	14477.19	57232.91	47989.08	20784.60	27851.86	22892.57	65925.97	31201.72	76291.70	65298.35	35643.38	32492.23	29790.35	20536.28	17538.07	19789.81	22457.20	22032.55	15266.67	64882.48	33957.74	56836.75	74017.96	59352.91	36141.76
M225T497	7326.64	6355.65	7011.57	6393.57	5963.30	8983.75	5534.27	5443.56	10881.30	5809.75	4771.74	2121.93	6799.18	6400.48	3975.78	7326.13	6921.85	4246.36	5509.24	5511.38	4641.97	6662.88	3204.23	5402.31	3641.85	3570.25	4625.18	6698.90	4809.83	4889.96
M112T392	805695.12	621442.37	664043.94	912908.44	897005.43	732033.90	457310.19	329527.58	276329.96	517067.67	346207.52	341463.90	156703.60	292977.81	405915.37	201019.41	258134.92	242005.25	448674.55	373626.85	441089.47	423665.93	562892.13	536091.19	412789.35	293557.13	238115.16	250662.06	300159.80	328282.78
M156T403	335329.22	286179.43	431121.79	393944.95	371789.19	445427.39	155849.36	214747.35	125186.41	165368.11	75964.02	148444.61	110899.43	196615.88	134125.84	166705.95	136275.70	202412.55	383019.09	235605.20	333402.49	247701.81	260745.97	250107.75	341311.59	621148.35	195277.74	778202.07	334854.60	600412.72
M552T243	1235.31	989.55	1205.07	1326.56	1171.71	994.69	13542.37	13056.26	12827.45	13251.48	11165.63	11891.57	8709.62	12428.92	9464.00	12811.78	9840.81	8917.58	3288.67	2778.73	3254.91	2545.26	3105.51	3227.21	5293.22	6056.80	3872.95	5447.58	4309.45	3363.73
M365T153	34275.31	37432.36	38719.26	36012.52	35097.09	40849.32	28500.49	28173.35	24477.94	25968.05	33390.18	26431.22	19517.65	27430.24	25185.79	27651.67	20553.36	22625.45	13849.79	14381.91	22795.03	16201.99	13287.79	17091.27	23377.51	25052.98	19968.37	30765.38	18251.66	31922.34
M197T44	151486.60	141016.01	9998.66	163850.42	2311.65	150479.65	46846.20	14465.74	23187.31	32257.73	19894.54	36658.09	67084.77	47949.40	54743.52	37137.18	26045.07	24788.88	28322.89	56156.69	50608.50	84129.17	88005.13	48454.07	13623.90	11742.22	57255.60	17584.02	69745.95	11099.76
M601T407	6291.96	3692.75	5746.26	5002.97	3994.24	6099.14	11452.18	9412.21	8425.31	12189.93	6594.69	10427.33	6427.18	9130.14	7406.21	9939.21	8498.35	7602.20	5845.16	5465.36	6240.87	6037.91	7866.69	7732.10	9912.86	8908.52	7386.14	8439.96	8721.22	8787.16
M286T418	17305.78	15012.31	18666.89	17616.95	19952.48	16206.33	59546.71	47517.74	48049.81	70580.13	44080.23	48216.08	38019.63	49376.61	30622.33	44562.79	32958.76	33443.11	37717.29	40806.92	44897.68	43906.27	46833.68	43946.35	62082.88	61863.45	51161.70	70511.69	59584.07	55792.14
M219T182	2316.26	1998.80	10955.21	1997.48	3520.38	2889.17	2016.57	1588.09	2054.69	2314.96	1834.69	10437.52	2058.24	2613.91	2675.50	1908.49	2269.11	2737.00	8290.00	7605.82	9273.85	7624.44	8176.45	5858.63	3313.18	1463.07	3323.66	4471.57	3222.60	2051.35
M723T304	421031.42	539931.28	305110.37	566259.92	466386.34	472909.63	668415.61	657658.88	489926.37	537687.66	583828.60	645484.40	802428.61	966726.38	756038.90	888059.66	891343.51	808048.24	472462.57	709490.76	609772.88	530197.18	518153.35	480819.30	890637.89	1052158.74	691360.19	817580.72	747577.56	1306150.84
M311T429	12669.34	8025.10	11340.54	10998.07	28330.60	13705.05	87211.48	69062.43	81111.14	74834.10	58854.53	80604.41	129605.00	129606.99	123202.79	121746.17	135951.95	112700.61	197266.43	228648.15	284473.74	238076.66	229303.32	235650.38	342145.28	280406.88	253862.86	327977.55	249714.64	298690.58
M114T305	9004.62	12965.95	9124.57	8953.35	9053.48	9832.88	10437.08	11332.49	21631.90	10404.88	9873.37	6672.56	19498.78	13895.46	18348.59	10971.92	16241.66	14667.39	16210.73	24315.00	21605.18	18512.70	16529.52	20167.03	18585.39	19439.52	16571.10	16747.16	18596.32	23530.09
M100T356	246281.74	237017.16	228816.74	223646.90	258622.98	243636.64	175106.61	133234.39	161413.22	193504.78	143813.20	146357.34	197452.03	168983.78	141338.14	174112.41	178993.53	175617.94	114034.55	119660.88	135874.81	127145.96	153526.79	114961.23	106963.73	117388.91	141644.28	110790.99	137163.72	133322.79
M137T217	33794.13	28542.99	35465.65	32531.00	33662.31	34479.72	34826.97	29028.23	28072.31	32966.98	28780.29	31251.30	62858.93	65685.07	55156.34	60661.83	63579.57	56482.90	58190.78	62563.32	71945.25	62925.22	61563.50	60808.54	42472.04	45043.63	35046.14	51270.67	38722.43	39499.79
M677T259	4758.26	2914.12	3286.53	3732.73	2872.84	2315.35	8593.44	3709.29	2424.85	6464.14	5384.97	3941.66	9964.78	2641.11	4233.71	4226.33	4210.15	13226.91	5064.89	4966.86	11872.63	6269.30	12323.90	5981.62	2058.67	15241.01	11461.60	3128.17	5371.58	3326.00
M177T50	74618.41	82536.73	56727.87	79148.75	77399.74	74788.27	25933.52	68468.12	96352.81	104056.67	123361.42	22518.68	19293.90	19156.30	22741.58	17925.92	21530.44	30923.46	43562.82	43246.86	58795.50	50719.19	44859.04	51080.18	122632.07	99983.63	23210.26	16777.61	98903.55	21905.38
M201T529	12099.44	5983.92	9107.68	8574.57	12314.62	6065.97	6843.65	12907.49	13815.69	7044.43	16346.63	16584.64	5889.86	12419.85	4965.89	17910.43	13379.98	14587.92	38651.82	17699.50	36364.79	26157.17	46684.49	39291.08	36501.25	22171.87	31259.56	11377.22	39096.66	40146.57
M245T187_1	25540.30	7409.71	27484.05	21303.32	8371.14	21093.82	4921.46	21520.49	23798.03	5123.68	6232.41	26108.38	23046.68	3935.29	26273.57	3625.76	29333.99	23058.53	22624.93	26163.93	26515.26	27810.51	28587.73	25168.44	2433.47	27471.78	29736.61	5557.30	30019.60	27263.22
M681T285	3776.62	3754.73	4199.31	3842.61	5313.25	3234.94	7119.92	9219.03	5934.57	6630.70	8199.88	6391.60	7590.04	7841.91	8201.93	9191.08	8617.88	8151.95	6821.63	7487.99	6779.28	6649.59	6875.45	6591.70	6785.05	8362.43	6970.69	5445.26	7438.92	4933.93
M278T156_1	4539.74	3263.21	4361.95	6342.70	5684.24	11973.93	3944.65	1855.81	3169.85	3197.66	2706.14	3845.97	3154.87	4131.66	4475.72	2805.87	1814.70	5306.00	3807.31	5402.13	5268.62	4395.01	4116.92	1902.34	8111.73	3855.11	3437.78	3549.10	2868.09	4987.38
M118T261	48880.84	52078.60	48964.37	46472.80	44213.98	62304.75	27903.36	22949.99	10158.64	27026.72	27305.32	30195.33	48902.94	68385.86	39670.96	56582.99	55660.74	50063.89	40441.63	34997.53	38481.86	28974.28	43088.34	34348.52	43609.87	52304.16	44410.82	59621.28	47931.74	62948.85
M160T47	1352508.75	1296585.53	949785.47	928749.60	1336088.02	924209.57	844152.65	1042857.73	1084746.89	1188624.85	906915.99	826063.77	687925.09	562819.72	537986.69	575079.72	518309.77	896194.53	588258.32	920869.15	704033.76	658197.37	602261.71	977721.00	1475299.53	1606159.39	1371303.59	1693989.40	1439379.94	942831.60
M157T136	72529.48	57089.65	80196.05	246072.65	79287.87	117099.42	65322.34	36489.06	53664.16	60756.82	49511.34	63325.18	46200.97	64348.42	62763.79	41750.96	66369.57	47202.86	130257.73	75422.36	56892.90	46046.15	45161.47	61593.57	98901.03	71606.04	161963.08	66680.25	55787.90	64425.94
M221T282_1	1616626.84	1456146.54	1941202.16	1708765.79	1724671.38	1782217.19	2216313.13	2064652.83	2001608.96	2461062.66	1845202.31	2098276.44	1007930.27	1372997.79	1110518.65	1279370.61	1140178.06	1012835.02	1321772.68	1401089.90	1651612.04	1403286.29	1500724.74	1430610.47	1294468.76	1298753.14	1158704.13	1640707.09	1266462.76	1433564.65
M130T54	210688.36	197615.89	381149.74	207675.06	213492.61	206420.41	236221.97	163976.07	221193.44	328192.35	242412.20	223116.89	224329.32	191404.82	182669.66	179408.23	175770.81	170080.11	107760.45	127671.73	93794.85	112165.91	139591.63	104422.39	213422.50	178729.12	238577.46	281037.78	160791.37	191584.64
M545T399	17046.71	15274.21	22230.14	18282.00	16198.93	13216.08	63566.76	61848.05	42530.05	62353.79	54840.63	48067.88	70046.87	75597.36	54532.25	73526.85	71770.08	77475.38	67806.18	71109.77	72658.72	70947.39	84499.46	69399.64	95453.31	89584.49	71772.68	80082.25	88796.92	80503.84
M499T284	8276.78	6950.74	8448.74	9676.89	7287.88	8702.98	37072.99	25909.24	23934.92	32586.19	23570.17	30433.95	15215.47	27249.99	21424.49	23399.58	26809.15	19530.28	11914.42	8555.51	11037.59	9231.77	8773.36	10707.62	17973.77	16938.13	17345.84	21701.21	16848.16	19436.75
M419T300_3	284289.44	262556.21	328611.53	326923.53	330038.72	310107.62	447550.80	375567.91	361886.62	515283.98	366094.68	393442.17	269245.47	332260.65	242257.00	320621.62	279606.69	255848.87	631434.23	638302.30	823266.65	674825.17	747468.44	692140.57	886136.59	876726.01	743271.77	1030511.36	782279.87	842896.29
M429T130	6203.84	1197.00	6040.71	1492.38	5103.92	3650.31	13258.44	3185.72	4030.68	6269.00	2953.42	10172.34	3564.89	5747.79	4410.32	4322.64	4336.00	2696.72	10852.28	4331.12	3331.63	5356.10	4094.39	3891.52	3833.85	4395.14	4020.19	3823.39	5501.83	2850.51
M366T194	6577.40	7923.83	9832.99	8437.05	7093.52	7936.11	19491.09	14196.21	15038.27	19284.26	12198.94	16813.02	16669.51	17268.02	19958.31	21416.70	24092.57	19694.60	21373.07	25052.76	26415.52	43677.62	22476.45	25179.36	46490.41	34999.18	23470.05	26443.53	24147.33	23250.29
M336T69_1	9665.47	5125.92	8861.10	5044.72	7214.27	4522.14	6824.43	3468.51	4308.07	8330.51	5065.11	4362.38	8010.11	10123.91	9559.32	9311.85	8668.32	9554.24	14131.00	10546.42	14568.03	12144.70	14105.83	15183.32	12998.38	14564.50	13087.49	13858.06	11538.71	18984.23
M515T349	1593.39	1712.09	1785.52	1737.78	1721.25	1712.38	3333.10	1908.05	4787.61	2565.09	2625.69	2607.93	1270.32	2968.73	1446.08	1515.72	1108.18	4167.57	6303.77	2850.54	3072.61	3443.68	6463.16	6311.29	2993.29	3806.52	2758.57	3355.22	2819.91	2918.10
M194T588	12063.62	17946.75	16432.77	18386.12	18007.26	17581.70	8110.12	57036.45	30632.61	8281.06	32612.72	27946.02	16608.98	14505.58	11471.74	2065.42	44726.04	29194.94	70928.79	12472.45	18352.88	56728.04	20869.12	3211.28	19566.55	18634.20	7652.27	62622.38	10862.26	18687.31
M501T353	1504.56	3121.56	3193.82	1638.10	2780.26	2758.09	10241.25	10709.92	8701.14	12170.41	7910.21	5795.68	5885.33	6884.47	5421.75	6638.16	4415.23	5935.04	9462.32	9675.68	9494.97	10382.08	9758.45	9865.92	11733.74	11843.06	9737.30	12813.57	10598.97	10167.98
M625T414	80800.60	134629.57	52955.81	91012.45	57727.83	90008.90	116266.48	47549.11	28107.23	70537.49	86055.08	91546.02	62008.40	44880.13	34444.43	58981.28	54988.80	61166.81	30637.39	34431.57	26798.64	70177.79	30098.36	24628.71	42337.12	33436.03	32545.68	36151.70	34945.40	32912.62
M449T169_2	5055443.85	4844803.54	6220515.30	5620405.69	5621197.44	5897653.04	7934439.52	6579934.30	6676502.91	8076190.27	7286248.03	7966612.77	6035282.54	7711289.90	7240534.40	7729688.43	6961843.17	6240710.70	3002138.99	3288296.26	3508150.83	3122142.82	3113746.84	2933381.57	6120711.92	5547320.12	5508587.58	7372166.01	6339123.05	6223240.53
M433T204	22756.07	21288.60	25808.25	21848.18	21351.69	21524.81	14715.09	14647.26	12339.32	15704.16	12577.57	14228.09	3397.47	4948.68	3225.24	3619.47	4263.77	2827.34	13288.00	15441.10	13739.18	15246.50	14272.06	14270.59	4426.73	3779.42	3169.70	3852.93	2371.02	3254.43
M621T406	5602.69	5150.82	5020.83	5062.70	5014.33	5815.53	4804.76	4624.58	3699.68	4265.14	3624.15	2633.95	4495.07	5101.67	3742.18	4737.86	2353.29	5127.55	5016.30	6246.60	5809.15	5740.28	6351.49	6002.98	7339.34	3806.29	3278.29	4212.27	3164.41	6586.07
M709T293	29537.33	27540.78	28595.07	30693.68	29025.47	29075.46	62877.99	53892.63	49054.43	61822.42	54531.68	56161.22	79958.23	94480.86	71489.01	91566.38	82532.49	88040.63	52381.22	55005.50	61188.47	61603.50	59847.84	54606.40	77145.14	75475.29	65315.12	81935.21	72290.40	69577.86
M175T241	579.34	421.25	493.71	518.69	570.68	493.64	422.34	346.37	226.64	360.65	287.44	272.59	345.19	408.78	236.64	370.29	294.62	327.16	281.38	276.15	370.17	319.70	348.79	381.41	314.55	379.80	381.48	391.15	321.73	312.50
M617T390	8962.04	7252.64	9008.31	7129.44	5684.96	18224.86	10788.08	9615.53	11505.65	9007.84	7646.98	8052.97	6985.75	15757.56	14471.65	5412.29	8106.14	8016.33	10125.70	11055.96	8975.47	9617.02	8764.10	15737.69	8724.74	6869.91	9083.25	11590.91	11202.77	7373.54
M484T460	1816.03	1270.53	1406.32	1270.27	1193.16	1417.08	2251.52	1876.29	2362.08	2291.60	1486.76	1876.86	3379.06	4147.48	2547.63	3072.16	1884.43	2034.71	2865.44	2160.21	3656.35	2879.30	3874.28	3367.79	4634.43	980.52	2176.72	4032.31	1594.33	2332.02
M181T163_2	2331.06	1884.80	3815.59	90749.00	2088.39	1671.83	2489.25	2220.41	1793.09	2435.56	1130.64	4039.25	9044.69	6495.20	7290.02	8032.58	7487.80	7734.46	4908.77	7705.66	4151.21	3878.78	6091.81	3429.45	20729.26	19540.44	14977.72	21696.70	19971.65	17761.63
M531T306	11297.28	10826.65	9142.03	7812.41	12215.52	10897.98	14223.75	11299.56	12921.62	13446.80	8973.81	13939.07	8554.42	7771.93	14732.96	6754.70	9038.08	10861.53	3113.29	12131.37	14299.59	5253.48	6828.59	2208.42	7961.09	6934.65	15205.38	4460.17	15114.85	11181.74
M255T175_2	602.08	475.35	76438.26	933.62	1446.84	2614.14	2581.57	1214.34	2362.92	3584.33	2191.12	5855.87	2190.85	4159.46	3220.85	3215.04	3267.28	2411.06	1326.82	1658.25	2453.18	2423.89	1704.19	47611.45	1941.84	2558.51	1736.65	2372.21	2357.31	1925.01
M431T242	11192.15	10905.33	15756.52	12782.33	12115.39	16267.01	10856.26	6564.86	6623.75	8164.19	6717.10	5619.53	7248.29	6962.00	4613.27	6534.66	6116.35	4405.53	5336.17	3811.51	3240.45	5752.42	6580.98	6079.76	3876.63	4429.32	1962.39	3449.06	3204.42	3985.56
M198T107	281602.09	314468.10	229296.42	277609.34	207036.05	219418.32	85526.53	45873.25	64934.31	106625.13	66106.55	104194.63	89032.87	147994.66	81519.12	139947.60	80735.49	70948.69	57358.53	35596.02	47385.46	42887.37	68742.67	55681.55	51992.71	70827.62	40492.51	81465.86	46417.40	43251.31
M461T392_1	82324.01	82255.05	97424.42	87905.92	80327.19	85446.32	53693.96	37342.80	42347.54	48378.82	27380.70	34529.42	65556.87	83243.07	73604.74	82128.59	77880.64	38820.65	55674.75	61613.24	75276.67	62062.86	66399.48	60485.18	49716.11	61039.23	45153.23	61916.13	28346.14	58467.09
M219T231	68291.63	53392.73	67686.71	64874.01	64917.39	61579.63	7413.12	6618.68	6614.27	6656.88	5020.88	5938.11	10130.91	11826.18	21658.75	13406.74	11243.27	10451.90	38102.14	36345.02	49725.59	45061.83	44492.35	39733.42	25169.28	33438.84	19625.63	26705.59	23883.60	36327.87
M90T418	3180.21	1375.43	3148.27	3007.34	3368.74	2882.06	1201.13	878.85	1284.60	1309.38	1340.65	1569.64	1414.50	1574.39	2093.80	2316.85	2401.19	2866.80	2321.07	2838.76	1277.97	1986.00	2794.86	2746.69	2210.25	3437.49	3268.63	2836.02	3384.61	2763.65
M445T284_1	21482.93	19173.75	21322.92	20302.94	19992.87	21711.75	10740.90	41744.51	10508.78	36683.46	47944.54	10883.56	50821.94	50316.63	46819.78	13801.28	52028.48	2738.65	62791.30	8412.95	47625.78	6669.75	74374.96	68858.99	60330.66	4777.38	45024.42	43192.23	51554.16	2428.08
M705T497	596088.97	560204.56	550817.96	526673.59	550788.24	571568.86	482153.28	476971.81	395547.27	806933.73	512455.20	853259.75	522810.06	496177.29	910133.45	542466.47	508587.99	521105.66	507455.78	544081.60	907195.15	511987.86	987822.00	519658.98	498446.76	451755.27	440635.57	439866.20	434431.66	454455.86
M130T282	113964.88	110963.01	138100.38	119806.75	127096.88	132727.65	160785.34	142036.19	134218.72	163972.95	126795.53	142369.60	84224.45	107786.85	82551.50	104393.47	82191.45	78440.99	99472.91	98193.65	115819.05	102572.44	108474.87	96574.27	96385.49	92058.91	89180.48	118845.78	98112.36	105594.73
M177T351	6782.47	6466.24	6886.27	6946.39	6790.57	6496.89	14318.29	16490.94	14305.76	17139.04	14727.63	14265.92	12215.25	13925.10	14106.54	14002.74	14226.16	13098.49	14981.59	14464.15	16268.89	17011.65	16501.43	14818.17	22537.91	22843.63	21844.45	24560.98	18704.21	21643.13
M134T404	10160.43	9359.93	13507.45	12640.24	11506.86	10281.60	6617.79	2099.35	6865.45	10569.69	2545.09	8584.31	8155.53	10337.70	4998.04	8878.19	6273.69	6729.21	10502.24	11447.24	12571.63	10462.11	12331.99	9138.20	11044.91	14371.03	7642.48	14765.75	11399.70	12615.67
M162T355	63910.37	82477.27	80158.39	76645.93	86436.61	73685.23	75364.32	66626.48	64369.38	73917.53	67390.87	70278.12	55084.58	61525.09	59816.97	56474.63	59623.87	56734.14	69895.14	73187.59	80176.48	67619.84	71348.40	63551.01	191786.72	157068.52	170876.24	203938.14	168202.02	158788.81
M156T454	265737.30	212532.55	273034.41	274519.78	285504.83	277815.18	185798.08	196643.97	171431.61	158515.47	210616.69	149182.82	367376.58	200872.70	172640.98	175746.18	213509.86	165040.80	243577.80	229619.14	303867.01	259656.16	229034.87	240535.90	295562.79	290407.53	642028.27	297376.23	280674.31	282441.06
M653T347	1879.28	3554.78	3681.37	4018.33	2885.36	4189.92	3570.32	2733.18	4655.01	3238.20	2918.32	4400.12	2276.89	3197.61	2726.34	4419.60	4415.49	1788.25	4456.09	3176.21	3799.09	3191.37	3417.32	7908.63	2814.92	4488.70	3550.03	3098.91	6662.77	4449.54
M247T240_2	230179.09	381258.95	238893.79	256930.04	319825.96	265281.62	306577.99	287746.70	258042.93	247839.57	301193.93	279769.35	295488.06	345953.22	398779.16	283798.30	267272.93	449755.06	369786.18	256570.88	298618.67	397142.20	376342.05	248445.39	267307.93	290703.85	362298.56	278041.70	255041.45	318258.33
M286T294	3709.76	7001.16	3940.68	4412.37	5092.83	3823.81	5247.28	6213.69	1198.75	1546.11	4989.25	6651.16	2302.26	324.31	7826.80	825.55	6223.32	8351.99	5547.49	5615.53	4536.93	4543.07	4642.22	4175.99	5535.58	4647.43	4865.26	980.36	4192.38	7257.79
M112T85	3312.03	2350.96	2403.98	1705.64	2470.67	2678.41	4858.70	2180.57	3025.46	3179.92	3011.56	4964.73	5696.52	4319.24	6105.14	6011.30	4702.83	4148.70	3212.46	5012.16	5343.69	3931.12	4389.84	3143.89	3317.83	4659.89	4268.03	3521.91	3459.30	3910.19
M603T329	1228278.28	1071571.73	1374645.96	1173744.68	1194386.47	1204446.62	1001607.24	988721.65	967301.63	1078206.23	931871.92	984607.98	713747.62	832663.06	749474.99	831422.70	739173.28	726253.35	558177.04	504057.14	611212.52	570817.61	578439.04	577893.91	572047.59	539195.42	459622.05	626133.21	492584.21	526250.59
M245T187_2	77925.19	73969.98	89948.99	89765.80	85351.00	93666.91	97374.52	78960.27	77271.53	91414.28	76846.31	90438.15	49670.08	58808.63	43366.10	57228.86	47791.83	46758.23	64729.75	68646.95	75523.07	66422.48	70864.88	63079.13	62133.50	61343.44	53896.21	76061.64	57603.60	64726.50
M195T68	73353.78	16254.21	74114.93	79474.85	82645.32	80081.35	92998.28	68594.77	78877.91	84722.49	78521.92	86969.46	55549.68	73183.98	67358.55	66532.32	48838.51	58904.82	33715.24	30846.50	38168.90	5499.43	12513.90	33664.22	43407.87	34603.46	48410.12	4757.42	6740.05	52014.12
M205T32	728985.81	588979.36	842563.03	866817.39	673670.94	891748.31	766241.98	758083.17	643093.23	807862.72	677611.53	696551.29	472301.72	755494.86	466840.61	499461.84	529803.66	487006.84	482205.06	428075.18	472363.72	397934.02	503790.69	437849.85	515925.02	493345.75	523809.70	503851.50	443710.22	416222.81
M676T371	7190.17	8221.95	8563.44	6883.41	7053.76	7305.61	4007.05	2889.39	2089.86	3822.04	2879.57	3510.51	3940.79	5486.44	4137.65	3554.85	4092.45	4591.33	10399.51	9517.58	8756.32	8836.00	10830.46	12337.10	22135.69	21239.92	18368.24	25172.55	18528.12	20500.59
M144T96	41388.97	50775.26	43309.81	52581.89	35349.14	45581.23	44794.87	21346.08	34824.69	29860.42	29648.38	19963.44	46384.75	31270.05	46636.21	50989.85	44638.71	33738.61	45354.52	35844.98	47726.40	39199.07	41348.28	37280.93	57480.99	56440.37	56639.17	63792.52	56654.41	59899.18
M156T302	1075.21	2721.80	1845.85	3266.42	3032.67	1901.48	691.99	2950.85	3951.09	4136.41	4314.90	3737.30	2616.00	2426.40	2781.62	918.59	827.13	669.75	2579.98	1667.12	1428.93	3164.14	1147.12	1143.87	2558.48	3872.62	3527.26	687.23	3570.58	3881.30
M144T60	141290.51	134600.42	73322.47	105082.04	78230.10	67461.89	25147.96	13639.83	15632.53	20286.25	25157.79	33793.24	155122.72	154245.02	93932.52	72554.12	70459.41	50157.21	17412.89	26267.29	28897.43	25410.74	18994.98	25855.21	44018.86	45533.09	20181.12	22631.24	17397.24	15068.11
M116T521	664115.19	1026804.68	645216.95	383429.09	380533.42	715250.20	581630.18	511209.74	654659.37	567041.24	546148.78	294515.42	304755.64	1076114.58	728885.84	628214.72	576499.20	526365.57	1185515.14	664440.51	1213415.88	1199071.86	827720.87	771117.55	1225844.13	400385.96	410204.30	982086.75	1323929.12	1087713.92
M263T78	55277.36	43702.41	39499.20	44397.61	60628.36	29440.96	46062.47	49292.05	50018.52	117339.50	54054.63	39968.06	54777.18	39449.86	51444.71	23752.74	54083.32	40720.32	39064.40	40150.85	37971.68	36369.21	41711.88	16164.86	43892.16	38605.27	37542.63	163597.05	52667.32	25687.24
M279T58_2	392145.14	338793.84	427026.91	404702.61	417672.36	416430.04	220320.05	211747.52	216299.18	229907.62	229329.52	203616.00	155409.89	181721.81	165920.64	186409.18	164930.35	167322.44	188229.30	193645.64	208131.13	194441.42	210581.92	205383.07	194889.64	183567.67	185742.68	201970.98	177490.58	175954.85
M132T354	1736.54	6333.99	18369.91	2211.01	17164.45	14797.46	4741.13	6830.26	5215.47	6490.50	5584.77	7582.81	3687.66	2608.01	2694.85	14766.91	5658.40	4205.32	8263.13	6488.44	6470.17	8277.43	9038.95	7506.10	8824.08	7685.71	9044.00	10151.80	9015.81	8107.65
M556T403	24553.63	10598.54	6332.98	24844.56	10295.53	25679.92	6276.31	7933.92	6467.54	7435.41	7041.02	4270.86	9255.61	7350.76	8591.04	15189.00	9585.75	9644.85	10723.39	14508.83	7793.48	8618.20	7160.65	9987.19	7605.32	6976.78	5764.03	6608.62	6836.30	5971.24
M229T549	58322.01	110726.83	139724.19	121878.80	116226.07	129059.92	161813.49	163796.48	256271.61	211581.63	131761.15	188947.64	167883.60	153209.51	171689.38	171937.99	200984.08	159638.58	267905.10	175863.00	212834.04	281711.22	219849.73	192129.57	219078.46	349250.95	197179.61	150905.02	168870.18	211715.48
M214T175	1443.14	2172.10	1493.57	2014.99	2205.95	3046.06	668.96	3053.92	1402.19	874.28	3847.36	1427.94	3197.38	1090.67	484.03	1551.59	1345.25	1609.93	1092.81	3799.39	3760.69	3998.13	978.68	1143.91	3718.38	445.07	3976.69	1357.11	3528.93	1086.07
M189T517	572706.41	464979.84	159746.44	1240586.76	1208672.58	1186879.50	247619.94	407335.08	347700.05	378648.19	833572.75	655127.54	307078.96	859453.87	376983.71	1771839.87	524110.41	638049.08	386597.80	1421581.31	812999.73	1308524.25	1119843.66	1524402.22	1318182.82	1613457.68	438716.49	969658.96	1484580.43	1433439.62
M234T245_2	26283.77	19117.89	26238.28	29361.83	23638.36	25667.10	13784.94	10128.23	9018.35	9566.75	9206.96	10148.55	12721.24	18023.67	11948.87	15870.79	15585.11	11814.29	10508.94	15076.03	17334.92	13974.20	13341.67	13491.81	13793.76	14206.83	14630.63	22422.51	19288.18	14372.82
M746T436	36444.98	31694.70	31422.30	30401.74	29307.25	29258.48	83229.04	88479.12	67812.73	77197.17	76937.76	75859.68	68841.11	66442.19	56040.63	68336.18	67232.29	76279.08	110559.00	116348.78	101099.83	114634.43	125664.16	112919.18	102542.21	100510.36	84945.15	89214.22	87835.48	92996.55
M399T284_2	226971.67	185668.57	197403.30	183217.55	190199.00	182118.33	271839.60	282662.81	255136.80	263052.85	291046.56	256977.96	326193.53	344906.50	303311.91	335463.07	336907.30	341017.20	374933.92	390734.49	352259.78	407353.42	398238.43	377358.34	264087.90	258505.20	221866.18	242911.62	242768.79	252880.56
M413T220	5481.88	4054.22	5437.33	6023.57	5436.25	5053.94	15336.61	13752.77	11012.65	17154.63	10963.11	14105.97	17934.13	17452.61	17320.31	18283.53	19331.31	16046.20	30969.82	27670.81	30927.54	31528.46	31130.26	31828.68	43958.50	34299.55	30082.39	39935.48	37041.40	36586.76
M629T172_1	30419.86	30919.43	23516.36	30429.67	32241.52	34722.34	39525.67	26613.79	32194.01	26765.65	34067.25	32741.17	44044.00	46778.27	44168.08	41672.38	46783.17	43822.07	45230.27	53525.94	52213.34	51205.86	45292.05	48513.78	68210.85	71321.60	61588.04	65115.83	65507.34	66641.92
M520T195_2	8009877.57	6646549.12	11635228.09	10968679.25	7985992.69	8135516.46	9892642.12	8783892.59	8785895.35	10454671.34	8661080.15	9715414.07	8096120.74	12193735.77	11080263.98	11982069.17	11704184.15	7833123.85	7778459.74	8457323.55	12425454.78	8776641.68	12922128.29	8189956.58	8761176.71	9442869.05	7791166.33	9532442.19	8641395.26	8760538.58
M277T450	1003406.66	877518.03	1056297.58	989607.47	995484.40	915732.07	746778.52	647237.39	610710.16	896859.01	607721.00	713302.46	1036423.38	1203385.56	898017.01	1167386.21	1000461.59	990840.01	1210188.25	1314643.93	1325550.00	1176287.59	1265101.54	1258356.24	1612584.95	1595530.23	1377416.68	1758138.78	1407964.97	1612741.29
M1043T362_2	1290.39	1311.60	642.16	1552.17	1019.22	1998.11	4477.18	3397.67	4159.60	3764.97	4590.95	3833.29	3159.11	2571.93	3397.99	2862.40	2144.51	2446.65	1595.35	4146.37	2676.56	2803.25	5153.18	2854.36	4732.48	4898.41	3964.72	4486.00	3880.67	4546.59
M204T265	7293.70	7001.77	8332.14	8508.47	9645.66	11144.38	6563.03	5071.72	3382.86	4114.68	5452.96	2817.18	5033.70	8457.86	6097.23	6973.20	3607.60	3860.16	1920.95	10649.10	2855.14	1470.16	9380.38	1395.50	4174.89	5179.12	3347.10	4495.06	3195.73	5483.28
M182T378	21023.06	17342.15	18090.38	4162.84	17941.52	16643.03	17611.38	14521.77	16516.69	16006.80	16113.23	15797.91	15504.66	5008.39	18079.78	15082.33	21421.69	16177.53	17483.18	17060.47	17917.33	14695.44	14619.07	20195.58	16157.21	16233.82	16020.05	26915.95	14649.78	17054.42
M243T62	810638.88	752829.59	737927.41	678698.46	711130.16	654717.49	411710.27	381058.96	400969.29	432759.67	392670.42	399567.98	436734.41	471140.83	359245.90	360701.40	280213.13	289464.62	316857.66	312972.18	343321.28	317205.80	328458.19	350075.52	484596.47	370041.17	320959.33	355286.81	284210.18	304363.72
M449T234	6522.95	3498.26	6372.00	5295.42	5794.36	5404.62	24208.52	20098.11	26174.20	32929.95	23202.23	31520.23	14908.74	18242.83	12741.39	17361.13	13119.75	12118.75	5740.95	5760.34	7690.58	6521.38	7899.79	8298.45	11718.33	12947.80	9940.23	13385.09	14438.04	13255.63
M316T415	891.50	908.97	2147.21	1513.89	5988.19	4373.44	1641.85	2641.88	2605.31	3079.76	2615.15	2963.17	2405.45	2438.21	1949.93	2735.44	2266.88	2033.19	2794.43	2967.03	2734.28	2296.92	2272.78	2365.65	2423.64	3166.12	2715.07	2646.76	2448.18	2878.17
M246T535	104585.05	74566.44	128288.97	65523.63	144170.65	153818.60	151883.31	113491.96	143108.23	100615.19	124194.76	101728.92	140513.43	103900.84	167046.84	166938.81	148995.33	145948.30	123931.40	119689.42	195634.87	205189.35	195427.20	202231.27	223273.53	201862.52	200244.47	169847.00	242426.95	257805.09
M285T39	4457398.39	4350317.66	4633523.50	4551397.94	4259709.98	2301044.82	915607.33	911355.77	892999.33	1069712.17	989905.47	914043.91	897778.73	1081938.53	785859.58	912282.62	779329.88	930668.97	1813172.74	1285418.32	1110177.23	1153191.33	1117500.06	1303948.83	1827817.65	2065383.43	1852653.98	2179035.95	2005817.44	1907720.93
M285T348_1	17321.59	16782.13	14985.19	19807.81	15649.67	17671.83	79877.36	70120.16	54826.79	79213.27	66737.34	84047.13	82303.58	125339.96	99984.33	110165.96	91691.96	90055.67	88530.78	128794.74	111570.94	96906.58	94204.93	91268.13	82562.40	95631.06	72304.47	98279.60	71879.70	113217.19
M846T512_10	10162069.99	8926378.38	10518352.68	8595431.06	8933789.18	8725741.60	11154166.09	10436714.56	10199011.81	10762341.83	9692076.41	9949648.77	9150696.80	9877038.18	9912765.84	10474457.78	9830774.21	9763370.47	9158565.81	8794013.36	9393823.52	9502077.81	9659094.88	9911889.50	9669688.74	8877950.62	8847900.13	9967995.94	9232521.98	9107797.72
M522T450_3	34576748.32	31568027.19	38932080.83	34295514.89	34472242.15	33288817.21	30817491.01	32969607.76	30456746.54	35584858.79	30579029.57	31171134.56	27004107.52	31191032.91	26849683.10	30446466.17	27975057.11	25312559.30	26478555.52	25878009.11	26909989.00	26181387.92	26394274.16	26105869.21	26569655.61	26175459.02	23847820.43	27487109.26	25542473.37	25592851.43
M911T170	211871.59	240852.91	210246.74	257438.80	261659.05	252937.40	847848.72	705817.37	690591.00	743190.83	724539.60	693911.09	608655.96	792617.37	653674.14	783759.74	610224.30	670794.98	473335.35	513912.02	529657.44	471892.94	467788.55	476111.42	12421.46	11041.30	12386.90	16892.70	13455.37	13454.04
M961T264	5369.33	3360.94	3755.36	3141.47	3646.39	2837.57	6376.66	3769.00	5989.29	3395.65	3985.52	5071.37	5922.52	5222.70	6127.38	7418.46	6337.18	5404.06	8079.12	9920.85	9148.61	8041.52	5955.67	8145.74	9120.46	13177.51	9070.27	9951.76	9493.13	13479.04
M473T329_2	639836.70	597984.82	765451.81	624996.35	680083.42	668952.83	1055463.73	972961.46	1074342.77	1097768.31	1098726.09	968626.60	883384.43	840195.08	867192.16	913936.34	919794.74	957497.95	532332.64	481353.50	544164.06	573707.19	557458.35	539783.23	1686238.30	1537207.60	1679136.20	1816947.67	1622626.58	1425044.19
M359T52	953054.26	797274.87	789210.75	926409.60	948525.23	753069.45	151791.64	132258.49	259545.12	146547.97	148957.13	255849.98	114432.45	143891.35	118335.01	139324.42	118495.48	118485.42	129661.60	140381.95	363171.25	159724.99	159190.21	132803.42	113044.86	110438.05	106920.23	115128.20	111158.34	107899.86
M385T326	20508.65	17291.87	23676.04	25468.77	22043.04	22577.55	12327.79	7519.67	7412.68	12075.09	6394.37	12693.14	5972.15	11698.96	6606.41	11159.89	7504.66	5762.75	8096.64	12411.89	14147.90	10004.58	12514.85	11214.61	6666.88	8323.31	5119.20	9513.07	5675.60	12788.07
M127T188	176844.25	145132.89	200399.14	176421.13	170857.97	189485.98	175893.35	83918.96	235413.88	137915.26	176351.94	176707.93	145000.70	156891.55	208219.38	161427.35	156351.30	134930.18	175971.61	173565.13	201995.67	196992.63	119019.96	174379.27	117509.50	152217.95	186161.57	154907.65	170420.57	152062.49
M527T450_4	16718817.23	16088154.32	10911314.89	10332090.00	11652816.73	10612521.17	8845757.87	11241863.41	12488305.98	8745453.96	10419587.63	9035356.16	16347701.96	10181062.85	9342733.21	15287324.95	11404360.37	12604190.42	13063749.27	9658793.70	8571324.52	9048310.27	9686272.59	9042294.09	13826424.81	13038778.99	12296630.97	11957709.45	8764552.44	8832785.20
M360T398	469588.85	438026.52	538788.07	522478.26	2222770.20	489747.95	2268996.21	2276779.71	2226998.88	2359637.25	2407393.88	2339856.94	1955627.60	2212522.77	2171899.85	2108026.20	451004.90	415023.61	417866.88	1950469.96	1893944.26	426313.43	1893541.42	1938034.56	1944351.17	477910.46	459360.86	1275849.04	478723.85	495149.40
M161T194	13596.80	12328.83	17071.71	15964.53	18577.74	18331.85	16676.65	10004.88	14916.67	18310.64	15833.42	18222.01	16768.49	21527.89	23784.84	21683.28	22449.76	22563.26	21631.12	25669.29	18644.49	24824.87	44949.96	26889.83	45160.23	56231.99	44148.17	59535.16	41746.76	51415.01
M507T347	4503.22	4515.60	3593.26	4633.41	6763.35	4598.90	8909.69	5877.57	7743.28	3945.29	10074.16	4903.60	4253.61	3802.53	4356.76	3868.53	8501.83	4394.81	5660.47	5051.85	5551.86	3029.73	6148.62	2943.93	5493.29	5869.21	5718.95	5703.06	5540.60	5106.68
M338T268	170807.65	162254.60	171383.10	192310.78	155136.77	186131.54	320745.65	426634.12	224176.44	360308.58	244914.21	323111.31	224903.70	353612.65	279335.23	276195.34	214241.96	201025.18	454091.25	582680.27	541656.61	573344.56	497659.94	516304.24	584052.90	553913.15	484603.78	687580.77	577561.19	954990.19
M386T337	32224.96	33548.94	37701.37	32726.51	35924.95	35336.54	10983.04	9602.82	10425.16	11104.39	8834.77	10826.11	8032.86	7717.97	8018.39	7878.65	9329.20	8380.26	6848.04	6214.43	5750.17	6423.58	7310.64	5386.26	6182.87	6823.29	6022.27	8898.50	6080.91	8033.16
M455T429	2571.69	2472.19	2342.25	2832.68	1678.56	1412.11	3214.38	2740.42	1056.97	3221.33	2426.36	3234.92	2629.57	3584.78	3388.54	2082.36	2487.13	3326.92	2750.95	4940.21	5888.13	4317.05	5662.30	2995.28	4672.37	7937.25	4744.45	5259.26	5412.41	4244.97
M154T60	11210.35	10333.26	8158.15	7828.57	6069.93	19239.69	3856.59	3440.18	5861.15	17646.07	4334.00	13413.61	8579.78	5702.68	4996.05	5440.99	4936.50	3301.65	4257.44	8188.65	3359.03	3809.65	4346.27	3501.96	2684.45	4099.46	3247.56	5772.40	2879.65	3177.81
M599T464	9289.72	6817.15	8199.52	7203.84	6844.03	6617.40	30294.54	27361.61	24573.81	34303.18	26376.88	27881.75	47515.26	55672.05	42513.54	53588.54	44394.24	43799.06	34605.17	36671.20	45762.09	41781.13	39753.44	38973.39	45750.08	50199.55	40034.59	52294.05	45879.71	43915.61
M713T328	3387.41	3436.52	3886.91	3242.51	3488.78	4181.94	11322.47	9668.15	9246.26	10373.82	10024.73	10261.55	9884.90	9899.19	10153.38	9426.64	10569.30	11086.65	7480.38	4042.96	6282.37	8116.99	7821.88	7745.77	16430.23	14479.80	12126.81	15489.52	13330.96	10689.04
M212T379	7329.29	6600.30	7735.76	6474.59	7827.75	7660.71	1854.18	7041.11	5458.43	3184.26	6496.20	6883.92	6556.20	7425.32	4938.05	5276.20	7047.83	2683.39	7074.50	6734.23	5691.28	6727.48	4621.38	6055.85	9152.65	8150.80	3839.35	8235.62	6948.78	8037.85
M212T237	11482.36	4847.13	17479.36	7656.13	7633.24	14468.59	7063.77	9726.72	7438.25	11129.74	4875.28	9371.74	5008.63	9095.66	5542.77	6929.67	4341.09	5281.11	8774.44	5579.54	10460.54	8977.67	9153.16	7574.42	9296.52	10792.71	10852.04	16462.20	9882.12	11277.81
M190T181	29614.24	30335.07	36352.66	34229.45	37845.88	34869.28	13758.67	11214.17	13060.47	12070.79	12073.44	12681.66	8061.61	10386.48	9375.81	11646.01	10450.24	11293.46	9912.72	8865.94	10557.83	8950.26	10636.13	10710.52	10625.97	10898.73	11386.21	18868.45	13460.77	13215.68
M297T175	10583.78	8729.47	14828.42	7876.65	7469.32	22685.02	9216.14	10706.71	8115.53	7003.50	4548.20	9288.00	10104.30	14380.86	8489.13	7944.14	7091.05	15705.08	5693.30	8094.62	10525.68	12787.28	10252.27	9387.94	12014.07	11071.47	20955.17	13549.93	7387.39	14786.42
M131T193	41443.93	13512.69	14387.89	13853.27	18173.28	11376.13	7574.10	7450.47	7243.97	12341.40	7548.68	8443.56	8435.18	10061.75	10752.98	17647.08	8634.59	9866.57	13993.15	13063.13	10554.99	8573.21	10381.98	9181.65	21997.55	26333.99	21793.90	37794.88	21593.34	33369.05
M337T36_2	476957.95	805168.33	811668.39	1046749.27	450117.79	949224.12	456811.02	806231.76	853488.45	747280.49	859179.47	413944.54	798208.85	754989.58	535129.05	806811.54	798904.45	653368.45	466834.78	779893.36	736253.04	861100.21	786040.72	421900.09	783512.21	782443.53	511069.72	522525.63	736321.48	503934.39
M754T186	54765.65	46980.48	61207.86	53258.88	56926.13	57559.93	14959.93	16766.98	11936.53	16307.65	13873.20	16697.98	9675.72	9508.34	8786.94	7562.65	7725.00	8695.70	10814.71	12617.78	11460.51	12205.32	13157.62	10845.16	7933.97	7992.47	6737.25	9607.15	8534.37	12377.28
M149T31	1019266.52	796877.15	1156504.87	881100.80	981662.67	826950.92	986907.75	984550.85	853119.26	1103769.90	891594.86	859515.20	678926.11	668890.76	658421.30	671128.35	619075.98	562801.56	546012.70	511051.08	561928.71	522320.07	551834.45	541317.51	680886.37	583239.52	660803.65	666184.99	567335.46	489038.02
M744T210_1	15172.54	12010.86	13261.53	36424.39	14997.11	40365.16	53577.29	41905.84	42266.42	49622.92	41723.00	46117.11	24704.10	56613.15	45384.66	53074.78	48958.19	47890.34	29407.80	28106.70	29029.94	29218.37	27250.46	29433.04	46009.46	33961.22	42438.29	49702.30	41618.25	41792.04
M602T281	3708.58	5168.71	4574.28	4094.32	4144.82	3899.61	15112.39	13195.45	12971.74	11845.75	13405.85	11797.88	10182.33	13396.81	11341.54	13600.59	11557.01	11078.86	14342.83	16266.05	13427.39	16122.07	16774.12	14178.35	18326.69	18508.72	14051.30	15692.85	16137.35	13803.14
M603T204	98963.31	100669.68	132191.75	116692.74	119241.10	107702.71	120108.93	101925.97	97964.11	120123.01	100567.39	105213.95	122198.39	145328.16	108987.18	128278.46	116113.35	125443.50	82294.35	95859.49	88979.92	74458.79	96126.05	85684.04	53090.46	57019.36	45482.99	65158.23	58155.69	74524.92
M407T281	181833.01	142859.89	148702.16	134226.11	152567.25	129496.56	192792.60	191558.53	175100.76	183735.93	201459.64	170874.50	165813.13	162972.62	149068.39	174388.09	158861.23	166904.29	165026.58	181586.60	155137.18	182213.57	183074.93	185404.55	128635.44	118472.81	110030.16	110454.30	108762.53	116752.08
M499T457	29702.05	27900.93	25453.22	24682.11	27574.89	26708.87	30883.00	27025.42	21022.62	26523.24	28557.19	25046.15	31148.06	28876.19	24235.50	27430.80	32368.00	33773.77	25477.15	27980.64	24235.39	25580.84	25664.47	23145.06	51154.25	53209.56	42532.91	48023.53	51702.42	52896.51
M147T54	15919.66	15762.63	22783.44	23199.79	23632.43	16499.10	46401.10	26785.46	47748.19	49815.14	51666.01	41552.28	28859.22	34276.97	28226.86	33196.84	29301.08	27423.97	9351.45	8309.71	7345.66	4445.32	9516.67	6135.24	16835.38	15280.76	15756.64	18314.08	15830.93	13260.16
M258T142	8616.02	5322.35	7687.89	6413.63	9137.70	5305.90	5338.25	3456.28	7341.70	4078.80	4814.12	5513.01	6758.47	4693.24	4645.33	6027.07	4615.83	4619.36	3919.93	3878.26	3491.84	3202.00	4740.38	4054.38	6671.45	3837.75	3919.03	4394.21	5355.04	5932.49
M193T35_1	281419.64	289459.26	320220.58	271135.77	295816.57	276644.98	229560.35	257752.12	197176.12	222238.06	208724.28	220610.98	168441.02	177626.56	167254.99	198654.85	172307.28	144766.20	278949.66	263394.94	265727.54	274634.21	285505.28	282917.30	309018.10	308480.22	275755.01	319387.06	295664.11	348921.60
M253T42	257026.30	252850.62	254902.84	280841.48	241461.95	467217.82	158679.14	132326.38	111661.77	149001.95	111824.07	126368.77	119613.30	199766.67	216996.48	184509.99	164801.15	183097.67	161455.41	188025.85	168457.73	158044.26	165531.48	347274.37	237637.98	259358.27	235749.15	392401.64	254544.22	255480.72
M238T107	157184.78	147917.47	129337.95	155117.14	115172.70	128887.36	60100.50	50123.50	38135.34	49215.34	40428.83	71774.79	77055.81	100076.23	49039.75	92631.56	70325.41	42931.60	20685.58	29648.13	42600.95	22395.16	23805.81	20241.82	26432.22	28654.30	28180.21	35680.66	24613.80	37508.89
M620T232	8004.08	7312.87	7981.52	5868.17	7307.60	7194.71	7113.32	8471.86	6883.89	7655.63	6972.09	8557.63	7680.25	9078.94	8306.93	10191.00	9075.17	7740.58	5092.55	3603.85	4437.52	5960.24	3567.69	2841.84	7177.63	6168.58	6438.78	8736.78	6716.62	7881.72
M211T350_2	2529.99	2433.96	3443.34	3179.00	2382.06	3370.33	3782.11	3319.87	3952.42	3513.43	2985.44	3179.33	3425.17	2581.57	1558.00	3198.26	3093.66	3459.34	3438.94	3508.30	2949.94	2179.93	2765.43	3771.39	2980.87	2533.00	2141.47	2190.97	2375.12	2762.93
M404T178_1	18137.33	18399.31	20415.49	20353.20	22974.65	20876.71	17980.24	10759.15	15416.78	18322.45	17513.82	18369.70	11274.33	14979.25	11979.68	12381.93	12954.44	10250.55	10141.88	9495.88	10992.81	9772.32	9370.48	8782.69	44992.94	48449.48	45061.56	55669.00	49602.50	49245.04
M200T114	3313.03	3797.36	3393.38	3619.77	4572.26	3871.94	3998.48	2253.71	3225.73	3344.90	519.96	3526.99	3715.59	400.33	3310.86	3616.73	3275.20	4162.27	3502.04	3606.21	3951.95	3861.64	3894.96	2828.85	3668.95	4684.81	3456.17	3732.95	4235.36	482.26
M189T537	2175531.84	2693396.94	2328578.28	1891188.04	796628.60	2824983.29	2019752.57	445084.89	2474855.01	1963348.07	2528036.52	2582182.07	497445.17	2101861.29	2180306.09	1692080.93	2161469.65	1580776.36	2694658.77	2827556.46	3226197.95	3200910.57	3098879.32	2824427.19	460574.89	3434404.63	3012346.14	4313639.71	3307861.93	3002722.42
M308T36	97398.35	89859.77	67048.67	90028.50	131383.82	79077.34	98204.98	117167.24	156906.20	96055.79	125596.10	88105.16	127671.10	43990.82	130368.50	139553.40	132424.78	108423.30	132593.86	120518.99	101114.79	130315.06	117696.97	101642.27	112328.79	99642.17	97658.61	109301.98	110181.15	80624.69
M789T394_2	8702.41	6076.79	9931.63	8923.16	9491.64	10544.90	30948.31	30093.34	26641.63	36059.92	26405.46	31566.47	21082.06	23405.41	19214.75	26352.41	21077.10	24069.25	16905.69	15562.43	19077.27	16444.81	17766.50	17935.37	20315.19	19521.39	16114.39	19509.05	18381.04	16924.61
M222T368	35702.52	36506.61	50230.91	37692.12	34172.56	37600.29	96640.86	107362.08	93899.37	126342.33	85031.44	109781.82	93470.36	110285.57	91881.33	119633.27	113145.83	85223.38	103477.30	105152.63	117387.12	99937.16	93299.22	109910.74	94023.24	110242.49	80095.52	114088.35	79054.79	100594.81
M231T402_2	7939.16	11654.40	21337.11	8573.83	19601.19	14200.45	10687.25	10719.53	15629.25	8358.58	3136.81	7588.68	7953.37	10441.52	7811.18	9289.79	14660.60	13516.83	5331.19	22814.74	8611.62	8727.01	10809.98	9169.41	11506.31	7490.72	1558.68	13815.30	8772.43	5752.30
M268T330	4424.32	4250.64	5480.00	4945.37	2511.49	3184.00	19110.61	18420.12	18247.99	20595.39	15948.09	14734.39	5635.52	9029.52	15071.14	15512.29	19735.01	20409.99	12445.49	8638.42	8340.65	14700.33	12044.89	11080.41	11717.98	18289.69	32288.03	42672.07	35718.35	30011.46
M186T105	30515.24	33707.15	31653.54	22451.65	23762.62	27013.12	22863.83	12479.12	24518.09	16509.49	9155.31	16966.70	17311.45	12467.72	8877.98	15920.08	9837.74	11847.97	15706.11	17404.07	18684.18	17720.96	14492.94	14447.45	21055.14	38765.61	18592.12	33893.38	18760.81	28172.71
M623T434	7971.40	7527.44	7269.75	7888.44	8344.02	7076.39	6522.23	15087.35	6744.23	7213.34	5944.10	7687.76	7374.55	7918.39	6616.38	7311.49	3539.23	8378.04	6558.77	7741.09	6875.48	7028.33	7167.87	7224.92	7453.63	7012.11	7255.51	7086.69	7159.49	6566.14
M306T36_3	161406.51	159638.06	94034.67	128224.62	140330.86	120327.43	206370.36	166134.65	261683.83	145674.57	353801.91	202643.30	271727.17	148979.89	285929.58	146646.76	286235.16	276056.19	264252.30	216363.14	158907.22	226529.14	186040.20	189675.52	223057.23	184973.82	208290.52	112023.87	201438.51	134115.22
M175T282_2	407116.46	359397.01	457473.02	402013.08	415176.50	442628.74	488422.83	432088.07	289238.36	516729.76	395980.97	396306.70	226870.82	318115.93	209354.32	304469.68	248324.29	232182.40	269296.78	326933.96	336591.51	296703.09	350645.44	292841.85	335791.55	286390.23	251818.96	371715.14	291804.87	318516.62
M144T261	54421.54	54337.74	60943.00	71135.73	62568.54	62874.61	32502.10	28754.13	30632.83	34156.41	19622.43	38746.02	56480.92	76240.55	55983.13	68106.65	65919.08	55854.95	37903.59	35276.19	38693.07	41329.20	44995.29	30832.10	52708.54	59611.84	50815.08	67755.57	50926.99	59614.47
M110T454	148921.08	253859.13	186745.38	139230.76	177160.92	184997.94	243094.40	126245.48	98561.66	75338.80	122377.72	87768.97	247245.88	128238.30	114385.66	93429.32	123410.62	113729.94	142604.66	145374.87	157049.15	145470.30	163212.17	134171.46	185845.06	167797.93	226661.27	179465.44	132379.85	189978.30
M487T250	407305.86	383504.43	479215.34	449140.16	432877.30	465652.49	225086.45	213902.90	220241.61	222214.31	227873.49	240537.32	211109.24	225812.55	231082.22	245320.67	224171.44	215775.33	199695.81	208116.42	198471.99	232501.71	201950.33	210385.39	167324.67	140636.14	145360.99	177556.61	162739.90	156630.22
M360T219_2	1597.87	1674.07	2148.50	2209.31	1487.24	1861.01	2756.80	2589.76	2493.92	2912.97	2413.90	2674.01	1195.44	1822.85	1256.69	1111.74	1102.87	641.90	479.92	1744.67	718.40	1723.13	1548.05	1752.41	1524.58	1916.82	1795.45	1404.11	1919.03	1870.84
M435T329_2	1157220.62	1088305.24	1386674.69	1112387.19	1174307.68	1283476.30	1624826.28	1506950.84	1487748.77	1579354.85	1561172.22	1519059.91	1406603.02	1479880.60	1454331.89	1506493.03	1559992.35	1496569.88	985652.73	894303.75	971278.19	1007133.83	994404.21	938532.75	2725956.46	2814333.67	2811100.17	3277107.05	2800192.69	2523042.99
M149T137	10880.76	10564.39	9901.54	10941.94	7746.74	9370.04	9631.42	6631.18	10307.38	13265.89	7071.30	10198.24	8885.86	14663.69	10589.77	13736.69	10276.93	10042.21	8931.62	9974.46	12884.39	11870.91	12849.01	7954.24	14272.75	12612.45	13819.37	16030.28	16370.59	12948.87
M470T415	2843.91	2082.72	3925.85	2687.96	1600.05	3323.67	4129.72	3193.26	4227.97	4599.48	3888.02	4481.30	3757.66	3378.33	3282.91	3447.52	3205.22	3366.43	3754.81	4338.17	5353.26	4359.55	4837.69	4861.11	5909.48	6166.60	5345.49	5879.71	5305.73	5547.00
M465T215_2	262230.23	253920.06	314093.36	295754.14	288046.71	314143.41	313660.56	262403.89	262383.41	330801.38	265502.30	278017.96	158559.90	203109.90	154351.07	189875.87	176333.04	162376.08	179467.22	182349.06	213600.52	179427.55	198644.05	177733.41	215464.01	212254.19	201919.94	245463.17	203873.43	214993.48
M344T409	6168.81	2889.87	5404.80	4792.82	4142.88	9596.91	7163.95	6075.29	6450.26	6153.44	6987.50	9175.03	10316.09	4728.37	5700.96	6667.13	4004.52	7993.14	4814.84	5759.15	6650.39	6645.74	5053.86	7605.22	3539.59	1998.68	10454.97	5138.37	5275.13	4639.18
M643T414	2999.78	2400.16	3646.34	1797.50	2412.84	4082.02	6756.69	8592.56	8152.79	17202.45	7716.72	5744.32	4372.58	4361.29	5108.88	5624.75	3767.56	5897.75	5965.69	7227.56	4793.92	4159.54	6978.10	6072.74	12108.91	13000.04	9866.32	9887.48	9914.17	9691.57
M203T504_2	171493.34	231993.74	254589.05	235030.61	218692.58	216088.95	154623.38	122656.60	164768.18	144470.27	168461.63	166433.85	201595.94	160438.00	169390.00	179899.45	169077.77	139360.52	245679.99	308989.17	294147.40	318083.79	248517.23	256759.51	350445.78	412903.13	372410.17	553493.67	323538.16	358979.20
M203T560	35073.20	95788.45	68460.45	45920.56	81128.64	55333.83	53356.11	42865.77	46548.20	47851.28	67385.55	64619.33	67531.68	76508.40	58645.62	59107.35	62359.15	49643.30	97563.87	75430.22	120791.06	83340.97	63961.78	180735.12	145965.32	143696.19	90530.99	76875.92	137930.18	93625.17
M123T64	178242.54	167572.55	184782.04	196007.09	168953.35	178356.60	255268.91	155544.87	221051.31	246015.24	211609.18	249177.23	241508.77	314295.48	262738.95	291804.57	235309.23	248656.76	272251.80	303328.27	304129.48	261184.67	285496.15	281120.54	332509.68	364138.37	296952.80	380357.90	301416.22	417533.79
M155T300	2060.79	2028.67	1946.53	2152.42	2018.41	1033.61	12550.86	13882.56	11588.79	13633.78	12606.31	14627.48	12029.76	15324.10	11742.61	11988.27	12604.94	11003.71	20804.00	20248.57	21472.91	22247.88	20341.37	20415.17	18454.87	20858.99	17033.81	19006.69	17513.66	19605.11
M664T434	47261.78	34773.43	47718.73	41734.72	40988.69	37231.39	47521.66	36663.40	41411.38	50329.03	30163.47	42866.26	42487.82	49294.59	44750.52	48781.12	39898.99	39437.80	47035.65	54064.01	61969.63	51555.65	52095.52	51226.44	55717.07	61654.05	46720.72	65654.56	49181.96	58285.72
M124T341_2	199955.76	190449.86	197190.85	174371.09	184468.16	184092.56	444987.68	459520.97	467103.99	418385.98	468488.84	410086.46	353232.89	277537.25	342794.20	304568.02	358080.63	377715.71	341612.01	283644.60	277805.48	364138.33	331664.74	342318.03	518796.40	529401.58	505170.95	504225.91	521566.99	424629.81
M336T465	926.91	999.80	1231.68	484.72	449.29	770.22	8233.95	6925.70	6148.78	14839.10	4963.37	10762.02	2820.36	4259.35	2102.85	3600.32	2973.63	3334.24	8744.33	9431.68	10145.37	10837.23	11946.73	9623.32	6331.78	8426.16	5384.57	9246.87	5408.35	6965.29
M163T77	111207.05	123225.38	125097.81	171097.08	216518.07	159076.94	143799.71	61382.09	170400.93	161701.28	103687.21	270170.44	739808.03	142843.97	105988.65	133282.49	136720.35	121467.69	41081.57	87504.29	101125.47	160274.44	156750.55	137590.84	81028.92	69549.70	98833.02	127915.52	449659.05	121024.90
M365T497	142028.52	157753.44	173240.23	137277.80	162983.86	129644.19	141693.13	147304.36	141459.09	133490.16	149921.47	142396.45	150011.80	142150.00	145209.57	152431.76	143975.15	139276.83	146816.98	145454.08	142079.90	151505.94	124887.23	138888.34	140175.27	141653.99	130634.34	138754.84	131031.80	137492.50
M125T180	17179.25	22266.34	3891.96	2911.35	5072.57	20434.99	17878.09	11124.75	17748.26	18670.23	19446.55	18684.16	25550.24	22549.81	22616.30	25933.02	25464.71	21403.55	17118.38	20845.76	23064.56	16266.61	24017.71	15694.87	30374.22	20944.99	4178.62	20039.20	2348.25	4470.46
M227T171	8567.57	37006.69	16253.67	35759.77	32351.32	39324.67	18220.75	14541.82	11967.40	22505.99	20696.17	16662.22	20037.24	23545.97	24481.92	18453.90	14724.13	21382.36	13132.49	25632.81	27778.28	23811.27	18390.75	25807.25	26030.10	22200.87	20066.31	29794.66	21702.47	27969.84
M335T373	3224.90	1881.71	2678.83	3700.94	2543.98	2856.28	7074.89	4812.98	4179.54	2838.76	4698.37	4905.02	3526.23	2758.92	3671.30	3164.48	3420.66	3588.60	4987.96	3642.48	3794.33	3170.14	3581.95	4524.14	5792.59	5478.74	5466.78	5753.32	6257.39	6028.03
M258T112	2196.85	1225.86	1761.81	1524.39	1662.40	2041.22	1113.28	1015.00	3573.45	2216.45	1632.81	1627.10	1335.66	1339.27	1553.12	2042.74	2037.24	1592.50	904.80	1649.96	1486.45	1368.05	843.79	1462.38	2265.33	1087.04	1229.90	1541.16	1582.68	576.61
M146T237	43925.15	39471.29	46901.58	44437.67	45022.82	46515.52	43692.26	40538.87	32763.05	44545.45	37263.19	35133.65	60024.45	75302.86	62741.50	72455.80	64012.31	61869.89	21421.80	24681.55	24791.34	25744.54	22835.81	22944.52	26439.69	22535.71	18993.28	28658.78	21060.34	20038.35
M134T234	12555.54	9364.51	12659.97	12168.87	12815.98	9084.09	3223.13	940.40	1065.82	1670.75	763.80	1169.98	2184.17	2384.24	2020.03	1927.45	2555.60	2340.44	4470.33	4489.69	5299.54	4980.56	4835.40	4332.27	5718.25	5450.15	5307.97	5705.43	5721.86	6974.55
M116T207	1813.60	1041.57	1061.08	1767.43	1241.95	1706.35	1401.00	1034.97	1119.75	1459.65	1331.01	1210.59	1058.91	1645.40	21576.70	1109.84	18949.71	948.25	1330.19	1054.88	1195.58	971.73	1418.58	1014.95	3568.42	4843.34	3725.24	5140.87	2064.04	4394.01
M513T33_1	30671.61	51161.34	16009.09	12848.56	20329.14	15083.24	33995.16	55395.81	74037.44	7863.35	71248.65	22330.74	98033.74	7026.98	30522.41	5767.61	31431.70	40551.33	55951.39	25829.82	9343.72	39604.88	27882.93	30904.43	43031.08	32906.14	38769.89	7661.81	91746.49	25957.50
M447T348	7519.03	5448.09	7625.95	4709.09	6599.25	6431.72	8019.48	13386.10	9158.45	8334.64	7757.01	4669.38	5244.11	3974.14	2732.28	6395.34	4626.78	6041.30	7164.84	3823.76	4663.37	8561.56	6983.35	5859.22	10765.09	4943.49	10621.10	7461.58	7049.00	4079.94
M425T284	50540.79	41513.55	51512.76	45061.66	46330.47	40872.52	84852.64	73998.64	67424.18	87246.55	69274.38	73926.71	68590.05	103852.23	65902.46	87868.01	77185.08	72470.11	72981.13	81483.73	94499.34	86563.40	88185.19	75678.87	65574.77	69096.13	47461.48	70785.93	57192.13	70975.69
M220T359	10086.78	3245.48	13701.54	12459.83	9790.95	12082.77	29133.02	32082.18	23554.67	26144.31	21508.20	40416.25	21089.13	21635.83	13626.12	28340.13	21827.78	18725.68	18190.75	20188.07	22872.13	20482.14	20060.70	24554.05	27766.93	28541.32	24387.64	32312.76	24727.11	37447.66
M515T186_1	30261.10	26664.64	34556.40	35924.03	22254.35	33154.60	52001.89	43903.61	37218.37	43722.41	43759.15	52090.56	28469.82	46562.36	38163.70	34532.29	38324.22	26910.88	31052.30	37047.77	30184.18	38798.62	28509.92	40958.07	34256.10	33957.65	20356.84	39632.09	31405.91	25517.53
M312T168	25990.06	24546.63	35207.12	37105.36	41030.42	22328.40	38745.43	32796.89	35197.15	18510.97	34289.78	50217.53	22598.99	30843.60	31532.81	34881.97	27275.29	36563.68	43165.60	36946.91	48510.39	34264.74	42413.32	9670.56	54523.60	42622.83	46294.59	54588.53	48931.22	38363.87
M169T48_2	136514.13	115873.64	142294.39	136013.55	127260.05	124506.74	117696.65	109235.94	103444.16	112177.70	121313.01	118668.05	87865.07	85476.29	75574.45	79431.04	68285.78	68142.25	89653.52	85511.33	100255.42	76014.64	85975.69	93394.25	137879.76	119837.78	78677.87	129069.90	110731.41	126906.73
M272T223	17054.68	10639.31	11316.00	10884.06	21089.45	13186.24	3799.10	12293.00	9020.95	3994.97	3786.11	5785.14	11830.45	16836.74	11293.64	14250.53	12171.66	10144.89	5967.14	6337.63	2528.14	1991.29	3102.14	7505.68	8632.87	8635.08	6769.15	8942.08	8436.56	6241.47
M331T154	49049.16	50119.13	65859.90	70131.49	58099.25	61120.78	54730.82	45786.47	40964.53	54179.46	40969.07	48513.85	19693.38	35405.40	22211.47	25989.40	22952.15	22429.81	30619.10	24698.76	29155.73	22143.20	38045.86	25689.89	21645.01	24871.87	26209.26	30207.94	22318.02	32075.19
M302T83_2	144675.50	133597.55	245265.84	159763.30	148601.89	196041.12	117955.97	91769.67	130378.04	143817.67	107982.85	115166.78	69336.86	103875.97	72153.70	96570.49	85433.81	95558.85	37117.50	35817.55	45308.96	35599.86	35121.12	38538.34	57902.02	71702.72	54382.07	67990.54	81897.92	28722.98
M493T24	3578.66	2996.51	3546.34	1473.04	3503.36	2319.31	2377.95	3027.01	4016.24	3011.71	2841.79	2431.78	3320.68	1530.51	2348.21	1889.40	3592.35	3042.74	3351.07	1707.43	3064.36	1772.21	2807.01	3095.00	1180.59	1240.17	1507.67	1766.77	1571.40	1633.70
M142T117	9736.84	7829.25	10550.62	9844.53	9616.14	10537.53	8093.10	4905.35	7906.05	646.57	8062.86	10332.92	6500.89	6501.70	6289.15	789.83	6267.58	6005.65	5105.15	6709.46	6436.42	6432.03	6201.24	5487.98	3477.99	6249.16	5664.79	6134.82	5332.78	5774.30
M142T57	4930.54	6683.90	11232.39	8058.80	12848.41	7269.34	7491.59	8147.31	9459.73	4878.82	6152.65	6632.24	6180.67	7766.49	8960.27	6365.41	7348.87	5825.59	4468.39	6996.73	9482.63	4699.66	5056.73	4573.42	4521.58	7040.20	5947.22	7269.92	3719.80	3784.66
M440T158_1	3966.32	3642.18	4386.37	4576.13	4463.01	5415.92	9809.36	10902.84	7248.31	10816.72	9470.91	10289.83	6549.23	11142.74	8038.04	11171.35	8345.12	7406.98	7357.13	9233.58	10667.30	9052.14	8047.34	8494.05	16499.14	17450.17	13769.45	21403.61	14362.38	15457.58
M487T13	2773.46	1400.71	1202.49	1126.44	1131.36	2063.03	1246.57	903.82	623.28	1306.74	1255.37	1201.88	999.60	728.50	1151.58	1202.75	855.32	1078.92	1299.11	1199.12	750.72	995.34	1103.97	1062.03	1161.87	1460.80	1600.16	817.94	1346.86	1182.47
M629T245	372886.45	343636.51	437536.55	451186.41	438326.97	406248.71	249960.58	218884.22	162398.49	259754.58	166052.09	192439.91	235336.65	303619.38	215350.62	305101.87	264031.90	242078.94	194324.35	257956.20	312062.40	238086.74	290187.08	213686.03	316365.76	355290.65	224207.40	437193.30	240345.31	359222.24
M456T213	41182.72	41724.51	43569.77	45213.25	45600.59	47307.77	91804.49	91923.71	84303.28	87087.32	92292.61	84847.61	83559.16	91315.61	79567.93	96202.34	91793.78	92968.42	60345.53	67144.36	68292.75	62527.46	66792.32	56781.44	96148.06	94018.38	80857.77	102007.14	92577.06	98910.25
M483T108	5059.59	4868.86	1928.94	1970.92	4281.21	1148.54	4382.88	4713.25	6531.87	4587.79	1116.69	5134.61	4568.79	835.98	5313.38	5412.46	4519.12	4598.77	4672.65	3104.70	1119.28	571.62	4278.46	4665.61	4399.51	4775.64	4569.62	5146.34	5266.37	5295.51
M391T33	29868.61	22471.88	11173.76	31531.67	12841.86	27565.25	11539.24	24212.92	18042.91	13334.32	217532.10	17524.87	23929.05	29993.07	23971.07	17456.45	16418.55	18586.64	29443.56	32331.33	23951.55	31853.84	22619.65	18115.03	22234.15	18893.22	18958.18	30813.60	30857.16	14477.72
M282T35_2	30982358.07	26148454.20	28523603.99	27137431.86	45259211.70	30253701.19	24992765.39	34228834.31	37618894.99	27693528.45	23212970.17	28139392.73	25351657.59	330293.47	38198043.50	35026952.46	26374153.66	24629782.70	31278588.63	33671137.96	37688980.20	36532448.15	35532828.71	29122363.16	24787754.32	25987143.77	25339177.36	35217762.95	22643513.97	27357414.76
M573T212_3	1629.56	3777.04	3870.65	1885.59	1030.17	1650.24	4598.89	1294.51	3687.91	3941.05	1359.75	1226.80	1073.13	1102.82	3774.62	1221.78	3687.13	1179.80	1039.70	1076.72	1106.32	1128.04	1107.36	1116.90	1418.06	1472.78	2114.54	5480.16	1405.68	1406.49
M441T36_3	117006.94	113497.12	129582.46	109828.35	148713.44	143391.71	69021.15	61938.81	69689.14	69113.77	48906.10	68605.05	56431.27	68634.07	59632.55	73214.47	66733.61	50801.84	69963.80	57043.69	72776.66	75174.63	75628.83	61971.61	44146.39	42374.47	43172.12	64607.56	55618.10	45626.55
M563T310	9131.79	7878.04	10562.25	8707.97	10802.68	11517.82	10497.72	8879.88	11414.15	14658.60	9837.45	12471.55	18149.24	20621.86	21445.41	21193.21	20740.90	17310.67	19298.63	18744.64	23606.81	16999.03	14202.73	22090.15	18990.96	20495.50	14733.69	22215.24	17418.77	21727.32
M787T210	3951.59	4687.38	3174.64	3564.55	4177.65	3888.14	1344.46	1834.78	1492.93	1710.33	2105.99	1350.71	1446.09	1741.77	1613.58	1896.59	2046.87	2030.13	1057.53	1809.43	1312.20	1287.24	1950.55	1211.53	1082.28	1559.27	1633.84	1325.44	868.73	1236.55
M134T62	8980.46	7780.98	11056.71	10025.34	9419.78	9780.35	8861.93	8673.23	15908.39	6751.46	7611.58	13246.40	9594.65	13370.80	4680.02	12912.62	12541.52	8326.25	5968.33	7423.22	6931.58	6354.08	7349.92	6684.85	9651.06	9949.30	9054.59	14177.01	6087.32	11639.49
M270T200	27893.75	27716.50	1508.46	31789.64	1133.22	29390.93	12443.29	11671.20	15127.13	16707.98	10225.14	13041.18	3858.23	29249.26	26188.14	2864.14	2554.97	2787.26	2821.75	2488.78	3677.70	27005.61	3139.68	27586.51	2509.38	1879.28	4470.34	3866.82	5512.28	25130.52
M284T212	3893.24	3334.26	4558.33	633.80	3529.33	4076.28	2289.43	1249.54	1989.34	2322.26	1794.35	1153.62	3450.12	3414.27	990.25	2838.24	2821.98	2916.58	3363.83	3178.86	3845.42	4074.63	2729.70	2898.05	2793.28	2910.76	2253.18	5816.56	2895.00	2795.60
M573T289	205138.45	174173.32	172742.00	188050.96	191253.40	179220.95	354375.87	317332.70	287769.74	328556.56	338752.42	284812.00	266284.19	285035.60	232021.00	277438.93	261094.59	263776.92	382729.30	388443.95	379113.78	399363.27	423800.91	420791.05	289142.27	299308.41	251609.11	261877.14	278987.75	258466.31
M328T399	4473.74	1907.99	2372.61	2264.90	2309.62	2813.75	4084.87	4364.09	3866.77	1870.57	2818.19	3765.76	3782.57	4415.61	1464.34	1439.94	3048.80	2075.37	4935.24	3882.10	5217.48	3541.49	3380.43	2328.77	4549.08	4116.23	3364.42	4368.34	3759.69	3341.12
M180T173	26439.93	25619.89	24796.54	30852.02	40940.99	28171.96	31727.74	29334.93	27459.36	29322.91	23192.30	73952.19	32595.08	53398.75	42950.36	55663.41	35636.45	31060.69	39339.90	41115.19	47512.75	83929.64	49830.73	39658.88	36339.74	39897.43	31841.34	48712.91	31788.29	39686.66
M483T418	79431.88	66811.14	69553.67	69047.14	70647.81	70654.09	212271.05	224616.32	137110.15	208802.90	196139.33	162396.56	134174.12	127865.03	94630.23	125384.71	127486.89	135110.93	131778.14	141912.98	124123.73	134831.46	170914.79	127801.40	216721.44	199119.14	164914.84	174811.32	165751.78	156515.11
M256T36_3	2779597.48	2442226.36	2665636.61	2545685.63	2983791.51	2903350.53	2519066.14	2542803.90	2869877.63	2587971.31	2762366.93	2653367.37	2543632.02	246400.67	3001891.06	2495641.38	2481788.05	2627893.87	3012414.27	3018484.24	3001673.57	2806244.75	2935136.70	2929692.57	2202015.96	2231043.82	2116821.19	2608562.43	2152282.61	2201709.88
M704T32_1	29564.06	31179.94	30348.73	38574.66	37343.51	42851.59	26435.08	22332.04	24250.49	33444.33	31997.35	24505.25	27235.61	33000.63	32475.29	29429.73	24339.07	25163.23	36516.30	35278.24	38091.06	44174.99	26117.60	30059.96	29598.91	27284.39	33677.16	38163.27	26243.11	27391.40
M245T232	8208.45	7640.45	9129.68	9164.54	13612.84	8570.90	11592.93	7916.07	7666.21	9762.12	6105.45	10559.13	5357.71	7489.72	5922.30	7531.50	5130.67	8171.72	5097.22	21909.19	4129.69	5094.67	4865.23	6645.65	6198.62	4500.82	29271.91	5588.68	4275.22	4882.83
M593T183	17926.66	14389.32	15778.31	18134.89	16576.66	18948.21	22595.35	15108.93	15512.14	21678.90	24206.21	18527.70	23128.13	28125.20	21531.22	24372.23	25132.18	24147.39	37570.81	41516.25	43616.47	39788.11	39047.15	39236.76	38657.01	43170.54	32204.81	43578.64	36085.76	34710.94
M182T366	16594.84	10059.65	19348.84	11544.38	16514.88	11361.49	18360.85	21349.86	14716.66	22362.20	13274.76	21491.94	18086.14	10060.66	19514.46	15577.37	20625.91	13759.75	16921.89	16751.64	18518.27	15590.88	18068.41	18267.52	13460.41	20999.43	14035.29	20965.76	11733.38	21229.20
M330T413	14365.58	10931.19	13626.84	14525.88	12244.37	10991.33	13860.72	11473.19	12835.08	16098.61	10419.85	11017.86	19253.60	19580.26	15400.89	19345.25	15700.79	13975.93	22557.70	24853.18	23598.57	23358.60	24862.42	25306.71	30735.60	32024.23	25133.45	35180.05	29205.75	29939.65
M130T134	254738.47	401178.65	400096.61	913178.43	451119.99	280116.40	369377.48	141164.95	177151.42	297346.03	307735.41	211558.03	210305.95	229293.39	217821.66	375305.30	234924.69	215219.01	150095.93	228440.86	186781.96	427724.93	170182.47	245502.59	184105.26	559905.47	223156.54	271256.86	247555.54	800267.13
M757T148_1	851081.31	818857.35	713592.73	764629.72	801986.32	753837.66	1719897.10	1510725.20	1662533.37	1447566.33	1833554.54	1617941.47	1456263.93	1156298.84	1471496.43	1334214.31	2351981.72	1405091.87	1599375.50	1502663.44	2197583.89	1732211.79	2483459.11	2358522.83	1592467.14	1543933.78	1394331.94	1414958.57	1534234.34	1407288.64
M645T245	136750.12	124316.25	160970.43	151613.62	156034.27	146016.98	111412.84	112589.72	64793.89	122167.02	68492.30	105912.47	81539.18	108770.27	80928.24	123425.57	100041.01	91424.33	74396.03	111055.67	110237.00	87600.51	98909.19	83466.94	128719.68	133461.54	95629.38	178147.51	97359.64	161867.79
M524T376	57854.11	61525.83	48341.79	31111.25	31125.93	35866.77	44236.51	46085.12	44812.91	32342.01	43325.26	32614.68	37528.13	36694.23	30143.02	26234.87	46130.34	34926.67	27596.97	28232.38	21868.33	32125.04	38877.92	38968.73	30678.50	29338.32	28342.56	25724.80	29291.61	29498.70
M103T351	5973.83	6800.36	8632.56	6628.99	6713.28	6367.48	10020.84	7788.70	7802.85	9002.51	10183.07	5259.24	11025.88	12726.77	7942.30	9510.57	8679.62	8041.47	26876.95	30809.00	42010.66	24043.74	28785.21	26604.05	36603.58	31030.81	31669.62	36677.19	36469.30	28310.09
M625T480	4488.21	4303.77	3272.55	3544.90	3154.25	4205.78	5603.66	7310.68	4845.74	5921.42	7361.13	4703.42	10314.21	4570.45	4912.69	5651.62	6552.07	5507.31	11421.51	14399.63	8390.11	9771.76	13061.03	10385.27	73028.11	53975.71	51389.31	62116.51	53236.98	50601.13
M463T301	29133.90	29704.34	28231.37	37747.89	31053.38	29696.00	26439.21	23475.98	27378.25	24940.13	35732.72	31744.49	30776.06	32492.35	33812.51	31540.99	34883.63	34300.33	20086.56	26106.29	23450.24	23516.42	21513.23	20695.38	21872.14	22828.65	20683.74	25139.73	25138.96	20560.71
M213T156	23852.74	20980.25	33105.73	27051.08	28523.88	31946.85	18759.46	13759.28	12241.87	14895.36	12670.52	16028.29	10316.90	13104.84	9747.73	13372.10	12363.04	10241.69	15540.98	9644.27	13631.91	12189.29	13940.01	12758.98	12095.17	6592.06	14536.64	15661.09	13134.09	13890.92
M404T353	6781.78	5779.15	5433.95	4365.08	7091.94	6795.28	28964.52	23714.60	23080.73	25916.41	24365.41	19623.45	25753.77	17153.99	18492.39	21713.71	20442.49	21377.91	42623.19	35711.01	35057.01	41681.69	39820.33	37104.34	63669.42	59968.74	52025.91	60546.22	58513.49	47716.82
M219T278_1	45903.27	35463.61	48585.85	47940.69	46770.76	50248.83	76004.67	61773.18	60228.95	68469.70	59613.15	66819.18	74670.87	83383.51	71083.91	86878.05	72534.76	73400.30	73310.86	70379.77	82598.77	67761.87	79053.32	64338.21	99730.42	108175.16	81224.66	107876.66	91227.78	100495.06
M397T381	5583.53	5273.46	7807.67	1784.29	6059.24	7092.41	17089.24	13521.44	13476.47	14448.65	11693.06	12881.11	11943.69	13113.18	11133.75	13374.73	12218.68	10792.32	11224.56	11677.79	11473.03	11978.75	11757.90	14233.36	13653.89	11559.75	11320.89	14819.15	12195.11	10618.56
M181T36	298992.70	270297.14	304449.39	297944.41	263451.05	281720.75	249070.04	248306.10	233660.89	241192.62	259842.41	245177.08	263563.01	287744.16	257592.34	259415.42	264748.44	225366.50	264574.58	275128.37	272103.51	288805.67	293070.55	310310.37	674636.88	573988.63	597445.67	640986.09	559697.49	607197.93
M241T306_1	406333.90	481198.11	368337.28	573320.60	452128.23	493489.47	1189432.16	1333846.59	1147214.15	1153558.69	1097903.60	1335967.62	1098303.38	1139723.31	1064267.12	999335.28	1034508.54	1122296.43	927592.35	1040927.73	979841.54	905820.59	858749.63	975999.81	1308590.28	1473463.27	1170240.54	1430621.10	1268176.00	1726691.08
M341T28	5971.21	5495.48	4968.44	6767.82	3825.62	5587.82	6370.33	4044.17	9910.50	4642.58	3010.53	5010.34	4926.16	7600.61	4074.79	6616.73	7111.57	3734.16	4214.47	3538.45	4836.40	23436.91	9442.80	4356.72	5529.36	4448.31	3384.60	5601.89	10302.67	4834.28
M103T260	51034.94	46172.17	56306.89	67537.83	45648.74	37780.91	18078.96	14038.59	9790.24	8980.02	12463.06	4624.81	34234.73	31657.18	30668.67	20715.16	34251.61	24082.52	23551.06	21503.82	24139.05	22501.34	24425.33	25003.07	19983.01	28070.72	24844.41	30784.66	15566.81	27500.09
M208T197	18290.17	18864.62	21947.08	18545.62	18761.92	11872.62	4078.63	1921.12	2579.77	3600.96	6411.23	2841.29	14818.46	15756.41	12523.71	15618.73	11950.64	10810.78	7554.39	11890.20	9807.39	8573.94	12860.96	8648.89	4246.03	2527.27	4753.42	8259.69	2507.33	4877.92
M105T176	10024.34	8734.75	8881.14	10790.97	11225.96	11301.30	6009.54	3557.88	6353.56	5696.40	5883.49	5037.39	8766.73	8929.26	9820.53	6736.58	10057.32	7298.12	2771.39	5676.07	5136.62	4759.89	4081.73	4672.71	4537.88	5303.07	5887.03	4752.90	4577.50	4286.32
M215T21	3456.68	3873.67	3134.33	4302.38	5497.75	3802.58	3162.25	3597.67	4458.89	3150.22	4562.70	2772.42	2926.44	3109.54	4574.71	3839.34	3103.66	3948.03	3296.27	3738.49	3405.10	4004.30	4037.66	4408.85	3497.34	3504.58	2807.51	3456.82	2826.48	3251.52
M593T240	3090.47	2253.32	2665.55	2435.74	2666.82	3229.76	2502.50	2912.95	2402.28	2243.54	1222.79	2083.07	3378.71	2392.53	2289.31	2600.11	2003.18	2158.84	2355.56	3101.93	3532.88	3183.23	2534.41	2045.66	1864.45	1167.76	358.29	1048.84	1579.12	1985.56
M267T214	4123.40	4014.30	5259.19	5432.06	4499.69	5235.74	6392.46	3223.70	3638.18	4874.49	5533.04	4223.38	2505.24	2378.97	4606.21	2252.49	4964.90	4198.12	2902.88	4395.02	3113.79	3066.85	3132.61	2626.24	3351.52	2506.26	2868.41	3848.33	2457.94	5023.97
M418T169	10967.63	10408.09	10413.39	9269.23	11774.64	11357.42	3647.99	2577.26	2588.85	2562.21	4007.76	2850.78	5277.39	3794.37	5307.59	4135.02	4395.51	3631.57	1924.68	1842.32	1648.70	1775.06	1966.20	1633.92	2293.47	2337.90	3390.00	3200.80	2142.11	2862.06
M459T233	51283.28	55001.31	42162.61	43119.49	33112.42	63545.82	25031.48	27628.78	25867.58	16878.53	26351.69	13768.51	24081.40	13939.05	6921.88	14795.53	7890.20	7741.49	6849.30	4540.58	6259.52	7274.94	5464.54	4515.38	4446.59	3980.61	5756.21	4735.35	2622.35	2575.47
M184T386	12866.20	11314.03	13020.56	11415.38	12354.43	13021.58	21778.06	19186.88	16862.40	22111.63	21592.02	20438.30	19095.68	20789.57	21587.95	20456.76	16844.24	17994.95	17644.22	15141.58	13711.63	17851.92	16527.89	17113.09	20192.03	16343.23	19353.56	21584.61	17665.22	19457.78
M300T126	300538.73	356759.52	244504.46	301699.47	314775.47	302409.15	176098.65	118920.99	170070.74	118358.67	205296.00	179888.61	187759.65	126147.87	194090.70	140586.96	181090.92	180513.32	528639.60	512674.57	446438.14	539829.04	497434.08	499073.05	992295.11	923319.69	942781.86	787068.37	942359.32	865530.64
M333T206	5488.91	5012.18	5193.81	5019.80	4674.76	6298.78	6583.33	4491.75	4718.84	6344.09	5194.35	5144.53	3807.94	3859.70	3669.67	3419.11	4304.52	3755.19	2778.01	4330.48	5510.50	5056.56	3698.99	2535.80	4829.33	4914.57	3013.00	6008.50	3769.46	4665.42
M315T217	56038.33	57456.64	43849.66	46651.64	41644.64	66301.88	71670.59	55135.40	58663.05	73467.60	60498.94	70300.87	45517.37	55345.14	48402.22	57278.56	49002.84	45853.48	39838.84	35759.75	43107.16	54965.75	36288.71	33750.72	88856.95	83066.66	79644.33	96717.20	81060.45	92058.76
M341T163	161399.97	33170.45	166317.41	155597.45	163944.01	166928.74	137266.51	83408.91	115346.24	153170.60	114315.81	149264.68	259304.90	306189.29	250855.85	334299.37	293687.26	246046.12	158354.63	201011.03	220972.62	184725.10	302537.78	291866.43	496742.50	516340.06	387292.94	548208.35	434720.01	557696.67
M357T44	1056825.83	1003249.92	1242040.80	1136100.26	1142459.10	1221695.92	280936.08	193480.40	187018.19	346313.29	382215.41	256838.09	507863.25	680182.18	401593.85	495404.45	476478.93	558234.55	465263.57	521433.26	335000.49	491959.95	329578.84	519877.41	509667.31	427263.07	378456.62	569038.62	627062.20	486694.03
M352T234	2822.38	738.05	5912.72	5584.06	4782.18	7377.21	5928.40	8202.59	3821.96	8214.58	1955.35	7784.46	5950.83	7332.79	4986.41	2852.72	4963.94	2817.55	4807.11	3028.40	4523.72	5168.47	3664.32	4451.42	2195.60	3414.75	4514.93	4826.32	4803.65	4898.80
M207T51	41165.38	38051.95	40148.82	46315.02	47405.86	35125.57	12282.89	9189.17	16741.59	8695.87	11869.25	8092.47	6393.77	8643.06	13913.68	14251.39	12611.64	8479.45	8922.34	13799.79	19296.91	13207.36	9912.56	10049.03	7593.77	8937.30	8795.73	9959.57	9250.93	10249.81
M391T187_2	30782.99	29385.17	41243.62	36622.87	32499.53	38032.66	38191.95	34793.12	33730.05	38018.44	31499.68	38926.20	28002.57	32635.59	27820.33	35500.63	29913.39	31653.09	29276.63	25934.72	27068.24	26701.77	29978.17	27464.85	29041.33	33610.95	34693.97	44761.29	31769.86	34835.44
M119T37	99018.17	126616.80	139542.61	213439.74	124353.12	160504.79	152023.74	141155.60	188092.11	125847.95	125316.85	140796.83	118615.10	57802.03	147651.88	144855.07	133532.04	154144.56	165947.94	141484.26	177862.64	152481.82	158211.37	169427.64	56334.88	98216.84	82816.58	97997.38	103801.18	125111.59
M617T328_2	5165.15	4681.99	5880.30	5166.29	4700.62	4364.48	18095.21	16473.31	16432.99	17749.46	17961.86	19008.77	15863.03	17482.64	13078.92	20466.02	15272.55	15055.72	26736.54	20422.35	27229.53	26403.48	26719.58	23334.01	36596.44	35381.38	35038.34	39594.87	35920.93	34867.57
M301T35	4621.11	10275.17	11952.63	6677.13	5444.56	5575.84	11979.21	9297.34	11146.34	4939.27	10813.83	10891.76	9519.85	10229.27	8124.25	9611.72	803.40	1786.49	7624.62	7134.50	9974.01	2748.67	4202.74	8792.10	8770.74	6349.53	6020.08	10460.67	9117.16	6674.15
M187T302	342141.87	717300.16	402183.90	392265.48	771621.04	445830.61	148442.87	173638.57	150450.54	164510.20	189452.64	160924.16	164301.99	149889.19	116045.47	184763.05	170177.01	367751.23	71586.92	178684.63	148046.64	81385.32	88767.51	170909.36	188684.79	304158.16	423192.06	213634.50	198913.21	245444.80
M291T429_2	29400.26	27989.20	30441.95	31536.11	28131.80	25615.36	36205.38	24972.67	27368.15	41317.05	24461.24	37897.30	31116.76	36292.16	28127.32	36966.33	29198.68	28267.43	28124.43	34209.66	33001.91	30417.66	33635.13	35132.35	34512.08	39655.37	33264.06	57461.01	33660.65	41622.26
M194T334	17469.18	36383.24	18391.39	15554.28	15279.58	20049.73	33057.42	42565.84	26487.08	20289.16	28763.56	18479.29	18285.53	33942.71	20368.30	39288.39	22936.36	21976.68	15757.32	8497.27	27759.97	36610.19	35327.54	35448.99	25996.84	18752.33	21931.82	17618.00	22936.85	34710.10
M201T262	20682.66	23240.30	27978.07	26609.70	29775.59	25034.12	13089.63	13473.54	16623.91	14312.87	13304.56	13315.73	20670.83	25036.10	21108.29	25736.94	18992.35	19597.26	14788.81	16475.15	12549.84	12680.71	10996.30	20055.20	12821.61	18136.97	12317.29	18544.44	15214.22	19726.30
M151T65	43716.62	46290.49	43774.30	47248.35	48012.37	44260.46	46814.04	51499.87	34388.36	56350.40	49264.32	45784.35	24256.72	38406.05	34256.45	33935.61	42502.83	38730.65	17552.10	13500.76	17441.05	14886.33	18836.70	15911.85	25955.74	28166.08	23657.21	36319.34	33264.02	34158.67
M229T424	27421.16	29351.55	33268.65	33451.31	1730.86	35591.64	18396.39	16317.49	14650.57	19706.16	9993.41	11156.23	10566.34	101080.38	12123.44	15474.51	8957.79	15411.05	17732.70	17180.51	18110.96	19362.47	19014.50	16081.84	9480.24	16258.85	11813.86	17168.70	13746.43	19857.27
M229T304_1	1903710.17	1686480.12	1915229.70	1856187.41	1788693.94	1875299.47	5486104.53	5272546.91	5064479.40	5408196.83	4856777.27	5100433.39	3892076.20	4415282.48	3727743.66	4366194.98	4173413.12	3730317.30	5073672.48	5315114.24	5290769.96	5197303.59	5322550.24	5365426.68	6242635.21	6237223.89	5709103.93	6905976.11	5991036.83	6290707.35
M202T70	4679.67	3925.21	3673.77	1015.67	3699.14	1307.22	4738.24	972.97	3721.75	4369.01	4895.55	5426.54	2872.69	4428.85	3447.82	3627.08	3251.55	2413.51	3460.84	3212.02	3577.21	3374.25	3108.97	3705.65	3388.22	3072.47	1295.07	3819.86	574.92	4846.86
M337T256	14948.47	15030.55	22631.48	20293.61	18882.02	16930.40	17574.63	12334.37	12627.98	14334.55	13064.43	16856.75	29933.51	27625.18	21483.58	29326.97	21876.48	21792.70	25375.03	28755.96	33054.15	24858.67	31898.10	25909.65	22155.62	24728.96	17546.50	26340.10	21742.87	27963.08
M466T333	1555.80	1739.13	1518.89	1985.43	1544.05	1603.66	2837.50	2831.16	2858.84	2512.86	3711.49	2130.71	2035.75	1860.11	2053.49	1686.28	2664.33	2687.22	2130.46	1506.88	1600.70	1923.15	1696.05	1898.90	4709.84	4370.68	4526.40	2603.50	3824.27	3383.19
M263T69	4748.45	56435.59	59959.01	53345.86	73860.19	5276.40	6805.73	3924.66	2903.23	5604.19	4490.66	5020.18	54420.39	31348.23	41115.06	3936.87	39603.38	31387.09	4321.53	42959.23	55958.05	2007.25	43927.32	1212.12	41079.50	3955.14	3988.97	5731.48	2623.45	41060.55
M344T370	63021.81	53643.79	59133.44	50536.77	54492.77	48357.38	114240.12	94893.32	107670.17	113862.20	106253.05	101089.41	94570.57	98722.03	88154.16	91874.98	99587.07	94165.75	72846.32	72324.61	78940.26	84227.04	86757.68	82355.21	121393.32	111877.31	104306.64	128770.36	92402.83	102681.76
M319T344	25227.95	21934.44	25443.02	27970.61	24784.00	25048.49	235444.46	215234.81	228021.56	226163.12	229745.39	202857.85	101416.96	105431.86	111007.90	108948.30	117720.25	106574.55	14517.41	16748.90	17255.49	17469.30	16751.73	14772.61	8955.11	9729.78	8554.84	8294.00	9045.81	7017.28
M213T419	826298.87	686757.33	847441.96	569515.11	764632.83	567207.76	598484.80	532979.42	519545.55	878004.00	616718.45	664586.32	777668.25	895194.52	755876.94	1395883.77	1100795.96	736340.73	1372961.24	1392164.32	2220521.94	1441599.53	1977366.66	2073541.25	1800151.71	2060745.97	1151355.47	2109993.12	1195925.80	1817356.69
M171T233	2255.50	2956.09	2831.63	2956.34	4546.66	3135.07	8346.77	9654.17	5856.97	9571.83	8100.62	5928.25	2611.14	2374.66	1932.20	2305.77	2567.93	1972.97	4055.98	4170.64	4658.99	3969.99	4656.28	3355.98	3725.90	2584.23	2861.07	3352.39	3576.22	4120.04
M531T291	2161.57	2068.92	2183.86	2204.12	2395.70	1567.44	1444.95	1401.97	1413.80	1824.51	1146.21	2304.40	1001.55	1139.06	1237.62	1205.25	969.61	1182.26	1113.16	430.38	770.00	1162.26	890.46	405.99	1348.01	2155.10	2668.86	3525.71	1134.84	2801.76
M203T229	7829.92	6971.67	8356.33	8418.26	7297.31	7736.34	4960.85	5387.82	5171.34	5811.13	5152.15	5253.15	3945.81	3456.00	3814.79	4521.39	3640.91	3381.03	4726.59	5237.75	5171.13	4805.92	5334.77	4970.66	3726.86	2764.62	6039.56	3844.30	2904.35	13519.05
M353T157	25767.53	30169.83	29322.44	29097.63	26970.53	31858.31	16229.14	11661.35	13718.59	16372.44	15845.55	17582.26	12486.71	14849.87	10215.26	14363.17	11395.70	13855.27	11272.97	11076.37	14966.51	10350.83	12786.84	12316.83	11502.67	12537.43	12707.18	12447.98	11908.29	16797.21
M215T292	13804.95	12435.90	15779.62	14095.70	15052.68	13833.58	18260.61	17089.93	15087.28	20727.39	15202.48	15354.33	17602.56	19459.72	17167.97	19784.54	17401.70	16293.83	39734.67	42231.97	50165.39	45023.88	49127.21	48806.66	31408.93	31635.03	28420.31	35973.14	28903.38	32669.83
M115T201	19261.61	24486.04	19124.76	25056.02	23325.02	24902.69	12999.05	10095.25	11944.69	8461.69	10902.35	13325.97	19989.60	24045.14	17495.73	22226.06	18136.02	18901.40	29053.88	28908.52	26039.04	22555.98	26626.61	26122.21	22990.54	19662.69	15731.21	19000.13	15528.09	14696.20
M337T37_1	82853.46	83371.88	86694.74	98380.60	87492.76	4226.37	155614.52	181268.37	163799.03	143174.14	131570.28	149702.17	110356.50	117131.02	101458.36	119349.63	12098.63	105234.97	89275.30	91124.05	125945.08	97165.96	85523.66	106223.28	146201.59	154656.26	162128.41	160482.43	181786.95	178198.99
M404T444	3986.68	2189.15	5188.20	3681.32	5306.37	3434.57	6120.35	4234.71	3486.36	4792.08	3936.03	4281.72	3563.45	3087.87	2319.27	5131.94	4514.24	2044.12	5674.39	6644.86	7737.28	6573.11	7892.60	6197.96	6529.79	4745.29	4815.87	8162.11	5676.96	6757.50
M119T51	77374.22	66631.61	83461.70	97335.04	89464.03	69378.78	12524.64	5969.03	11390.31	22614.80	11243.97	11549.78	9791.50	18791.92	3429.98	16680.30	20364.11	8789.11	14252.90	14338.44	34895.59	15452.40	14233.12	15589.89	14310.36	13239.10	8662.28	10185.31	8799.10	12977.86
M415T350	2417.23	2766.91	2690.02	2831.49	2153.26	2376.88	2464.50	2586.54	2011.19	3301.71	2154.97	3488.20	3582.28	5707.81	4226.30	5341.97	4284.11	4039.50	5183.82	6630.39	5803.84	5475.28	4532.95	4960.02	3770.58	3833.15	3153.91	4765.77	3815.67	5513.02
M403T183_1	5402.05	5809.70	5800.61	3502.73	6155.54	6655.22	3875.81	3114.79	1502.05	3605.15	3907.90	3651.71	2721.23	4339.83	3624.45	2268.96	2332.77	3856.97	3850.84	4767.94	3207.08	2841.90	2078.05	365.36	1947.06	3866.11	3351.14	3997.68	3138.42	3676.78
M648T410	81301.59	75279.29	89952.52	76347.63	81528.90	81124.15	143756.72	122490.08	114868.45	139454.22	115019.72	135282.63	90106.76	105834.77	89624.89	105213.22	84377.47	82291.11	115300.92	125561.14	137567.10	123751.65	138354.00	131155.75	118962.90	118874.00	107358.88	136628.23	113476.26	114848.69
M379T243	8469.15	9375.26	9811.89	12663.78	11698.90	9171.22	20090.47	16125.43	13753.94	19281.35	14247.00	19522.96	9336.97	13619.55	9203.03	11988.96	8883.04	9631.94	11865.76	13669.50	15895.09	14539.50	15040.55	15893.34	15625.98	14927.69	14595.98	19561.87	15294.95	21841.92
M80T64	11028.21	7537.75	12327.17	9272.33	8351.88	10400.04	14325.89	13979.02	16174.79	25373.74	32690.86	2574.78	12130.30	17623.64	12053.64	32472.11	11247.91	11621.69	9751.04	29865.08	25506.56	11257.83	18078.51	26872.85	23648.40	23780.48	7825.39	11607.39	15440.38	18113.40
M168T236	14136.42	14928.89	16425.82	15608.41	13443.80	16948.37	35589.53	36485.21	34388.85	40563.68	33573.27	37668.76	15337.76	19806.37	13627.59	18963.84	17388.48	14962.86	22867.30	23825.03	26769.93	24423.88	27221.79	27503.57	22891.30	26226.07	23480.88	28276.22	21127.82	22165.35
M170T108	109966.31	70640.15	121779.82	80195.13	91672.69	87933.84	190503.37	106300.47	138730.15	153905.03	132064.84	146214.70	81805.02	110732.14	63236.31	99025.23	100676.95	81991.19	55076.53	46268.18	100161.45	62123.29	73011.71	55202.62	44714.33	59032.16	44782.02	71380.30	65949.83	63936.41
M357T400_1	2345.41	1904.55	4426.49	3222.48	1893.77	4188.54	2362.09	1762.78	2932.21	2548.51	1485.47	3077.68	2425.31	371.01	1066.62	2552.85	1447.58	1337.66	3991.10	7140.65	5861.17	6112.78	4673.65	6667.33	4421.91	3748.51	3991.06	5459.33	3859.07	3775.00
M233T401	2230.83	2996.21	106397.99	4708.74	89688.45	4039.52	8623.17	6326.84	9478.30	8417.85	5473.33	8127.86	8234.90	6218.66	3886.48	5393.13	6789.91	6125.10	5989.07	5997.49	4918.84	4504.99	5474.53	84760.87	7921.02	7551.13	5852.51	9173.12	4174.77	8787.29
M371T543	7112.26	29429.46	55294.07	54510.91	7286.29	32893.59	7080.62	5040.94	14090.42	2357.88	5788.21	9310.26	5135.55	11340.53	16417.96	8895.34	7338.89	4632.71	21842.11	16779.14	33171.60	23051.93	11311.42	10210.11	16082.14	19845.40	28166.71	14959.45	27188.74	15818.40
M233T141	15693.25	15489.43	18770.88	16684.61	17038.62	19434.35	6946.85	5590.93	2832.09	8282.41	4275.41	6765.83	7475.97	11267.11	9535.46	14248.27	9640.09	7112.35	5644.30	5228.12	8508.32	6878.52	7447.29	3183.65	30127.45	28946.10	27742.20	40938.29	27515.34	20708.36
M68T311	75172.40	75810.76	74176.94	93819.04	81778.80	88298.89	77961.95	79778.86	84639.68	68995.50	69524.86	85021.63	94093.51	130633.54	117643.50	126672.56	112394.83	97235.45	93298.23	125002.83	111099.91	100155.88	98975.46	90744.95	122540.25	132911.22	107690.95	130034.11	118906.61	155510.94
M72T277_2	129127.97	101602.74	110942.48	116742.98	134252.72	119711.00	56294.73	55541.41	54076.13	62985.45	58224.82	52489.53	91946.80	107856.51	104964.91	105362.56	92534.27	97084.43	74368.07	76343.82	82705.73	95506.90	93641.56	74822.23	60950.30	68364.38	52993.84	65901.91	62628.56	66656.98
M141T242	5017.74	3602.16	5174.84	4603.93	3628.63	5294.61	4219.66	4118.16	4514.57	5170.36	4091.36	5083.14	4931.60	5338.95	4389.69	5223.04	5091.61	4503.98	5186.64	3938.39	6144.58	5852.88	6476.56	4884.39	6240.62	5949.20	4880.91	4860.82	5086.38	5286.72
M439T58	652.23	1122.20	746.04	2140.64	891.50	1485.54	4831.36	1552.62	226.11	436.98	2975.91	470.19	773.69	4460.92	2640.27	3317.15	1498.55	1965.40	573.53	424.94	427.43	2049.24	2819.48	258.82	3262.03	372.25	3857.84	4397.75	4507.73	3535.06
M109T269	45662.26	52165.72	55686.72	36480.75	49236.09	42067.98	43023.12	49603.14	57604.31	45565.55	46055.49	64086.89	50032.76	73671.00	45324.04	60738.59	66573.56	53287.20	51689.72	60983.77	73351.15	62124.87	70643.11	55605.26	46829.87	47496.38	37436.32	49280.29	35001.60	37729.23
M459T257	3776.75	2049.43	1509.46	1819.26	1396.38	2835.64	1985.30	2093.14	1137.24	1723.29	2871.16	1873.99	2826.74	3325.81	4746.43	3256.36	2759.90	2777.65	2535.61	2387.09	2010.57	3135.53	2716.83	3467.41	3972.16	1795.08	3058.78	1946.94	2611.25	1900.13
M609T263_1	2568.34	2493.06	2844.18	2317.04	1735.30	2559.49	4123.53	3514.52	2692.15	3500.17	3316.59	3155.81	2623.90	1754.22	2122.23	2262.61	3352.98	2244.11	1705.53	2298.66	2231.80	1362.37	2834.24	1676.29	896.30	1137.79	1194.15	1821.51	1324.84	1480.10
M195T343	2311.00	3002.73	2251.82	2355.35	2871.21	2518.50	3773.39	4825.56	6354.90	4765.26	4412.75	6025.36	6542.00	5679.47	6148.44	3936.75	7295.00	4572.53	7662.78	3872.67	7052.13	4573.44	4161.15	2804.17	5069.11	6306.85	4243.19	5264.48	4719.80	5287.38
M171T168	13194.21	13269.18	15175.54	12905.77	12468.81	9279.09	13674.37	11973.23	13434.37	12251.34	16016.05	10623.25	27940.99	26286.44	25690.69	23172.39	24113.80	24101.50	15337.11	17250.87	18909.40	15664.97	15472.22	12746.55	28424.39	29607.52	26790.37	32594.67	31171.49	25110.86
M135T435	895.77	424.60	997.17	991.12	775.18	790.48	3542.99	2612.81	2221.18	3134.76	2675.02	3424.27	2977.50	5930.95	3142.95	3567.18	4042.13	3619.19	2038.61	1997.70	2562.70	1887.98	2428.01	1939.08	2142.73	2560.95	2170.84	2946.22	2281.10	2227.64
M390T108	38568.36	34909.09	49071.83	52263.16	52111.06	50357.11	24006.16	13985.44	23857.20	30579.41	23498.46	26798.15	10094.39	15128.66	11863.91	20578.46	12076.27	11363.01	9863.96	10683.49	15053.03	7765.60	7787.00	6299.80	17059.86	14595.91	16665.67	17873.29	14758.25	13018.39
M421T216	3538.24	3094.64	8153.36	3926.94	4465.33	4883.64	4079.35	3166.62	2388.13	3331.49	3081.66	2759.83	4436.75	3509.69	3368.76	3562.69	5520.36	3481.82	4420.71	4198.41	4869.47	1792.66	4113.03	3528.45	2127.60	4972.54	2894.13	2040.33	3146.00	3370.94
M359T389	2361.77	13453.06	13711.62	15443.86	13773.17	15589.99	28015.24	25011.24	28440.26	35874.38	29242.31	25394.24	18713.76	28835.20	25175.98	22074.86	20863.09	25444.32	14053.01	19700.35	18748.07	15964.96	14025.98	16587.40	21523.23	23260.37	24359.83	36402.30	33803.59	30010.34
M763T328	17737.27	10691.06	19198.14	12655.01	14445.88	11870.18	13437.57	10942.99	13326.09	15488.47	15556.48	12450.24	10720.29	8696.86	9844.96	11116.71	11808.84	10092.28	7265.18	3886.76	5121.66	7239.63	8031.91	6858.10	22514.39	22804.76	19016.75	24312.47	19921.29	13753.87
M315T28	2036.35	2510.81	2855.56	3081.00	2703.60	2714.55	1362.41	1189.53	2431.96	2891.20	2174.19	1908.78	1585.05	1353.78	1655.74	1159.89	891.93	2017.68	1224.39	2046.03	2078.68	2398.40	2114.36	1135.00	2980.71	2414.23	2349.09	2917.84	2345.94	3141.37
M383T185_1	11129.45	10691.12	11656.26	13244.76	11561.42	10847.47	2766.31	7099.67	1490.36	1390.54	1727.98	2771.38	1775.32	1674.59	1684.68	2376.23	1406.25	2044.85	10544.27	13344.90	1242.81	3111.14	2474.35	11283.55	1184.21	2316.66	9246.75	12127.71	9956.69	8123.60
M241T189	841430.92	823028.21	1006939.08	910147.77	939573.02	959376.65	771510.55	585891.90	630980.17	800799.13	625765.20	807773.80	451558.29	539225.63	466418.59	501207.68	497431.75	396923.54	630101.70	719964.33	840528.76	682436.19	645715.24	651439.29	338917.39	362826.00	299400.27	346299.53	257367.45	314926.30
M517T220	13940.34	14175.08	19203.43	17637.47	16319.28	17984.66	17237.78	14458.07	15387.11	18418.76	15413.65	17234.06	13185.97	16647.13	13192.18	15459.03	13781.16	14078.02	13488.03	13781.32	13931.67	13488.06	13899.85	13411.40	7518.48	6864.14	8202.81	11692.05	6876.00	8744.15
M240T394	826.71	744.11	868.39	1363.19	1017.41	931.18	1564.53	1388.04	1494.36	1627.80	1601.45	1135.72	1956.09	2266.09	1587.64	2639.14	2105.64	1841.09	3153.03	3868.43	3309.90	3586.62	3274.12	2830.04	2983.63	2500.12	2105.42	2830.01	2283.72	2740.94
M577T398	115367.53	96488.35	117694.68	104331.29	112447.44	119553.31	177048.15	175961.91	128215.81	189213.26	152285.12	160897.00	178904.14	207114.44	145068.62	204018.79	180601.08	192088.57	171156.72	209414.19	221557.79	191965.79	227738.42	191854.19	157585.21	155621.20	126044.88	157586.65	144980.74	150010.27
M132T135	32378.48	35863.51	37028.08	41111.17	36670.45	37304.97	45746.47	24702.54	36311.16	41029.41	34424.09	44657.51	33040.28	38743.09	31541.12	35411.95	33390.87	28924.87	21882.61	23949.96	28922.45	27253.75	27570.06	24803.51	15924.16	16550.58	14833.85	22456.46	16571.27	14510.51
M581T28	15977.09	16467.21	20355.92	20688.65	18506.11	20268.49	10820.50	6397.33	12222.51	16077.06	12697.71	15359.42	6390.73	8291.20	7338.93	7889.69	7178.34	5067.82	11303.25	9081.47	14037.57	11292.46	11089.93	10316.26	17754.82	15472.56	11644.81	22524.27	17077.93	18123.91
M193T49	46254.95	3597.95	2059.27	67509.78	53498.21	4340.46	3272.01	3487.54	2509.79	3979.41	20699.83	2090.45	2951.97	3605.11	2206.72	2058.22	3140.51	2039.30	52253.25	42635.85	3548.06	32403.93	1511.68	3370.45	39541.75	1597.94	1428.01	31102.16	2750.85	2270.32
M745T290	28342.30	36666.11	25016.00	29531.00	26391.52	23639.64	40383.41	98833.35	32572.70	43959.68	37242.54	94322.61	19024.97	22889.30	17506.91	37811.60	21950.79	58122.19	26522.29	31367.53	34382.25	31384.70	36057.22	30214.63	13466.58	16768.30	12434.03	15711.11	13264.07	16884.07
M211T221	2592.22	3228.11	3121.92	1986.19	1566.24	3039.17	7315.47	8268.31	6171.00	8440.96	5637.40	7642.64	8209.45	10470.71	10034.51	8131.78	8318.93	7644.04	14265.40	10395.23	12732.59	13095.51	13172.78	9192.63	12179.43	11450.40	11126.49	15344.80	12345.35	12275.89
M709T420	25966.77	23734.41	29316.59	22671.41	26165.98	25782.20	33895.91	30569.07	26397.64	36701.84	26114.67	26494.51	15404.07	31447.60	26214.69	32758.68	32388.47	27602.56	49417.76	49120.83	60197.86	51122.93	56267.09	52098.33	68975.42	69522.24	62679.86	80116.51	65063.94	67460.56
M132T91_2	125869.97	106343.59	132086.26	122888.35	110518.95	126175.90	144750.77	66168.86	109051.24	134832.41	115933.39	146299.92	101142.67	136881.31	124024.36	129234.77	112996.47	103316.93	71521.17	91966.07	105834.08	73999.79	77942.03	73519.11	80036.79	75541.30	62371.86	95034.56	71076.36	101190.68
M106T417	4097.06	5280.51	5065.63	4994.08	3161.16	5808.72	8102.53	6680.18	7368.00	7603.24	6542.37	6326.38	6301.95	8535.55	7074.60	7737.04	7656.75	5226.40	9564.57	9761.01	10118.64	8620.42	9234.19	7357.28	9711.93	6565.97	9281.00	10878.19	8694.63	10479.69
M177T135_2	735568.64	829658.83	886242.13	940931.02	868993.19	928024.99	1014962.26	548843.57	876107.00	1000677.76	867480.63	1053820.09	688777.60	829903.41	720588.21	848985.37	724676.26	656330.82	541410.73	582151.46	688579.82	554880.71	564194.58	557767.74	390347.82	367473.99	333808.33	494204.02	393028.23	334536.38
M180T497	50664.30	68065.96	58057.83	53641.70	52760.22	42469.84	56618.86	45395.69	45284.16	49960.82	42105.32	86345.95	66279.17	47381.31	32658.11	46939.50	46543.10	47831.03	41246.08	46443.55	41374.52	52853.37	44426.44	43768.33	40153.90	47201.74	37660.08	52955.72	43401.64	56355.56
M175T429	36430.37	40219.38	62364.93	53866.97	46042.12	47879.79	569.56	308.36	194.77	105091.26	139.60	52948.78	487.08	538.65	58008.69	696.74	401.38	43267.24	489.33	799.00	818.43	918.04	799.58	590.03	783.19	517.31	488.52	574.17	948.66	558.29
M865T422	22310.71	19541.61	19376.54	19744.82	20783.79	21513.28	69146.97	69614.04	50389.50	82138.57	61891.94	58360.33	55292.55	49314.40	48417.26	52267.99	55170.28	54461.97	9586.07	49300.60	47714.60	49400.72	54840.08	46264.42	66526.94	63005.11	57707.05	66905.02	54436.40	52031.13
M453T259	24751.38	20016.88	14254.73	17738.48	25669.51	18126.41	42860.25	37394.20	41511.64	41876.81	39662.95	36778.12	43688.21	40662.00	39492.42	43660.46	39349.21	42080.83	43323.15	41134.11	46549.99	49374.47	47564.66	46467.91	56422.37	59775.18	48640.21	50804.39	49856.85	41782.01
M342T189	25430.50	30306.30	31820.81	32329.24	31528.79	30599.18	34088.44	31551.24	32660.04	34379.38	32137.07	33932.13	29476.99	34876.75	32058.04	31105.21	35884.29	26385.60	36781.08	35445.92	46979.95	37250.79	35610.82	43000.99	47741.84	46753.93	41200.49	48668.34	41963.06	46967.55
M380T185_1	5631.06	3424.86	3158.19	4743.60	6787.95	5447.23	3484.24	1558.06	4700.31	3840.63	4179.33	4149.00	4749.19	5159.13	1109.28	5039.99	1449.83	5198.24	4312.01	3342.96	4194.43	3561.90	1953.34	4715.43	4436.91	8591.06	2300.57	3124.22	4034.80	3234.30
M298T98	159502.37	152545.72	189479.64	179739.27	182995.00	187155.60	168784.18	92160.71	134149.49	187444.57	135533.42	154982.62	144292.80	210669.31	162753.18	190897.90	157464.70	146181.17	199259.66	203060.00	284686.35	213945.21	245569.87	223313.87	245746.59	293437.10	235257.88	373565.37	241748.04	298607.10
M136T430	7668.98	6334.88	9139.04	5818.46	7509.18	6290.60	22866.96	19544.32	22326.37	21105.80	14135.25	21596.18	18611.73	21163.90	20918.39	24603.20	17584.65	21858.73	32879.17	37662.02	47127.95	34571.51	37256.72	34946.91	52716.09	44601.05	35349.28	46911.20	45993.06	43910.03
M206T302	16007.14	14844.62	13965.81	14669.37	15619.42	20897.81	19271.91	17547.70	15645.38	21457.79	15780.93	21244.28	14809.71	19065.84	15141.88	14856.58	10767.88	13947.05	15095.53	18321.02	15655.13	15234.92	15064.62	13950.27	14434.40	15337.95	11853.22	17020.23	14414.59	15824.13
M473T374	7640.77	6294.95	6329.71	9282.31	8762.23	8043.58	15399.87	12883.65	11439.24	14640.38	14127.13	13206.97	28479.06	22952.32	22846.03	24356.10	24311.42	24814.53	24923.83	23964.42	26791.94	25972.28	29916.04	30099.75	37789.69	43689.14	30641.22	44967.45	39849.65	41569.27
M1033T42_1	2248350.75	2160610.64	2901286.65	2534609.63	2401533.20	2750449.05	3322615.18	4563619.50	2848953.32	3932451.94	2712451.48	3991095.81	1460277.90	2629306.25	1673474.85	3714726.97	1725961.60	1575411.74	1219536.23	1259070.29	1542212.06	1374067.19	1424278.74	1276978.41	1452057.27	1411779.97	1332147.07	1946063.28	1464190.30	1636138.15
M402T154	1404.31	1007.35	772.80	1468.91	1966.00	5954.25	9721.07	191.66	1730.57	1327.70	1320.97	790.63	3190.61	784.76	1822.93	653.12	1005.25	1744.65	2337.36	371.24	516.82	205.71	926.23	716.91	1175.34	603.18	795.74	465.35	23447.82	1533.90
M937T137_2	9775.55	10730.64	6365.25	9618.88	9176.66	12095.10	7323.47	4918.10	5992.65	7337.94	7372.80	6906.91	3885.21	5667.28	4846.03	4696.21	4638.32	4970.19	4922.80	7537.24	6757.17	5901.27	5740.27	4953.56	3001.22	3047.58	3464.96	5195.52	2678.05	3200.02
M709T305	6168.12	5729.70	6869.90	6772.49	1376.47	6874.23	6609.24	11077.25	7567.69	6180.47	10202.57	9940.79	6899.91	11662.49	10948.35	8016.91	11947.34	11477.28	7343.46	12064.53	9540.28	4380.13	8282.67	10368.34	6944.97	15533.84	17140.98	9454.34	12893.99	17045.47
M282T173	38768.15	25981.46	33603.73	35320.82	54297.63	35778.84	27029.57	88450.39	42095.27	35915.30	18037.54	40779.35	55495.74	7973.64	65731.73	53414.34	71880.02	58481.88	24051.00	26933.57	45598.57	29141.40	34466.58	22812.89	26277.35	25783.50	27385.77	52773.23	23016.41	28537.96
M609T266	2622.27	2276.56	1912.71	3600.89	3295.90	3216.91	11793.91	10117.96	8494.40	13556.62	9024.86	15006.15	6020.56	7101.89	7553.55	8935.34	5560.46	6358.22	6082.93	3166.24	10023.80	6137.22	5795.94	5925.15	3723.67	4324.25	3611.08	4246.78	3391.44	6013.73
M439T213_2	3815.04	3637.61	4682.47	4088.50	4212.58	4063.18	4012.20	2920.64	4472.00	1649.68	4984.81	5178.17	4480.19	3538.21	4342.53	1983.00	2892.18	2130.12	3051.89	3778.95	5284.72	5421.37	4342.34	5055.97	7237.26	5777.82	3485.47	6490.87	6024.85	7677.03
M102T78	27361.55	27974.27	25204.35	28333.78	30105.19	25466.67	34616.23	21701.92	27495.26	27149.63	30508.71	29071.94	29357.23	33327.56	28847.44	23864.35	29711.45	31509.04	1738.43	335.00	3312.15	30211.80	32249.44	29640.59	28455.37	36499.98	30604.92	3770.80	30080.48	4081.10
M277T157	43455.31	27368.10	46903.18	31144.68	25507.45	35552.01	23403.83	18770.36	20483.28	23852.46	18573.88	15775.36	11689.45	23780.05	11876.54	18177.21	16820.81	22282.33	14784.51	15574.49	20903.36	13717.88	17895.30	16699.03	13016.09	21192.27	13078.51	15877.61	15012.20	23069.44
M335T220	3697.84	3455.90	3745.41	4242.58	4888.54	3722.00	1699.97	1917.59	1211.10	4093.31	1561.36	2062.48	3488.64	3926.58	2985.33	3366.08	3128.71	3570.65	3126.83	3513.41	4222.31	3752.88	3229.04	3606.20	2985.83	3752.91	2862.68	3844.48	3284.89	2298.55
M149T163	4794.01	3661.53	6843.91	6313.97	6948.70	10521.79	4135.42	3802.14	3540.60	3229.17	3910.55	3379.16	10026.03	7161.41	2399.75	6684.60	9012.45	7421.11	5919.25	2655.04	6883.07	6993.44	6168.28	11040.63	11358.90	11436.29	8772.92	9355.42	9678.42	8725.44
M713T346	15201.80	11347.24	12536.40	13012.35	11917.00	11850.15	16929.63	15184.20	11904.43	16368.90	15631.65	14257.58	12683.01	14059.09	13294.33	14539.51	13788.06	12713.92	15542.79	15723.96	16267.18	17258.49	15627.53	17272.82	24187.47	23768.39	17968.92	20966.50	20294.86	19989.90
M448T389	27672.86	24255.16	34647.64	29754.96	28561.95	31316.75	77905.40	73062.84	74788.01	87352.11	67653.52	81673.40	34726.49	39758.38	31058.04	34012.49	34613.95	29497.93	10885.70	13089.02	14566.93	13513.18	12197.85	12143.94	46003.22	54761.88	50928.58	62336.26	47646.61	50971.84
M151T119	14321.72	9770.99	15023.87	19467.66	17068.84	20959.34	8345.94	6385.08	8320.02	10790.03	8504.10	8706.94	5612.66	4904.27	6519.01	12970.19	6211.58	4087.69	6876.41	7834.52	14963.63	7048.37	13378.66	10890.92	10847.94	8606.85	6395.47	15447.23	9375.76	9413.41
M509T228	4653.77	3149.70	3481.68	3069.98	3195.40	3549.44	2500.97	4085.97	2504.26	3313.32	3762.02	3766.78	3609.84	2618.67	2623.01	3476.33	2855.76	2880.88	3654.08	3742.14	2606.71	2968.33	3584.33	2983.07	4942.98	5330.03	5204.40	3727.93	5944.20	4868.92
M390T157_1	2125.92	3239.66	2346.81	3256.15	3168.86	2517.53	4579.74	4376.66	3156.89	3001.15	2243.80	1880.17	3057.93	7738.98	5889.13	8997.62	9612.98	9020.49	5615.57	7185.59	7928.99	7896.64	5030.94	6708.72	10210.36	7648.70	7882.74	17651.87	11822.02	9042.58
M395T407	15482.47	15511.97	16615.62	16262.33	16490.77	15707.09	24160.33	21644.55	11685.70	22599.28	8909.64	22910.70	8801.72	6646.62	6862.00	21215.21	17499.64	17601.38	5134.05	5015.91	20276.98	5007.78	5717.28	16640.87	17531.74	15127.06	12267.15	15293.60	10209.88	15676.70
M463T374	215077.91	228228.97	131352.40	127230.88	126791.31	132372.01	314159.93	176754.49	157090.51	193000.74	166054.82	196214.04	144348.91	149948.07	143100.94	158591.30	264339.74	129657.83	123130.36	154750.91	173439.12	128044.03	94862.17	156092.19	307200.82	322783.82	282415.24	358404.95	160530.21	296078.39
M515T407	22156.57	20443.25	25042.31	20349.25	21733.13	22821.24	33484.72	33295.54	27563.11	36351.22	28590.09	29147.41	28231.94	35810.69	27107.96	35825.18	33106.69	28108.83	42501.90	40574.87	44509.81	42696.74	49541.28	42843.95	68190.61	78063.86	56093.22	75502.05	67874.81	65050.75
M301T464	11433.07	8676.62	8422.08	3523.26	10397.75	8437.56	31140.80	12561.92	44550.06	34176.31	56823.37	26106.11	15843.67	16311.96	18720.94	15977.29	13555.08	12279.76	17042.32	43728.28	19610.87	22365.48	45356.19	17793.76	21500.38	27745.34	26982.58	27076.83	20659.07	53780.87
M575T381	1354280.48	1256066.40	1291839.21	1247460.04	1401957.81	1390603.49	2262555.68	2520719.14	1843070.83	2072134.52	1958686.37	1818184.23	1942778.88	1658816.62	1445457.01	1726085.05	1864231.62	1734536.52	2234061.00	2030220.12	2019732.43	2149867.45	2131234.81	2119448.48	2242200.60	2184792.05	1817180.14	2104425.16	1945443.33	1839450.41
M607T204_2	405375.53	440852.31	485722.63	468233.22	464661.76	455747.97	873372.59	822281.95	806292.27	863371.87	821189.63	824947.53	230499.09	267697.45	267401.63	288365.19	279448.29	252031.39	202930.38	214145.45	248209.53	221190.05	219512.12	217810.94	391914.80	379946.20	372549.14	464654.77	411480.32	391737.65
M443T36_4	231581.91	211515.06	235397.34	239286.48	263836.26	206251.76	111838.78	124219.87	102111.35	129226.44	122107.02	108746.58	103631.93	133836.37	108739.26	110181.65	104903.19	94624.30	102841.18	118159.32	114134.84	115136.87	111220.17	114408.76	86326.91	83382.51	83186.81	93735.16	87933.11	74363.08
M445T370	232473.54	233009.36	265364.11	289144.14	251974.49	241557.59	347918.91	226753.25	243467.50	223502.47	214102.54	243430.37	295522.47	284509.35	463229.72	289776.60	331417.58	326608.09	185310.93	212745.42	197490.43	195671.24	180844.72	181838.20	262751.71	318474.28	230067.64	261388.36	223058.36	224525.86
M214T103	3414.92	2195.87	2567.99	743.14	2353.87	2602.82	3964.99	2932.27	2178.46	2681.49	2282.46	2091.51	3686.26	2957.97	2678.68	1523.43	2623.48	2012.89	875.28	100008.63	831.86	1890.63	1441.59	1074.06	1926.44	1369.14	2472.58	1306.12	2261.96	1301.27
M446T441	256496.26	208813.93	262020.17	241384.74	245688.84	227115.20	580526.73	553952.66	473402.35	643449.08	469464.03	549369.94	416337.36	483405.53	419903.00	495069.14	417818.39	435620.63	667933.61	633040.78	707227.85	666107.88	715640.73	665143.85	866744.16	884992.45	778044.19	971208.87	824222.68	814596.60
M217T180	14955.45	13343.26	16929.67	16617.76	18413.45	16942.12	4864.23	48192.65	3753.08	5496.01	4704.02	5967.26	11531.49	19037.15	16453.68	28310.03	10390.08	11989.53	32288.40	16841.11	18027.96	16896.66	16064.17	16740.53	4138.59	5305.07	4497.56	8669.48	6598.05	4358.30
M483T228_2	1337.23	604.73	672.71	815.01	372.71	1100.98	1139.33	765.68	1254.23	812.21	1604.51	487.29	1810.85	1501.07	1214.62	1518.66	1085.81	1275.83	1060.39	924.05	1090.58	1720.34	923.04	1092.61	1356.19	1420.38	1075.48	2051.36	1076.16	1334.71
M187T48	103429.43	86998.87	66869.69	73265.77	94258.48	89222.85	23912.34	24327.33	21620.06	20059.02	25917.48	19523.39	16788.74	46705.79	35267.66	11605.65	15640.63	11524.54	27177.26	32825.38	35785.58	20538.60	29002.63	20159.27	13349.88	8499.54	17674.43	8615.99	4220.93	9535.07
M699T348	5577.85	5367.98	5553.82	4694.29	6362.20	3655.16	6068.94	6042.11	6729.69	5289.13	7979.86	4997.73	7073.43	4542.65	6433.85	4878.57	6421.71	7512.43	8788.13	7168.16	5900.48	8201.63	6189.65	7516.92	8564.26	6686.55	7738.66	5836.26	7431.50	6941.87
M324T497_1	30231.66	9064.49	6482.67	34832.70	14894.32	14429.80	10512.10	6399.00	9818.28	7604.27	7854.81	9774.53	6842.18	16080.84	30058.81	6966.89	8494.59	6920.85	12896.15	10809.68	8412.00	6795.77	8741.40	3291.72	5610.89	6352.38	7622.75	11383.20	7473.63	25092.28
M265T348	49897.73	37729.26	48639.88	40671.21	30374.73	42191.09	29058.04	31589.67	26062.58	38189.74	31361.65	15095.82	61208.05	74763.37	56596.14	74551.01	67833.12	58241.08	73196.35	66167.98	70474.27	65409.67	59237.65	65783.72	123779.16	144815.90	113586.65	143823.79	121983.08	106215.41
M388T390	10983.23	8703.62	11126.16	8083.10	7739.97	8077.39	3242.88	2984.51	2853.59	3930.08	2088.91	2885.43	4663.61	4872.57	3537.66	5231.90	3788.11	4448.57	3299.46	4061.89	3518.79	3068.97	3447.72	3333.28	2002.70	2646.06	2263.00	1963.33	2880.86	2190.62
M192T267	817.13	905.71	3151.04	2529.53	1386.21	1806.06	6440.62	8161.44	4712.98	4952.82	1800.12	6877.26	4731.82	6544.84	2003.66	4924.43	4183.03	3140.48	9047.73	24274.40	9333.30	7544.07	10117.97	8646.80	10174.99	12820.90	5371.09	13295.24	9052.29	17995.56
M564T378_1	101975.89	102920.31	113729.20	107021.32	101276.20	110797.20	144407.43	133422.67	123537.49	153301.88	129744.71	139366.78	125046.56	130257.11	125488.94	135295.76	127825.99	117609.31	83023.21	84835.52	91575.85	93885.29	90070.06	91826.70	216719.95	225008.77	168708.59	232665.35	189474.43	207117.54
M759T118	8686554.70	8571750.01	1468639.80	6775870.62	4104458.27	5548944.62	18155191.81	13523515.44	18582988.21	4513147.23	17322735.90	661226.35	13213847.30	11073985.93	7552907.49	13130163.04	13909208.20	19899245.26	17182269.25	14458009.60	21111917.19	10327369.18	5465066.84	14546380.10	17827033.91	15955289.16	15974171.76	18581083.10	19098099.12	6109550.97
M273T44	68148.30	23018.70	126180.43	45823.77	32253.41	95224.88	39354.60	32543.78	35038.68	15024.81	38017.05	12090.22	42126.43	56323.98	38581.89	13359.19	19500.58	18446.08	44962.94	3450.62	41221.96	18337.25	43580.82	58506.91	10052.54	16894.84	44017.16	24674.67	10833.48	50891.51
M679T391	6043.82	6124.45	5835.31	5890.22	7645.58	6357.43	10033.13	8883.47	8437.04	9980.54	9678.50	11042.75	12276.82	16612.58	12161.58	16351.49	12896.11	15153.87	11376.21	14579.61	13641.37	12549.23	14399.36	13634.36	11336.56	12526.16	7977.75	11952.60	10542.99	15216.87
M189T234	9781.88	6523.78	7899.99	5455.15	12913.03	5564.16	7787.01	8016.52	6740.97	8304.82	10894.21	5870.97	3408.04	2391.55	2276.56	2886.56	2115.01	2413.36	3234.27	1621.01	3768.33	3141.03	4129.16	3963.31	5924.24	3248.64	3296.10	3317.31	3672.67	4468.36
M364T212	12075.53	12126.09	15018.08	14540.18	15485.63	13180.41	6661.52	8400.41	7857.52	4924.07	19667.79	4973.16	7070.32	9618.20	7003.55	7328.48	8572.63	9924.14	13639.17	14441.07	3300.76	3345.05	4288.68	13940.26	14312.05	7212.62	7641.73	9298.05	7196.22	3381.65
M903T40_4	12455345.55	11664348.51	13122458.48	12735587.48	13105114.90	13899328.82	6889201.35	6747331.86	5908978.71	6440726.89	5983791.99	6725087.68	8277121.03	10241761.92	8553350.99	9829114.97	8774900.89	8430541.89	11919494.89	12333586.35	12861016.09	12783319.21	11005686.03	11931545.87	5687351.99	5227472.21	5085361.47	6929860.26	5415088.47	5107707.06
M1035T92	1130852.80	1124664.28	1223525.32	1211480.08	1158460.01	1184583.74	912293.85	1135907.98	771110.70	882944.87	896263.69	750127.89	301408.83	407564.13	311758.59	373824.24	330025.63	321870.79	512535.00	454204.24	590758.82	519401.40	754163.74	492634.69	650388.63	663529.50	666252.41	828355.19	703598.82	752790.71
M147T50	122426.63	72725.03	95957.02	84316.71	110703.51	89299.71	13424.71	14201.92	15383.24	20109.03	16771.43	5389.09	10273.99	10004.97	6894.56	8328.96	14594.74	8548.33	18986.63	33703.35	27322.74	7597.06	21784.64	32417.37	22013.10	13755.74	13032.37	4234.59	12634.02	8675.59
M543T389	149518.01	113501.13	146528.35	135280.50	119778.31	76297.72	774865.85	975144.79	652254.11	862805.06	814000.61	675266.05	583581.26	540724.25	440659.60	490892.24	610420.72	573340.48	425149.13	394843.28	386250.77	405066.89	433382.57	419529.54	713540.27	620719.67	554712.37	629017.19	642300.18	611897.11
M149T262	10156.20	10925.42	10763.23	13907.35	17849.99	9075.02	4379.88	3237.88	2561.29	5104.95	3444.20	3443.27	6798.46	10686.94	7022.27	11004.38	4857.04	8866.75	2869.68	8586.45	7634.63	5561.69	6577.31	7996.17	8005.29	8667.01	5755.82	7868.18	7908.89	7077.76
M149T210	5996.72	5784.00	5928.03	6331.63	8092.30	5773.75	6909.95	6171.95	5040.87	7205.68	5735.48	6017.47	4086.93	5256.83	3337.11	4169.16	3723.28	3196.56	4597.32	5483.52	6469.91	5313.80	4539.93	4989.55	9252.54	12151.81	8762.24	10908.48	8584.84	10675.13
M177T238	89110.26	61571.23	71904.72	76033.87	76475.89	82015.29	82567.84	81254.92	70472.75	88991.76	71138.79	79006.16	50780.84	54989.58	45140.36	62845.22	54432.45	47611.82	56983.73	62925.74	70172.66	63154.56	63302.84	62209.93	90568.46	94486.96	87105.36	115353.68	85638.01	88866.07
M529T205	8003.45	10365.21	9797.39	16633.97	10115.63	11216.16	26987.15	16502.62	14313.17	16014.80	13325.16	16448.75	9864.45	9735.36	21394.65	10637.38	11522.09	9389.33	11730.13	12334.21	10386.32	8500.72	7180.56	16017.99	9995.40	6603.09	7768.95	10845.77	16020.07	12362.53
M352T141	67145.59	61472.62	70423.65	78911.99	69209.35	67924.11	54871.50	29320.65	37775.84	57699.36	39899.44	50328.13	44564.56	66166.31	48122.56	71551.00	51272.43	46835.80	60082.55	72875.23	102518.63	69851.07	75829.35	65294.34	81219.46	102056.07	64713.08	101885.59	62382.81	52583.32
M479T219	5153.83	2677.72	4436.74	3357.36	5807.81	3347.09	8645.77	7952.47	9655.03	9966.90	7653.53	7513.02	14768.46	19745.64	14101.81	17853.79	16056.38	14626.49	13573.14	16742.55	18378.47	13865.61	16384.71	15294.54	31682.90	34964.42	28264.59	37942.15	29033.81	32762.55
M213T382	123560.05	42554.37	147237.87	165799.14	68880.87	148331.86	120476.64	99743.33	74211.47	74913.15	94889.78	123990.76	152593.72	170707.87	71553.07	170426.63	124801.39	422135.44	178687.47	864469.07	341483.68	593416.81	259007.71	268087.29	264927.54	218086.93	729872.12	347318.64	251992.00	336921.97
M151T27	17226.49	14827.59	15839.24	11265.27	12178.58	19845.18	10608.37	9319.66	11971.27	10330.28	9791.48	31540.29	13693.54	11052.16	9385.24	11224.99	10182.65	10582.50	13343.97	13615.21	13907.75	14642.03	12942.95	19217.33	9344.55	12514.67	9553.53	11599.27	13113.18	10916.88
M431T109_1	13783.63	20235.19	10985.47	18113.32	17277.65	15620.65	14031.81	8267.28	12325.71	34502.37	13184.86	11894.12	9766.42	16478.17	9204.58	15670.51	26942.47	9643.03	6104.74	6956.64	8201.22	5583.91	8305.17	6165.11	19581.41	14321.83	14116.74	28062.67	16244.64	16846.42
M432T164_1	26385.78	20988.70	27626.56	29405.82	22256.90	22587.53	95041.31	52209.00	84689.40	99042.63	83083.81	109136.09	98486.09	105556.45	87350.22	101566.45	96405.51	88045.18	92769.72	96944.18	110999.37	85339.86	104485.98	96971.24	336581.52	346622.95	264004.50	383482.63	324518.94	305627.00
M138T291_2	3787692.59	3193507.91	4111024.43	3803790.45	3548948.81	3737083.02	2253648.08	2043097.90	2576762.66	2342791.08	1970968.95	2083117.73	2327905.05	2512655.91	2340083.09	2613024.48	2553832.50	2179597.51	3560981.83	3184263.66	3996204.78	3513155.28	3708208.19	3496892.19	3672842.51	3931480.72	3115093.67	4160990.51	3496287.85	3416970.67
M60T271	38576.81	14022.60	37652.43	41241.25	22637.39	25915.58	37432.02	21837.71	24139.06	17848.01	28671.15	28848.05	23019.17	39907.82	25446.78	17536.99	24838.28	15097.96	27062.66	37941.07	40608.83	24898.66	28942.73	27333.06	31086.34	19930.91	20578.61	24982.85	25370.19	19481.36
M193T35_2	225137.76	11915.79	3010.61	6204.08	233936.99	224233.93	6503.69	6067.68	166886.71	5315.41	181383.09	2580.59	4963.60	5823.90	4679.47	166773.29	6056.13	143353.14	10326.23	9148.58	10845.80	5259.99	315700.09	230167.63	206679.60	165265.39	4772.48	220825.05	4803.60	189429.22
M318T304	12148.30	11244.54	10315.25	12602.69	18939.10	12004.37	65829.46	61877.51	39568.76	54014.08	60176.80	50654.98	29131.16	52849.71	26900.30	33747.45	41745.87	28865.78	40040.18	32801.77	32486.09	45158.99	41272.56	40234.08	37302.93	44561.19	35679.89	30559.97	30539.80	26317.53
M737T424	96364.69	82970.48	104127.30	79476.79	89012.10	101923.05	266092.01	291081.82	179194.22	316356.69	238045.39	220209.98	228214.56	239238.39	167544.46	271058.75	227770.47	273159.42	288904.55	291656.37	315757.36	296683.96	349580.87	293983.98	313965.52	323896.11	237115.61	331804.67	253984.38	285118.76
M366T445	48516.83	40745.10	7298.54	2190.29	44333.95	44786.01	9815.47	52484.29	8419.16	7137.93	6195.52	59007.67	45351.86	4994.33	46479.53	6450.23	5912.32	42392.33	7701.64	48966.86	7032.22	11926.21	38877.35	5293.81	8398.23	9173.96	8387.02	7248.61	6509.26	41991.48
M318T186	14909.56	12847.93	14990.24	14057.68	14727.55	15844.46	8970.18	7421.99	8157.98	10293.09	7284.15	8708.17	4273.69	6180.21	5002.18	5499.50	5383.88	5010.55	6466.77	6298.24	7619.74	5294.10	8421.41	5954.59	5575.31	6141.44	5887.96	6506.26	5893.70	5638.42
M492T472	5447.33	3855.30	5311.37	3957.95	4606.58	4029.27	2332.79	925.85	2435.96	2200.90	846.99	1617.57	2649.33	3040.07	1526.95	2043.26	2261.78	2400.74	1337.12	1617.22	3751.63	1754.88	980.13	1471.34	1334.03	2150.57	1143.88	2170.70	2271.41	1537.09
M247T201	10264566.74	8574105.94	10321883.40	9736787.99	9141456.38	9372984.30	5974643.52	5348938.47	5191785.54	5660197.79	5428493.57	5465977.54	8629888.14	8707524.09	8690356.75	8610818.26	8772114.27	8837710.34	11879289.18	11470015.93	12562680.97	12806592.15	11803398.65	11815858.59	8820088.54	8589265.91	8039934.00	8975786.87	8751005.94	7452462.43
M430T401_1	3494.14	2812.45	4729.66	2827.21	2959.34	3580.43	3846.55	3029.20	2406.66	2236.47	2335.47	2314.10	2612.63	2175.35	1949.09	2354.09	3101.70	2635.81	1995.83	3222.62	4623.34	4059.11	2035.04	3174.97	1963.40	2911.56	686.31	2521.69	603.12	2665.10
M376T34_2	98986.86	96423.72	96611.32	86297.87	78259.00	137918.40	91719.03	90328.76	135844.38	82450.33	84197.86	96196.47	88711.30	269548.54	66032.50	105938.92	75514.70	65573.20	74146.39	101696.33	103184.70	83849.25	105866.96	120286.50	90344.59	74443.59	74071.21	94659.68	89825.48	79284.64
M120T260	583624.82	598282.33	606969.60	778244.32	637557.92	628365.87	191209.70	190382.28	173689.88	200130.49	157531.73	210892.39	408544.36	518580.14	439790.68	486549.67	438111.25	409146.00	295854.84	347837.51	349659.70	308825.88	312162.01	320200.53	314748.93	302718.87	274805.43	372993.04	269597.31	351037.06
M402T437	25392.22	11145.66	22157.25	20101.06	19126.06	46665.89	127887.81	45855.50	103328.57	59123.78	94575.28	114327.24	129285.60	70795.59	127552.48	82360.20	119472.40	116596.29	108433.87	44432.62	139821.34	119943.21	112063.98	115518.91	49781.49	120489.45	124703.61	58417.98	111554.55	67532.91
M318T456	29649.58	37458.98	46918.17	42110.57	32505.14	34215.05	48262.55	30973.96	47559.24	72595.43	42352.41	81049.29	94552.73	62610.65	87776.19	4596.64	47877.46	44967.08	32385.34	46986.40	119074.72	42819.32	59896.63	35690.24	51796.85	62075.66	66944.03	89015.63	43374.75	46983.88
M329T171	9321.00	20067.06	11267.62	12977.71	31516.27	41913.95	43716.33	29465.29	18237.75	41395.63	27345.28	79805.50	28326.28	42813.81	23196.11	32294.49	13169.37	16481.70	21698.84	29934.40	32550.69	27784.81	14556.37	13997.77	41499.25	47285.81	19714.60	37190.29	28489.22	31853.45
M405T143	10151.47	22749.28	17071.37	22047.27	17740.61	22362.98	17445.52	15092.62	17041.90	16158.83	20587.01	14428.72	10193.33	14008.92	13300.36	13608.11	18776.31	14794.58	12483.21	6960.28	16068.68	12011.92	11411.73	12389.23	14059.18	15329.33	15629.71	15318.62	15077.20	18119.30
M113T161	122587.53	107821.97	143902.26	141452.43	144004.12	142362.92	125526.77	83947.49	133252.42	159512.25	116167.92	135762.92	202330.90	221032.43	213437.68	210411.21	196449.84	198217.12	92309.56	120260.03	110487.24	91533.16	103443.04	109052.80	160138.34	160812.68	142447.77	156904.39	158212.92	146360.70
M191T422	3859.21	3136.85	3801.68	3933.17	4535.98	4169.37	4463.06	5557.18	6682.67	8933.02	4798.79	4456.17	4954.93	4739.54	4504.50	5510.27	3191.14	4804.47	6416.81	5244.18	10995.68	8632.99	13181.91	9562.54	7340.92	9797.45	9083.76	13385.04	4898.07	11120.69
M325T441	9998.78	8767.13	10825.62	9706.31	8631.80	9445.62	29382.61	23034.84	20360.72	27643.19	22460.02	23749.57	18592.48	21918.75	18355.19	20709.80	18440.37	16494.41	28081.09	30193.12	33521.90	27722.76	35085.71	29448.18	45585.94	42546.79	35470.22	51985.24	39819.87	40278.92
M139T182	8349.95	7816.76	10950.26	11261.89	8654.83	10078.68	11453.45	8927.77	11408.91	10607.26	10185.81	13281.45	16692.68	20968.03	17903.78	21127.73	15710.58	15143.40	10898.18	11148.74	11182.74	11075.30	16553.10	9669.38	15108.54	13598.34	14399.14	20681.12	16769.77	15445.96
M411T106_2	52962.19	19565.07	34144.69	17704.53	19767.55	20469.26	11727.11	18205.44	11067.45	38175.20	12291.44	19308.76	7459.90	9849.41	9100.42	8898.23	7618.02	6941.11	2504.44	6615.15	7106.80	7622.53	6242.68	5243.31	6582.21	5861.30	5991.16	8185.81	5499.17	5958.01
M85T85	51581.26	40400.52	57728.80	64082.06	37129.45	45251.78	48278.36	32315.56	35092.27	37173.16	39244.20	55482.01	34275.32	51950.77	42096.92	49472.98	35856.07	32885.48	34278.18	31924.22	32000.22	33064.03	32754.57	26742.54	22129.20	17077.36	20744.90	23123.52	22880.44	26075.19
M1150T140_1	80562.38	46286.90	84267.60	92460.90	92831.38	75261.51	49178.99	33376.27	46512.81	50524.00	36297.66	39428.42	1321.20	2085.80	938.31	1965.09	1366.83	1915.34	817.47	589.40	1576.95	1037.14	1080.19	1136.36	661.56	874.77	934.41	1021.11	744.29	1286.62
M267T332	4346.99	5368.20	22690.11	23637.27	23776.75	4561.35	9704.64	5591.59	5910.03	4940.37	13259.68	3085.91	32912.02	3287.96	4932.91	47507.46	7531.12	6303.64	2604.86	68750.97	76600.58	59298.10	2511.08	53689.44	47841.24	6485.78	39372.23	4582.42	6077.17	63324.49
M217T216	9494.70	9911.80	10564.60	10996.24	10142.08	11268.03	14053.15	12113.39	11780.76	15360.66	11832.72	13908.19	5714.95	7518.71	6253.45	7202.09	6898.83	5879.46	8262.99	8833.07	11250.74	7932.65	9461.74	8653.79	8327.43	9051.67	7804.65	9754.86	8193.25	9116.64
M373T541	27519.93	16494.32	23626.06	25286.21	15910.62	21396.19	38939.71	27771.82	27926.96	32809.82	22959.21	29120.09	24112.24	27449.12	23585.90	25801.01	25323.67	21372.75	29829.51	36242.27	38206.10	32067.43	43645.67	32655.26	27799.04	27210.75	24102.77	29872.81	25956.53	27422.69
M475T106	16597.25	17820.28	18966.07	20054.27	17182.03	19403.91	13492.06	7635.13	9080.83	13895.54	9937.35	14349.91	4049.01	9674.08	5572.44	7262.36	5346.26	4119.11	3508.51	4394.55	6455.69	3642.46	8366.50	4775.60	4237.02	3366.84	5171.82	8156.96	5118.39	4972.82
M189T278	12314.69	8660.24	4484.16	3231.49	3666.23	16284.22	3611.17	4764.12	2468.93	16125.46	2537.04	2354.64	3863.77	3680.81	3482.29	18517.76	5638.34	4621.79	2264.67	2750.68	10097.48	2341.88	16918.92	15950.94	7065.33	6864.94	7066.90	7725.08	5690.43	6993.92
M203T282_1	1042174.90	950013.24	1248540.62	1129192.31	1062607.47	1186038.89	1499958.59	1286275.67	1275646.37	1600895.39	1195145.14	1376526.17	650085.64	909673.72	701412.33	847360.10	724914.61	647340.90	883461.10	908051.08	1015797.17	903063.24	985139.72	866528.43	866908.84	844579.52	736481.87	1065781.55	834715.35	916785.32
M678T412	1342.79	1022.72	1045.28	1138.50	1144.54	1157.46	1816.06	1177.50	1339.47	1030.62	1088.22	1014.27	1550.76	1187.95	1264.32	1128.26	1164.78	1428.18	4246.46	1638.05	2531.43	1597.93	2265.71	1700.30	3125.93	2610.93	2171.80	2519.41	1987.86	3550.03
M809T265	662.80	1435.27	1599.76	1066.05	166.85	1485.57	3733.71	3778.89	2173.35	2347.58	2155.51	4603.98	802.22	2392.20	1598.86	2062.76	1286.36	1863.75	4547.49	4228.49	3796.38	5357.71	5137.66	4188.59	1590.69	2157.78	1726.15	2101.17	1186.83	1721.87
M235T142	22243.14	26187.63	28111.84	26264.93	25982.98	29306.31	36121.33	21972.73	30904.93	33409.05	29431.27	35787.87	16626.64	33503.15	24592.58	31788.38	22728.15	23944.01	27173.40	32245.35	39941.15	27895.54	30900.15	26522.83	31328.80	31969.11	30927.69	44111.71	29141.01	21008.03
