# Supplementary material for: The Impact of Growth Years on the Medicinal Material Characteristics and Metabolites of Stellaria dichotoma L. var. lanceolata Bge. Reveals the Optimal Harvest Age
Source: Plants (Basel). 2023 Jun 12;12(12):2286. doi: 10.3390/plants12122286 (PMC10304078; doi:10.3390/plants12122286)
Supplement: Supplementary file 1 [file plants-12-02286-s001.zip › Supplementary Table S3 Raw data of SDL metabolites in different planting yearsú¿negú⌐.txt]

Supplementary Table S3 Raw data of YCH metabolites in different planting years��neg��
ID	Ionic strength
	Plant1-1	Plant1-2	Plant1-3	Plant1-4	Plant1-5	Plant1-6	Plant2-1	Plant2-2	Plant2-3	Plant2-4	Plant2-5	Plant2-6	Plant3-1	Plant3-2	Plant3-3	Plant3-4	Plant3-5	Plant3-6	Plant4-1	Plant4-2	Plant4-3	Plant4-4	Plant4-5	Plant4-6	Plant5-1	Plant5-2	Plant5-3	Plant5-4	Plant5-5	Plant5-6
M282T38_1	257002.2386	254684.6907	262279.3454	258327.4295	263877.2552	253983.8961	102509.5451	61517.78526	84618.28153	71993.19572	95580.06626	89717.763	50355.81335	65635.19875	40997.01198	44062.35027	53226.51043	62771.2063	56972.42862	60415.79719	65472.59419	61946.38704	58524.90848	60470.1673	42742.89192	44365.38191	33455.17272	28023.62539	33082.29318	35082.2626
M495T157	5241.577005	3688.098608	3087.367339	3845.72678	3842.845158	3231.247969	5962.553921	4236.911402	5358.31755	5590.344224	7613.982403	4737.029498	4737.414411	6150.06355	4386.040357	4412.197027	5008.868857	4249.88772	6124.881883	6502.349514	5049.76485	6951.786682	5091.935194	5029.162176	9099.138815	7399.524742	5296.35942	6932.367892	7255.146466	5685.691355
M305T39	5418.263012	4334.082366	4405.940693	3924.284962	4285.780717	4685.86259	10165.75723	12660.99714	11823.1342	2863.816819	12673.58989	9691.550515	14067.85796	8592.916032	6782.763633	11511.96965	5788.722774	15172.86106	14093.38141	14020.82245	22898.97376	14602.14007	19205.48326	16595.58197	23492.06535	28694.14795	39468.24073	46465.76476	24377.90177	32018.04032
M585T178	1174.525535	1401.088929	2374.703408	1223.409084	1476.676481	1666.967982	1876.517004	2025.639642	890.50366	868.3656971	1960.095942	623.7450217	1159.479163	1873.41153	512.7337094	1645.509702	1360.209489	1363.52742	1663.572447	1996.820306	855.0308683	966.4764936	1599.196518	2359.933861	722.7947025	1508.66274	1297.934038	2066.987965	1470.027968	1814.896202
M745T504	4994.000352	6782.748476	6368.395387	7178.050067	5890.443986	6069.362664	80002.58999	57645.9586	66507.73233	101287.9864	70402.43935	64822.19212	49717.94637	58193.36633	44619.80357	57044.04328	40008.25546	40663.63068	113473.7692	101011.1779	116792.0835	111629.5084	121780.4474	127222.8455	161044.1595	145765.8966	156740.1985	201572.5827	139536.2823	167269.1407
M329T118	119352.247	102274.736	46104.58184	98565.32164	50125.82299	107964.8066	112067.7041	64640.83297	36702.71879	34283.76733	32465.72644	69972.09377	68038.70179	37763.66299	34028.66232	55270.01824	65781.98067	69783.9843	91626.51075	73197.60917	46797.71622	99193.02324	48409.67266	51339.04301	33472.46127	38690.76293	64493.81096	85852.00407	70864.1826	73075.41501
M387T304	17827.73366	25132.21222	14178.56178	25154.77459	19802.60791	18611.22272	32954.62215	33100.62884	20910.43192	21251.6683	24536.98749	28785.45998	20212.26265	34418.46992	21989.54779	25194.37447	23982.93766	21025.15165	18433.74349	26380.91229	26522.85998	18203.03328	20235.354	19520.31881	37937.25891	43181.90441	28180.08176	36852.5419	30907.38107	42399.8773
M435T180	37858.78599	30580.123	38808.72593	32321.04633	35700.59258	36242.44768	11512.49761	9357.707488	11693.89811	11728.97978	14305.26356	10129.88358	11985.44258	13930.41449	9467.381274	12421.56224	16552.64954	11548.42885	16906.8121	15584.94369	20965.16721	18676.29313	14691.61812	14757.08371	12018.01492	11847.40271	9763.108499	13803.51073	14599.50632	12894.21178
M165T107	6168.101431	5031.944966	7834.704534	5981.674188	7132.224101	5659.842575	9061.88937	5354.58805	5819.34186	8709.985694	7629.429989	8516.903925	6691.924169	8778.159857	2468.733228	1766.306546	6566.476588	7443.768726	7058.914413	8376.188927	6744.469003	4107.749782	7661.414131	8300.642761	6529.170161	6825.775192	7145.792708	7921.359043	6282.327449	6026.244754
M875T178	2402.063051	2285.111632	2453.304069	2307.236858	2214.282528	2329.818257	3426.780467	2806.07921	2751.006823	2678.546693	2770.236326	2034.140559	2118.254245	2526.476965	1680.302157	2379.575712	2092.094302	2138.216192	2480.875568	2716.546983	3478.059543	3203.457612	3043.6602	2919.266999	2948.004103	2571.425154	3415.207119	3456.40375	1732.081306	2654.155823
M647T138_2	4194.294624	4157.456563	3543.705211	3664.148559	3799.846599	3548.721297	3705.421862	2922.228054	3379.781066	3257.797167	3840.866322	3466.17856	2825.720721	3061.022265	2600.31296	2590.997522	3316.754738	2516.281428	3193.832153	3225.826462	3245.586097	3416.926865	2854.561171	2608.852079	3378.159031	3191.914205	3349.663967	4524.355448	3222.820974	3412.529575
M770T70_1	427955.5965	301728.7134	287660.273	370207.53	300004.6233	352188.3872	876663.5278	679012.3696	792945.3551	728031.8701	1051568.355	698451.7151	897043.5489	935008.1911	796050.1125	840182.4184	1088695.831	867529.0195	969898.3644	938398.7558	1161227.351	1168053.895	870115.9876	925328.2384	1197413.21	1145331.941	1047326.805	1357453.638	1199209.17	1046662.018
M381T275	20154.68379	15944.68018	21834.69221	17411.39905	16454.70603	18296.69497	32516.99239	31868.30847	26924.80127	30462.54669	26704.23104	22682.21136	29260.86717	30386.75972	25820.4194	28493.14622	28864.9388	26939.19931	37483.54233	36027.10049	44083.32096	38456.74977	37176.65473	39101.23847	30498.52907	30561.33726	27803.07926	30402.62672	30448.35418	30067.67205
M757T177	3589.709096	1416.819404	1720.743465	1525.239966	1521.929293	1454.396644	908.5455726	518.8874038	795.413431	858.0306443	840.1203235	659.0202084	633.0464693	767.6237465	293.2761263	557.8742296	582.311182	401.5412336	614.1554659	1033.367013	655.561392	636.1911744	1127.274925	557.0146711	546.9862121	961.2429628	628.5434658	436.1663929	463.4405815	566.6868058
M722T76	308422.4123	213020.7942	163362.0885	172383.9921	237663.9135	200810.5392	455951.5627	314998.6263	374670.0093	322824.8869	680779.9627	301262.1034	433231.4548	324883.4535	350120.166	338857.1646	403884.2867	503281.0908	448245.5992	401906.5959	456507.6519	538492.007	414716.5018	528563.4296	659682.2363	561877.7492	498291.8311	508977.7144	593120.3716	429925.8802
M835T30_1	5988.787331	6045.232656	6855.623547	6365.994225	7016.043468	9876.746363	11551.02123	11971.61731	9853.282583	13075.00203	5699.865291	10167.39424	8102.426911	11925.06202	10039.91426	10093.27858	8675.669769	13430.41992	5324.756717	9150.024225	12168.08167	6795.55152	9946.100401	4031.9893	5757.874934	4361.431926	7154.385313	12724.10226	7126.251512	9556.864486
M327T52_2	14280.9061	17885.55961	12320.03318	15305.34736	14798.21378	16392.15854	21208.74847	38789.55724	14136.1986	12414.44556	26571.76066	28257.75319	12405.46322	10226.37494	23159.26144	10615.15374	14937.08813	10773.38555	10247.55905	11250.17235	16065.79744	11678.31822	10696.29594	9404.491499	17918.79617	13464.97374	11839.41123	18431.51937	18025.92677	19191.90959
M317T360	30510.4182	66460.27628	87960.18435	29707.60453	45303.34707	44956.65002	192206.6139	174240.9377	186091.8787	217956.7429	200880.4966	174259.2375	122479.4356	155265.6453	98845.64014	119461.3789	121626.4303	119065.8576	180469.3686	131896.3938	151412.1554	161447.9512	147268.9586	170427.4389	327387.0828	303703.7594	300077.0193	369844.7684	259097.0006	307314.5008
M391T392	8620.116325	23811.48035	31447.41224	6944.679917	21211.2424	8954.829243	16248.47594	18770.36258	14340.21788	19191.92566	32708.7175	5934.249196	8235.568329	10529.48418	9830.60064	10872.09275	15311.66704	9408.287126	26381.84074	15679.322	13306.37389	14052.44682	16575.94208	17039.1148	17293.21635	36579.9693	32134.81946	45000.07174	44750.03582	18546.65805
M293T37	44479.7192	47027.01003	59852.62795	51181.9634	64673.83333	57007.20449	79929.45741	97519.55955	75986.76884	85710.27182	77839.35418	76702.62424	62692.22766	76664.99083	49963.60447	46550.01484	59100.14628	73470.57267	37536.02421	40852.32999	50130.04718	41155.28171	36664.21481	25839.26688	51353.59752	54636.63158	38339.74754	58951.77142	47571.25653	43047.49373
M317T33_1	38499.72493	16695.21905	11107.24549	12877.38767	7759.463314	16036.34592	10105.65937	12961.35872	11534.4098	22328.93154	13470.19416	9112.26834	6579.00771	16339.11673	6349.192926	5440.396563	5579.876971	5200.437204	13211.18215	7697.981558	11713.13809	9244.853184	6252.516627	6847.967219	15706.89635	11315.70262	8788.449743	10216.65355	10494.02536	11455.90101
M321T52	1608.548532	1434.11259	1581.351585	1181.394681	1580.62578	1384.578515	3179.892455	1499.844211	2160.351632	1642.435091	2572.723429	1431.256973	2148.306337	1555.317312	753.5511217	4576.364881	1305.752811	615.0693647	2186.485953	1861.644256	2163.319733	1175.007194	1624.943043	1061.244193	4489.070605	3504.587918	4215.241042	7028.588636	4583.9092	7073.331712
M377T27_2	34033.97519	23112.92471	24590.87785	24182.61797	26086.92918	32263.6265	35402.16026	21362.82774	27612.65531	19013.50815	28442.94172	17568.08187	28918.36182	19841.96486	12747.43619	18657.74749	15984.38605	15440.01062	17836.47711	18869.23699	15140.17743	18199.18797	13951.6175	15011.27486	14979.55969	14678.06034	13015.68268	21112.83302	20746.64236	24307.39254
M271T54	84557.27964	83100.39147	58756.48468	55066.80265	100609.9789	73385.43861	202777.534	256199.4717	204521.5513	188351.9954	308460.2313	208181.8181	205900.938	170663.1779	138381.8229	169340.6322	186168.0443	207921.8669	131804.0552	150630.2766	151896.4851	171158.4776	112526.2771	103589.8336	227929.1988	216235.3517	216745.2858	284864.4252	229902.3841	209044.0233
M355T27	57863.11383	60814.50886	60487.75893	64048.07702	61729.96066	77949.55425	34048.222	21989.94684	37309.44016	18370.60126	33944.71174	23877.6787	33267.11722	35219.02293	22792.69457	23817.60203	23020.94166	29430.25493	28456.25158	28272.65869	28293.60432	28826.09281	24014.62164	25353.83141	32098.93508	27353.46487	21218.75702	42469.20952	40454.0866	26941.39592
M476T201_2	326833.7055	316716.6187	650641.9106	377655.4788	568484.8056	361078.0595	789963.2983	345939.8455	703291.348	792674.2918	650483.8253	398713.5687	344732.6238	515996.6947	354163.1848	413044.3034	370335.8489	330117.7591	298525.9662	310294.5331	430497.0542	625112.1537	338191.6543	318966.5585	593951.1855	691628.4341	308538.161	821565.7883	316064.535	341200.7799
M381T172	410.1455105	644.4034058	574.9308369	559.263104	385.0693239	451.7239505	13930.38983	7212.351029	12883.13341	11839.78701	10380.40462	8969.174694	9961.879466	11420.8839	6848.005812	10986.74018	16032.91886	7266.390307	47668.21772	47863.08228	77225.40901	48693.24501	48020.8308	32786.49037	39633.07887	44177.8613	44571.22904	64559.25572	44133.08163	52456.40107
M463T287	2449.063352	2729.151712	3950.379097	3685.291246	4874.13249	3207.354638	2464.045275	2502.812337	3324.676024	4281.421045	2919.521151	3055.487586	1741.112944	3819.543269	3122.453889	3983.020229	4022.261948	2969.657407	6695.909917	4510.792707	6655.976753	6251.615572	4869.554659	6045.200672	5334.960519	5329.147711	3894.064214	6363.105331	5197.309687	5007.672944
M273T453	12558.5863	7770.328972	16497.97625	7363.719048	7158.999557	9515.141011	17667.73996	78489.87032	24430.22063	47757.8849	25171.74145	23214.00449	25149.33517	32196.85358	37412.94659	28581.20224	34682.40304	27529.29541	118880.285	42896.59341	38711.37716	20989.11136	85487.39384	87905.4804	30187.60032	53445.22197	63622.81007	51266.04617	81647.22167	43030.73215
M671T193_3	437219.0843	346609.6269	369610.9415	316275.5944	413475.7002	360403.6959	632209.0203	547012.4756	583315.9794	555488.7445	656779.3813	581031.7969	479527.4513	353399.4033	285559.0958	393530.9392	433186.7631	411663.2296	618564.4019	634014.9961	798127.0797	712943.9016	649749.5166	626426.0747	710046.0594	640936.7532	612386.2264	590707.2779	711048.5996	617986.7962
M409T253	56262.22077	44449.34429	56151.44338	50608.18865	51045.05953	55736.16883	128334.6859	120035.6941	97785.57445	120021.4045	113150.66	110054.5339	58175.26702	80087.20839	51335.98232	69420.4844	65849.01477	54237.27233	110730.41	100131.9437	117025.0308	108257.3625	112057.279	106913.2503	101707.1755	103243.3993	96029.82156	119007.9695	93438.3688	97628.02595
M792T103	889528.0442	1339409.445	758199.5616	813873.6031	881842.2677	862434.8362	227262.5847	142685.6934	212125.8437	201511.2068	249161.5089	196816.3638	167040.5533	159401.9399	150975.0661	154114.6029	158120.0043	140089.0837	182332.9952	179370.5438	210091.5631	220071.7232	186433.2507	170917.6451	203678.0206	172156.901	177001.142	207996.9249	194380.9654	171778.569
M204T356	10832.88278	8160.947139	6503.947367	10445.55831	11683.30436	7504.987736	45249.96479	37358.13061	32128.32517	27753.13088	36569.39666	30159.4417	34133.23425	42809.66703	36212.14028	37500.23811	29060.63948	30715.20167	34321.47776	40694.19428	47605.60503	36688.71004	41668.27363	45013.85048	58972.58193	61162.95903	56150.43671	65375.16226	54011.53846	62901.49914
M168T356_1	91548.45537	106446.661	119702.3294	122835.695	111725.4969	113611.3344	75662.23063	78250.01456	72825.29169	86133.11667	71321.45972	72367.01424	81755.96687	100893.095	83326.62499	122794.7316	87607.68551	69782.05523	62968.02263	56971.46589	95311.80267	55855.52083	72353.2405	75607.3107	39822.06919	56733.78417	34041.18393	59231.70003	49853.90264	75407.84876
M257T166	10317.17541	29154.88232	15767.48097	12753.80761	13968.78873	16625.44326	1668.043032	5666.06772	4653.057817	5388.744142	8513.161032	4536.166952	10098.13421	11342.81598	8564.522192	10711.84719	11821.66685	10120.40754	3157.162374	4596.961327	8304.980364	5713.790646	7756.581086	3109.067278	19123.12058	19706.60792	8443.479358	21733.38667	10291.81238	10023.82665
M363T33	80696.73019	63955.46306	56133.73576	39142.47626	80898.27709	72524.77182	36548.20366	25578.45819	30437.82522	21198.48846	36723.23268	23454.23784	21543.59793	19237.81276	12664.18252	13808.68268	17131.64231	18255.32651	80292.85444	90906.1396	105463.1466	78930.35594	66007.53322	63022.16305	97119.07707	80533.67624	70049.34763	118609.1912	100217.3025	95244.98196
M424T206	7759.995925	6231.200847	7465.281419	6595.549167	7520.27427	6941.670778	9885.803563	8086.462881	9554.033662	10245.38554	8396.246287	8590.705816	7565.173403	8759.456792	7080.553473	8348.778046	8108.676289	7481.890677	9233.555498	8713.155259	11311.14065	10153.39776	8783.768279	8773.640329	8693.175056	9755.317496	9732.768384	12035.52372	9135.499397	9206.265855
M751T113	218247.2942	172511.6751	122769.9651	118075.6916	215426.8406	137668.3946	116858.235	104087.9781	111984.4588	87165.38146	157492.084	77078.70653	105567.1113	86215.1346	79504.91575	90299.57887	104659.3237	101792.7609	103901.4794	91815.95589	86162.48268	99531.91714	92928.32441	81578.86769	132232.5421	128138.2219	120847.2168	104231.2929	123876.4107	106735.5272
M171T66	3633.325842	5498.907399	4626.768947	3508.671535	5673.520531	4683.579537	5172.566118	5470.486159	6434.625751	4329.678972	9388.100323	4914.390976	6864.868673	6677.893616	4028.164995	3140.816018	6690.963643	6124.681592	7385.28665	4164.569583	3449.463533	4406.456969	5779.123892	4495.50276	5528.135626	7026.414001	5630.468197	9018.061116	6380.43952	3142.855254
M269T33	1644786.01	1465343.502	1556205.147	1894022.827	1888016.478	2005406.07	751090.7885	197309.0303	571441.4715	535978.1547	903587.5943	610480.6568	793248.213	1007913.006	506896.5745	676669.9857	558654.1503	950894.5368	426653.9338	475592.5902	514816.5308	491074.3087	367360.3153	259794.5348	444478.3366	358743.2246	274087.8777	440165.3216	347959.0623	424607.1714
M509T155	164802.0378	141868.4478	157273.8894	128429.2524	132876.5489	150438.088	243483.7808	210835.6755	264293.0101	228155.6273	281976.1653	242176.6366	330720.754	280443.3124	279860.626	241556.4738	272700.6126	188029.4676	323368.9603	301181.8387	367035.6686	466385.3423	342785.5436	353404.7519	592376.4751	366992.811	279203.8627	580188.1924	525651.2247	305574.2646
M478T168	19631.23803	17329.62779	18650.8189	15774.13481	18250.4893	21002.26792	25027.36939	21829.33842	26079.61869	28190.90946	31430.24988	26092.43555	24211.85776	28707.04547	19749.10636	23807.14633	26282.66315	17990.49903	19389.40459	19202.52081	22931.19757	21912.76697	21206.05454	20673.83719	25913.33017	29693.64695	23764.20657	34749.74016	28087.24665	27122.50633
M718T223_2	1305576.098	1284903.675	1413589.388	1321653.716	1325183.899	1313924.288	1553727.858	1362887.857	1388800.594	1684801.532	1380516.543	1418375.523	961296.8851	1094054.486	975694.2101	1116347.743	1032377.153	893810.808	1040347.717	979882.4002	1088031.314	1016078.733	985900.9817	974010.5889	1394714.631	1305595.734	1229040.207	1674910.731	1365487.442	1286476.683
M783T196	13845.92614	14533.53365	14514.21425	15631.87405	15963.6669	16439.70439	13475.25437	12549.23016	12746.39903	12594.54996	13943.30952	12577.38583	13763.39442	13555.1958	10135.48033	12673.27823	13326.4731	12263.7268	11156.79184	10185.99054	12053.04266	10966.13039	10692.69486	10561.89863	10434.67963	12249.95487	11097.30978	12654.37499	12350.28645	10961.68214
M483T159_2	1088337.688	864115.7646	975585.2731	946906.9985	1043352.429	1017001.041	1525172.299	986228.1926	1336810.329	1308054.8	1653686.761	1083177.752	1315086.214	1392383.213	1168071.69	1270970.6	1243149.051	1010164.134	1258754.427	1210737.725	1539934.686	1726684.558	1245295.641	1121547.921	2017155.322	1779810.779	1539639.091	2072389.566	1890299.24	1500864.308
M671T73	31453.63921	10313.98092	35481.00263	9505.905847	41908.75957	13453.02313	32770.7357	46849.47365	12916.87825	9557.364683	12072.21681	69821.42006	78818.21695	107116.3708	64257.63441	81803.05756	82987.94868	72425.57879	58632.26551	53008.89314	82946.22198	79064.87	52788.16449	61537.97759	109130.4455	108746.1726	77571.20569	114866.2225	67213.80499	91890.8861
M746T73_1	5347028.332	3961853.91	3791630.475	5053015.566	3892400.024	4366419.768	7008679.886	5340104.525	6265762.108	5734800.932	8633813.114	5467373.014	6888527.692	7079643.461	6088144.155	6656046.448	7512714.193	7228354.984	7354507.746	7233045.062	8538276.85	8719667.525	7296728.723	7764045.095	10770976.02	9780167.729	9718383.077	11434230.75	10375403.75	8623571.266
M673T49	89397.79566	94555.04054	74643.38978	83175.93757	86710.03552	88523.49946	163528.5032	102214.6229	107303.9831	107296.9695	173693.0558	105701.6696	113929.5256	114071.5965	109441.8439	110429.1511	123079.0821	111963.5513	68825.39082	71583.04765	86557.31616	82069.39813	62810.37997	62698.78421	137407.5874	127821.2951	131505.0122	132593.6487	134768.4769	134881.818
M717T138	112176.7913	153014.0343	77304.20336	78828.24039	90155.59706	155630.9863	123527.6563	82529.64691	112730.7738	98761.84591	150552.4468	92265.68969	99898.93243	84244.9906	83876.232	85210.3422	99764.31726	89534.28615	118878.5959	112305.8685	113121.0668	117517.1826	115590.5367	103540.6246	114830.9596	95797.90688	90987.47372	96074.70304	97522.53596	95243.30844
M495T134	3259.290276	3452.573812	3869.853562	4318.499302	4017.456044	4151.360652	6169.474654	7897.064791	5421.102212	5265.807972	4579.786644	5307.364267	4646.641671	5467.016227	3817.426812	3907.482229	4460.465644	4018.364503	4532.97574	3569.218712	4185.60877	4089.420339	2802.319742	3867.422628	3352.629937	2109.205253	3614.818345	4838.323166	4350.479417	5211.869377
M743T56_1	25030.17278	26760.49506	24829.81904	26058.91645	28772.81985	26454.37611	80491.74564	39636.20007	64524.43105	53675.96038	65652.77042	58732.98902	49528.46009	59252.23246	47230.27418	48077.7172	47402.99486	49081.93341	69541.9812	50005.42707	55175.89452	51830.85898	57949.79165	42005.64205	70607.66959	64285.17364	63411.27402	79150.37102	61601.90359	69044.13679
M281T60_2	16931.2926	6164.635517	28175.71153	14155.73565	19026.05197	1885.220466	696.2430341	1021.416348	896.0311872	13793.6746	35159.30884	17513.12878	831.524686	19901.76717	13369.8597	482.7809543	1162.738775	27416.52186	18359.56605	16793.69556	29675.56562	460.3322763	20455.8429	18935.24257	44129.09564	27468.19322	25585.80301	29209.36583	32111.74777	32361.3708
M366T32_1	40020.51669	36363.84149	35259.9257	30974.6789	27306.22111	15735.17014	11723.04456	68400.30085	42556.28792	31944.04136	37671.9451	19016.40591	21441.72195	19543.18592	17271.61394	58190.42145	26085.70479	46422.69286	25951.911	21730.2471	23018.49818	19307.62439	23584.5493	16914.58665	22770.70233	30662.36595	29677.44084	24209.28055	24333.78492	34674.80281
M211T84	109642.6285	93008.93613	82260.59105	98961.59056	103320.142	114097.5032	74079.62207	86312.37241	45122.04213	164607.0145	118705.8904	125282.5799	328506.9614	135376.0239	59391.61271	116449.305	94640.36564	138454.0033	98479.03777	126119.3401	126113.2554	132913.5314	69056.72193	74151.56944	125908.4617	132645.09	99683.16114	140769.3946	126364.3554	94275.06224
M167T135	26947.76775	25718.27257	25553.59066	23674.54896	37950.30903	32335.53265	30455.98151	13367.08662	44383.44757	25028.37992	27572.85734	22912.58002	25244.38821	42357.47416	18293.24249	25909.68363	27759.39111	16627.23495	33193.95204	38568.48489	47425.76985	41353.53988	30062.27832	30392.9938	35717.4628	28764.39207	28073.52941	36980.5115	29473.03036	30143.2602
M651T33_1	18526.05122	26943.47416	33976.24687	25344.86728	35886.89863	40650.50912	27880.3488	59193.29225	32522.19603	29606.05794	33320.94159	26189.3484	20653.14685	17432.73991	25235.87352	30424.15758	23476.8711	31846.76632	22140.56337	26865.19815	28755.2246	30233.45795	21485.41437	23071.16484	21802.70787	22879.56633	18626.04785	29543.49946	28013.53792	28723.79192
M215T65	1501.692667	944.1376031	1196.731235	1117.9773	1325.220099	1143.348767	4167.869647	3897.334772	2890.784102	2308.021402	2059.95971	1477.815792	894.2915203	2222.529267	1299.372267	1723.781746	2198.084955	1284.618812	541.223501	1428.572413	1492.971228	1315.989234	997.2134422	1033.402313	1527.708796	2525.318764	944.0112427	1020.184071	2738.202127	2885.472083
M189T107	10429.75463	18694.77413	18243.45997	16009.08191	10657.47802	18615.14366	14154.39191	12382.79136	11993.5044	9973.782023	12330.81966	10645.01802	13563.39157	18764.33674	12816.30732	8765.995641	9179.348568	18085.72451	13142.70791	10943.02089	14888.05103	13740.34804	9412.747485	9915.748081	17211.68104	17173.7105	14680.49881	22981.75659	14840.12168	13232.83335
M213T20	2868.226655	4568.115198	3021.419756	2307.06317	3296.755136	3335.559336	3229.576579	4135.573143	3664.585786	4055.863594	4767.601758	1998.644471	3216.724507	2118.207046	2966.415172	3098.612049	3852.946357	3377.678804	3265.333179	4053.496016	3277.974827	3646.051114	2910.300965	2856.429714	3461.786877	3316.070148	3178.44797	4637.983391	3340.104575	2941.049583
M183T27	99131.64694	77047.07215	82520.92852	68954.68963	94456.17722	102324.0605	116855.2843	131503.6159	85159.30355	72087.54106	148899.1067	50107.69792	76315.16498	88358.48821	61859.01947	72075.84286	64694.53034	77607.82387	57368.55884	66590.83313	85198.88989	83580.70083	54925.47819	61876.76684	72792.60656	87147.01028	62388.71167	72430.14393	66672.97239	66548.28741
M385T194	1830.118031	1479.476801	1282.767033	1408.709838	1164.660709	1709.098043	2106.01726	1807.543129	694.1837002	2329.243643	2512.683065	1908.881579	1106.747383	1537.063801	1161.598933	1122.841265	1003.703958	1196.078074	898.4333366	704.8941282	1228.069087	988.6454052	727.7021965	818.3408073	889.8141496	1052.075386	890.5129277	1337.884191	1311.097146	493.6246453
M220T84	266357.6514	15129.47875	540961.5144	973579.8791	377781.1703	336767.8966	346175.7539	217924.7703	283150.4559	200337.3199	575237.707	684381.2574	139528.7258	156810.0485	310193.6263	1526974.908	468646.568	231612.5958	224566.3117	83720.15178	201108.9569	297060.9622	709202.3866	1142100.383	258341.8139	209688.5004	184635.4825	149359.2542	284376.7964	598221.4817
M177T377	65347.74643	65521.37972	75474.0768	70413.5074	68890.56528	64987.32066	85138.40481	98332.60228	131180.7849	103674.8645	134084.8364	93771.09017	62720.76443	64592.11076	60854.47562	63214.40449	56351.63643	68782.33373	67005.81174	67036.64006	35234.7782	45876.66359	67600.24952	90187.21553	82357.30164	85080.18967	85273.47503	113970.5092	77647.04354	168371.0807
M133T113	34732.95212	24803.54197	24189.36792	29469.42466	27947.6637	33060.12951	90576.51996	54073.10983	62566.84163	54857.22309	54350.41086	43399.6412	58346.30427	58748.73452	30720.22502	49754.91355	56488.34319	43098.39505	36166.75676	44018.92141	56920.20989	41711.27585	26844.53517	24539.21585	83390.16385	68343.52818	48222.86915	126332.3207	110739.4068	79634.70094
M665T38	26370.45383	34631.55035	24679.94216	34923.94075	103769.2441	50091.41506	123145.5511	78348.32619	102647.2421	41705.41953	59253.60498	79207.44472	24047.95467	23946.89498	27370.32829	51804.05497	43560.15471	66138.58289	31160.81512	71099.88758	42238.64229	46925.69543	38702.90384	30742.04307	39456.50314	22768.15941	62085.72627	55059.54135	87527.3627	73176.48411
M425T27_3	52021.96341	42884.19876	56174.54968	61267.34458	42911.03322	54026.39849	58109.68077	48686.5516	69298.86459	58035.54766	48136.81431	38748.07795	57463.91651	56747.95223	33778.60112	52631.48256	50998.49136	46812.27291	42443.32379	35610.08472	49827.61451	47821.21188	38755.05649	44570.61232	48480.77456	64035.90196	31186.06605	65237.06586	67552.80154	52210.38759
M111T331	88954.01958	73570.12331	88542.41114	64058.98771	82302.30675	76596.79173	149975.8291	118429.9815	126862.7852	187374.07	137124.3542	107277.2001	114804.1238	86480.82019	109336.3015	95286.30468	116826.8384	102444.7672	87256.17316	49539.85287	62900.90436	78001.66432	95237.06162	103654.9753	81452.27941	78910.6289	91480.63151	92898.78827	95147.11633	82191.31716
M136T36	100965.5202	78457.29011	68641.7735	71070.40387	101690.6994	108041.1985	116234.306	150411.7186	117654.4773	94616.96709	122858.7629	86052.03509	86811.95493	72429.31279	51077.32209	77038.59402	92678.23564	96441.21938	48415.78199	65198.11685	74454.58267	62391.10452	45578.11853	38681.92484	45169.42072	53578.46317	57615.19206	70076.04874	64034.15759	77867.63138
M117T262	13156.15174	6404.661353	7121.409618	8375.912173	7986.055799	8278.498428	6232.071069	8211.612441	3925.653479	6554.745598	4135.933136	7211.477702	5944.459682	9659.799693	6644.213541	9701.441878	9400.828861	9139.377554	2947.253034	8813.437915	6167.349606	5686.99669	7628.314175	2459.496815	5248.90918	7599.121674	5930.193583	9936.183349	9230.814858	7764.484391
M281T184	34509.84346	25940.8929	32262.20204	31610.99081	28708.84065	37548.72677	21028.82553	12385.44171	13279.88843	15895.06779	13349.92491	12150.11061	15464.06686	22852.58981	9690.318908	27845.96265	15720.81575	9838.281792	30000.1213	30460.39753	26576.26188	26651.49822	20411.45216	28046.14763	20891.00754	19686.76555	23480.46426	37676.01017	21801.89477	21202.55404
M175T344	181231.7042	154105.0323	200273.581	160771.837	190406.9612	173003.2761	383381.9295	344005.6119	113925.6699	413324.3823	338636.3168	327284.9095	289071.0446	356179.5175	302894.34	351552.2179	316583.9183	311518.0395	448931.3967	318093.374	381729.6265	419577.8106	424127.9321	456300.3976	262015.2757	282991.521	265455.1496	291291.3182	278637.1005	273833.0073
M237T369	175537.7966	192144.3704	282125.1672	224029.8654	188203.3922	163501.3074	115456.8279	214152.13	171853.6694	240183.4404	140841.7131	206699.1664	148844.2808	140811.654	158864.7598	182894.0815	143250.9671	154298.0308	235474.2105	163454.9702	235199.5471	150071.9626	140603.1592	208482.5877	245939.7003	209148.0252	274949.9557	276651.8717	227629.9451	235107.5327
M253T296	10183.56337	10869.29245	50079.64272	10670.52927	9509.80385	10863.61252	8724.522438	6768.153859	4479.507403	24825.74863	8840.94446	18565.4258	7616.258179	8040.501626	6260.204339	12096.16476	7322.269645	5823.655911	22642.29941	17895.05058	9663.160975	3804.474381	6705.493256	5939.298522	3596.428065	6158.2923	7897.430643	7688.428956	15050.80681	6176.420975
M129T294	9198.099674	9502.444431	9994.794851	12218.41807	12070.87737	10901.2587	24316.40802	17046.4345	21141.95081	26144.03213	23013.08088	23707.24548	20170.21572	24795.36585	20852.77452	24356.94896	19259.85075	19529.98347	12469.92034	13369.95129	16580.61927	12916.27462	16711.93967	15026.12531	11165.93396	11424.64391	11312.63318	13238.7693	11191.52988	12273.34649
M193T235	17357.41984	17272.40429	17789.73381	19426.12775	18189.21294	21812.83041	25493.96212	18715.8083	18843.23336	22758.53682	20110.87509	18956.36281	14678.98432	16574.54008	11139.01424	18595.71534	13827.35537	13136.57724	14326.69526	15165.46809	19584.20559	16326.56119	14802.42042	16594.44783	14178.32476	15939.84077	16446.8773	18851.53313	19335.76252	15030.40661
M715T37_1	1721428.897	1376468.363	1686802.984	1479914.687	2049080.153	1606874.701	1342395.182	925554.1113	1063193.733	1193880.572	1262587.989	1048010.753	987310.699	1207997.272	1859018.229	1148207.438	1113278.13	1146713.284	1264018.25	1515111.827	1978050.059	1651542.983	1347498.26	1325864.812	1585463.666	1593058.299	1312428.971	3111373.822	1203019.049	1591875.559
M168T289	1260.361869	308.8398314	1203.939496	563.2734212	1245.394914	971.1626081	1195.685196	1499.429681	973.1473596	1148.250085	1412.443417	1735.486752	2127.474783	2280.657351	1943.569366	2868.074484	2286.570851	1059.422544	2988.295595	2351.540243	2699.414062	2624.919109	3007.756799	2814.507452	2135.831749	1662.701033	1494.349059	2591.820842	2315.501435	2131.959955
M117T153	110119.2981	83488.97603	100512.308	87302.62732	96203.3814	88196.9977	217149.034	132032.8044	187193.8305	174785.1291	209467.2858	164265.2164	175841.7964	217921.9096	137108.8247	185189.5578	184970.3992	142821.6573	139478.1364	155320.002	168402.9447	174121.5219	136120.3433	138545.0031	152556.5954	142909.1958	132142.1334	199200.3714	131908.8763	138283.4726
M257T85	5561.026442	5277.865353	4272.353086	5699.940845	5730.705756	6408.927462	9609.40745	5189.440757	5991.142848	4513.583833	8554.146673	5609.192689	7693.583239	8388.808807	4079.861942	4403.289461	13158.73425	8278.374469	9884.395658	11299.30537	11656.49533	12541.68312	10115.0279	7284.013866	11329.43005	12084.35816	7555.65043	13673.5058	10355.3098	10045.86961
M159T137_2	236407.0087	229979.6	219297.4634	242863.7582	243345.1479	240252.1546	320232.7999	216299.6634	232292.0797	228863.941	254425.4603	228492.6499	228801.0672	237681.4777	151864.2034	234146.8616	223921.0531	213931.1302	224900.9943	231155.2459	253610.4063	238190.8341	200241.0177	182162.0604	226810.4497	235387.7684	212693.4465	346743.0349	226146.0599	232604.5588
M157T280_2	555957.7125	572590.6994	661170.4987	702568.8053	638112.262	634665.5163	722299.4087	709501.5791	554876.9124	770523.0937	599742.7897	665082.0071	401341.0244	572435.9866	464317.3201	477989.3012	464252.3293	444529.1366	494084.4869	466550.463	543432.1494	470920.3847	512702.5739	506900.2234	427090.3149	383585.2875	374647.4324	505023.8595	402513.29	439036.3605
M887T297_2	3357.229698	4262.027556	4364.255308	3201.986894	1286.967753	3160.940164	7076.339943	6443.148163	5076.991308	5866.014012	5830.576945	6453.543368	5361.601105	7570.777801	6410.448456	6234.964022	7115.495439	7031.971205	4888.142503	4967.915072	5811.227906	6300.880818	5360.200383	5706.323528	9775.870579	7741.706102	6586.318795	9417.278469	7773.77539	5049.083988
M415T429_2	516861.6768	452672.7874	578907.2196	486295.0023	542369.9936	541244.9611	160255.5284	155013.2375	150640.9691	186071.4641	155287.9001	154323.6322	125984.2061	155062.2871	128044.6292	151360.4657	141245.0341	126990.7044	97657.16801	87437.69789	113883.835	103246.9841	105499.3421	100296.5569	67406.60972	71680.80205	69785.07756	80984.99934	66614.69651	72208.63236
M483T259	4129.542319	3455.712281	4817.291037	4080.639555	4083.598938	2478.337664	6492.162849	6538.295041	6880.14124	7474.102768	5511.203057	7060.613978	5828.231832	8072.199211	5727.291702	6276.896089	5093.403353	4939.517198	6462.198592	6070.523877	8607.52193	7052.997197	7021.575605	6851.309743	10998.65036	9192.255653	8585.106696	9208.756364	9954.090408	8421.649039
M983T226	5250.963916	4632.102351	5768.608186	4924.064148	7116.526175	5870.918233	1434.177658	2809.566278	2083.651022	3410.986109	3102.337393	4596.249894	3393.654987	2242.890621	1900.196005	2868.8046	1796.29151	2307.921024	2502.418786	1482.874572	1811.040615	1575.11515	1360.856533	2196.036859	1559.576145	1158.274593	1076.887864	1616.743513	1371.39375	1001.26669
M901T335	19201.6291	15119.22282	18624.40624	19713.80565	20664.36049	20264.54721	39862.95876	19770.48298	22816.97655	30241.14681	29487.45319	28138.86577	15313.91187	24009.82923	18571.17908	21521.13043	18265.33541	17858.26972	33858.96703	34939.08738	43073.74759	43859.87082	38539.14997	33009.50215	24505.08215	44445.85563	22430.46364	30015.45256	26227.52903	25726.74686
M525T28_2	45810.47096	45672.2516	49226.41091	52661.1757	51571.86758	53528.0517	61797.73167	53820.66152	82867.11303	90005.80377	81067.73344	72326.50232	110857.1584	134018.6455	93991.51925	114279.5155	110978.684	99432.22025	58771.64337	44209.60842	70871.6883	71118.84308	47228.56293	52760.77366	69713.10365	63699.04757	69131.32533	97138.33924	69804.0672	68197.35139
M917T230	365574.0045	336269.7281	382600.9311	350587.0965	394575.872	397232.3425	234825.6403	224477.717	230046.1652	246217.9747	241372.5287	237242.0361	159728.1673	215331.5953	148880.3693	181375.4405	166372.2554	151089.7755	328481.2781	333858.7213	421131.1155	370667.1398	342860.9494	335118.256	256737.3327	245161.4763	232230.126	362974.0695	242455.4003	287784.2328
M757T288	3329.098213	3297.441832	2978.760151	3125.091907	3074.118731	2560.535366	3370.975633	3917.405728	3634.551645	3105.206334	6861.974226	6283.214664	2553.486693	2427.831616	3506.771292	2463.35737	3092.760774	2564.670444	3672.484387	3480.794596	3963.234254	3749.013598	8484.835918	4620.639558	2428.369874	2836.258191	5082.543293	4737.712307	4204.935713	2587.6154
M360T55	3061.887229	5141.579768	4857.026925	4150.369217	6416.942822	5183.16471	7470.811551	13495.86484	9587.383608	6842.342472	11787.37793	6557.969908	11837.25998	10730.61798	9120.903785	9698.140376	11936.99274	15735.15878	4619.393498	4441.662808	4432.876861	6139.594436	3038.53227	3831.53341	30085.15577	27539.87871	24411.88868	41021.58373	28299.85883	27501.10258
M753T326	950.4223413	730.3216926	1099.257992	721.9793538	1018.610157	762.3861652	16222.14443	12648.33355	13558.33137	14784.09507	11084.96097	12566.84207	8299.450712	7539.407425	7343.903453	7457.788578	8539.238442	8401.507212	8446.620258	5459.866858	6409.435761	7461.953089	7498.370955	8085.394912	15661.9558	23133.58816	12677.98713	23490.38275	16820.16234	15761.59353
M797T469	3254.231546	2976.222093	3490.551246	2649.224302	3630.047537	10233.31073	9329.083316	10307.81048	9472.510103	11043.34009	8784.671758	8013.279244	6482.976554	5415.600899	3034.15492	4534.65484	4188.479664	4147.186537	12670.40041	11369.81288	11188.59626	10768.7898	11265.34819	15931.91426	12244.10185	13777.27318	18728.75339	18754.96677	14087.82592	15723.36992
M153T289	2099.971626	2285.175889	2484.106131	784.7240831	2215.330684	3084.830573	1915.821688	2636.405521	2888.718424	3158.395187	1778.9269	2711.745481	2976.781927	6273.431183	6495.672169	3300.989296	4828.248302	3113.515291	2704.470629	3934.805323	3985.048935	3242.312014	3943.673268	3326.480936	2313.179949	5394.609835	3556.971318	4875.774114	3367.969687	2991.692447
M181T349_1	1125.656628	1589.294974	2749.312848	1539.964863	2615.412666	2067.654843	3201.543843	3482.135305	3943.14446	3076.059035	2686.181596	3503.252635	2903.412836	2311.469155	1517.447056	1265.624947	2145.936901	2029.048223	3786.86989	2367.135352	3054.600583	3524.265042	5541.578632	3568.899897	3066.462026	2801.120846	4093.198632	3446.198271	4694.81616	2864.626826
M165T141	7332.649602	8352.485692	9098.766567	9603.729348	8365.860403	8746.669549	11480.65359	5056.818032	6445.181855	5807.551028	7365.710775	4839.881211	5940.788394	6230.868685	4200.751953	6337.995236	6144.238067	4589.03379	5539.325378	5805.257302	6686.094362	6537.198821	5359.176738	4600.324947	7556.086219	8116.346852	9051.971331	8355.667977	6061.399597	9741.78492
M569T446_1	13995.87657	5692.473743	14810.96627	3430.803243	12133.3164	10561.04145	7299.914262	6328.001742	5075.448968	7517.803275	4299.256008	11480.44326	5654.212399	5566.541772	10188.98783	1267.950385	8812.547288	9386.16259	11538.73266	5851.224319	6014.76815	6589.193738	6019.826118	10115.29468	6857.517831	9127.221924	9208.010923	12070.16371	6396.680861	10947.44219
M203T292	10985.80912	7105.772691	10184.45479	8190.56308	8869.747373	10113.59054	8552.509489	9032.260612	6926.135339	10034.25918	6282.103993	8513.938401	5174.021145	5958.935213	6389.517008	6850.813693	4257.77433	4434.881414	6245.551838	5697.295088	7794.753652	5859.424103	5977.565572	5772.407177	5293.682629	5073.500351	6902.927894	7460.154565	5678.526536	6838.03608
M431T33_3	2499898.551	2127758.233	2520430.492	2382838.384	4013162.732	3961887.657	3270398.785	7328996.029	3768763.584	2697307.868	3575491.838	2499881.473	842328.8394	753758.218	2023477.394	2243953.608	2141611.222	2759708.361	2174200.299	2315164.058	3130466.312	2473711.931	1812927.469	2108134.053	1578732.988	1653279.753	1969367.229	2550271.952	2210486.042	2190163.952
M100T331	44669.61371	33206.53863	44749.04121	37826.69571	39612.17252	37050.88973	31424.85391	33035.51892	28773.08095	33964.59912	33423.74418	32061.65233	32332.83418	32867.35045	34656.44731	35561.02917	32306.72213	31042.08657	30000.38095	23124.62413	24872.74821	29720.97196	31040.28742	27516.7443	26556.85349	27809.6944	30558.06577	32948.91781	27630.6187	26335.01552
M613T172_2	1868.092272	846.6477008	2558.454103	2543.704	2292.010192	2561.143092	2473.043629	2483.532485	1644.082424	2375.369642	2356.522539	2464.262556	4888.931843	3456.409934	2019.294117	2013.181245	2880.166705	3133.034659	2432.408154	2801.890304	2984.266977	3358.634751	1935.467837	2729.260151	2205.148132	1565.517038	1429.640086	2191.907781	2097.301797	1756.138042
M236T30_2	12589.84227	9060.965692	3465.261571	19395.38726	18520.18812	5043.448315	4421.773114	12886.37617	22247.75125	11884.92565	19532.86987	11845.31815	7317.928477	8326.302494	12092.92258	3904.249284	2142.885311	12103.77566	12842.02867	13749.14928	10288.87466	7815.450041	9342.329306	5889.661974	15273.03861	14224.88573	9330.547044	11429.27704	17242.9381	7246.221974
M367T29_2	75242.68487	80363.08049	72369.75664	66121.25854	83555.23191	116080.2926	37910.04323	32551.38245	35225.4713	32214.79501	46528.89664	30791.60423	27578.06219	34597.96458	20152.85541	27774.03268	32236.18564	26869.92222	18765.53784	17428.6015	25902.54542	21978.74993	15979.71102	16106.09865	20072.7542	18724.96532	16066.61077	25760.43735	16937.22923	32228.41629
M507T27_2	43993.39488	40563.26121	44042.10104	45922.82006	44771.96572	53394.49226	32178.04943	12127.48036	30709.1797	29067.90669	27846.91332	29973.00835	38072.93266	43286.49275	30749.24918	32082.58947	34507.68799	28052.08843	19793.36776	19220.29954	25834.22792	20433.61835	16042.32471	18997.71013	29962.20617	32394.12883	27384.38194	44961.60511	31877.72483	29997.53369
M161T391_2	52113.13424	41100.21541	32400.54632	52530.513	44662.05249	38564.48759	98081.40959	81584.09032	75854.47676	93691.83922	83971.15868	79669.74874	49284.31809	63463.71233	51973.31296	62372.56555	49649.89691	58768.83485	114164.1416	80802.13234	96477.3492	83248.09651	84790.64522	84039.07561	90026.94036	101665.2935	91125.55229	117964.7032	90671.73033	90276.7511
M357T51_1	15827.04671	10080.4337	11708.0293	15394.17638	11120.38954	14977.5706	5593.778673	13426.3994	24088.09517	3481.567591	10272.2709	13914.91414	15718.42248	15226.15464	7724.53437	5735.019037	2858.560706	12408.32874	26199.48989	26707.40288	36676.18612	30157.18486	20607.85321	19403.97691	88393.6116	82699.21589	67146.55106	94449.55821	77454.39143	80941.68188
M103T395	20922.33364	15563.64631	12379.84703	15145.54783	17788.9774	17844.68953	20749.92334	20729.25305	22189.46933	23891.65975	19774.16337	20586.92598	15009.04898	18760.8052	16230.48877	17335.1689	17494.34451	16297.02669	21040.71436	19206.70817	22969.6409	20435.92954	21464.75598	21642.22933	18921.04266	21021.86049	17309.07556	11695.57596	19579.11564	18650.08049
M215T216	3409.845807	3955.947115	4100.321803	3768.6504	3634.903813	3386.57526	5439.819195	4352.882424	4793.211684	5259.285015	4446.584433	4803.518239	3191.78804	3056.817365	2312.381404	3184.007629	3192.239824	2393.050213	4070.087441	4562.169356	4692.453693	3612.656205	4138.95237	4137.095947	3626.141678	3420.783438	4059.926411	4874.429674	3616.774573	3864.969436
M147T267	150394.6986	122327.7683	99648.24311	157369.9123	84688.53765	146876.863	31958.24547	54204.17838	37934.32924	47372.56579	60144.38526	63494.15467	97861.46991	111828.1712	109999.0681	86392.72717	116475.3381	104420.4193	77446.5393	88208.05945	114117.9811	43603.95956	96209.14406	95079.65109	80442.39768	62680.19316	69198.55339	62657.83536	55013.8419	101187.3218
M159T131	14624.18749	15443.48599	14824.75889	14069.45495	13820.31724	13771.50803	14421.86877	18668.59353	16111.97645	14289.13148	13698.17963	11819.69722	10769.65879	19286.27877	9075.646255	15570.05963	12565.19423	9454.510859	10718.74546	9100.839546	18556.80394	13563.55315	15203.4517	12978.52181	10215.22948	7403.750128	10656.51329	10295.06259	8239.167	8533.07649
M94T85	7606.698542	6592.394751	5664.986707	5296.089322	5871.802949	6221.394649	7149.350768	3013.536473	5731.966084	4774.728716	5593.296663	4527.211294	6160.332018	4617.612265	3780.328663	3936.956178	4736.798842	5205.811884	6687.595468	5520.829673	7739.645045	6476.55658	5860.259037	4187.700391	6286.870286	6566.816772	4479.213227	5746.999815	4846.868818	5956.440381
M423T179	975.4253173	1236.024991	1149.847779	1103.624526	1232.039122	1712.456811	1110.507871	653.0712201	775.8463717	1087.559497	603.0429509	925.7007789	697.5803366	891.8026283	754.2786503	788.5207892	770.1031889	718.9719768	988.631346	588.3790431	610.0728776	811.1913395	865.867068	663.0738604	611.7615252	748.5399414	1041.188014	1178.525162	958.7723478	731.9284781
M175T106	67798.4143	48102.31295	44998.87081	31617.05681	52058.91352	58726.3137	44996.33067	39230.31185	26381.66229	33822.09671	19988.18299	25372.64176	9128.088726	30508.46239	13021.63436	14311.94705	14119.88585	27516.57615	23358.68494	16661.06154	32666.41131	37066.83732	14271.80548	6925.285248	29138.23009	35377.59137	37484.1168	51024.19455	37437.52145	25297.41112
M165T37	7933.697573	10801.54168	10579.83001	11574.12003	9569.580596	11925.69179	22681.68862	11386.38647	17769.25038	20700.4971	18612.30489	18623.70374	22672.72905	12739.90111	6378.687296	11820.86426	12706.69602	10522.94452	5006.221702	6762.551963	12634.08556	9289.129977	7433.971939	5710.977595	14039.80794	12390.99926	9510.66657	13765.89779	10636.40648	9329.236074
M149T304_2	1006833.411	902870.8936	912797.9624	1105086.171	905304.3695	986578.0845	788708.3719	775106.334	696945.1751	749834.8122	637964.9873	880234.26	410058.0622	547829.654	422716.7246	489630.7076	428770.3701	381291.1623	311557.6144	338475.6014	420077.9616	605612.2464	472327.4061	315629.2413	757662.8696	780063.3329	408361.1397	556210.9757	437732.3681	475914.4309
M108T52	4415.388518	5261.317544	2907.315172	3809.578982	4698.552612	6197.07437	5028.385548	4464.976699	4515.314112	8679.551415	5558.422923	3739.094816	5867.885288	4946.440027	2047.797766	3384.690586	4989.739189	3293.573645	1511.820421	2382.897706	3074.260857	3557.407525	11744.7234	2103.784547	3651.526484	4095.899319	2724.220174	4590.444429	2412.680505	2461.612606
M185T58_2	10594.45605	13819.27603	11634.728	13852.02313	10602.19955	10531.70467	23431.13133	5281.530335	19313.74854	10856.15556	23718.96724	11847.1925	15793.10152	18734.12508	10535.12483	11761.05788	13484.06233	14135.68768	7213.2428	6438.698784	9382.886907	11007.10769	5750.636661	4474.531501	12123.1936	11177.48943	9115.790263	18384.4768	13923.34174	12698.71052
M125T376	20559.59093	20682.30107	20304.87893	22390.65285	18967.57846	23309.72837	44344.07712	36715.99162	25996.61974	35403.01864	37518.18684	33103.75939	28599.40866	34779.31451	29845.38122	40486.10084	34228.29919	24298.3913	49145.58359	40823.03498	44364.24638	32893.54302	37492.71009	43875.46366	25751.07163	40692.58938	41203.499	44239.78112	34978.13792	35394.13714
M329T33	302483.6791	276219.9599	274458.8202	238531.1549	274461.8237	304275.2368	58443.44439	66914.64944	73126.99041	62059.44969	96277.48597	60995.22758	26771.97412	27055.46703	22182.15868	66928.81453	31866.65922	67776.34283	188636.9204	197769.4735	254374.7669	211500.3806	145248.2983	150512.4327	202005.6609	190351.2758	85261.5638	226664.1532	176636.7355	199489.4158
M411T333_2	19068.12969	12374.95227	18645.34553	16309.57199	20595.46603	16929.53962	17269.4894	14094.61682	13416.22355	19395.36777	13961.2045	11873.5135	9211.339056	12051.36446	9820.837494	10802.99395	10281.26093	8705.797481	18439.39295	13853.39326	18079.09658	18151.58169	18357.03277	16180.95252	17238.18091	17846.28059	17232.79111	23880.66531	18522.47753	17094.83714
M197T26	23658.71887	16937.21952	18393.07807	13597.10655	13306.87013	19703.37454	31012.70289	24591.22996	19336.85333	15141.5905	39784.37353	11956.04591	15712.3465	18475.01707	15201.17739	14328.47106	16446.68678	16445.93878	13164.41507	12253.2098	11855.01859	12571.8677	15220.49295	11028.97016	12948.51251	11794.45756	12951.11238	15910.61124	15937.12974	14615.99943
M151T181	17209.63685	15509.79785	20379.25074	16332.9652	17893.81743	16971.04331	22901.26581	22813.1233	23719.26539	21463.89565	22173.94145	21293.12333	25644.206	31245.59767	15236.25463	31001.79746	15264.69162	32165.07152	20711.55619	23490.63124	26579.34553	26150.02368	26417.01276	21722.86055	15954.16695	17309.96616	12853.68265	47922.35426	13841.93668	28709.19353
M136T99_2	12872.36133	11769.79651	9701.589925	15266.53499	10296.8711	12959.56443	11170.59929	10980.44352	8018.404421	5026.921536	8264.739765	17416.3505	9729.367392	9454.166363	10784.49874	21274.11977	7844.91275	8911.666912	28346.13515	5050.125457	27373.04929	7255.138055	20038.155	15667.4509	8301.680321	8442.437543	19532.91169	14004.00206	34947.76422	8548.213308
M399T388_2	414758.6026	991617.8965	1131791.114	914607.0885	913134.7454	420112.7027	519802.4848	901180.2587	934332.4335	1891184.064	1143654.393	587884.1369	858297.1395	385638.9761	924631.2093	757584.4355	780286.6006	765534.3839	1167636.04	949209.9509	385752.0016	864951.9103	650249.9295	1098465.387	1068354.875	1030786.204	1155390.704	1419158.019	1233480.092	1387484.22
M325T37	28263.60655	12555.47741	12911.30074	16045.80223	14141.85723	18386.90723	22833.44223	8756.89701	11960.14397	16487.29107	14478.16483	14529.56173	8918.615236	14362.96341	6607.222039	7215.977746	4663.33982	8005.759697	9070.11544	3586.611724	9289.530119	26128.62725	5635.108447	3534.883036	12423.91741	8463.599653	6775.283048	6675.994392	8137.372228	8433.607864
M327T244	273287.0712	223753.0989	296222.4836	240044.7426	244729.5275	245400.1537	161450.0746	111516.7289	143523.1319	166726.8513	122727.7247	109810.2147	116983.468	186452.8566	124597.5189	188081.7439	122012.7261	127158.4059	201946.5004	208942.3541	234675.6919	219301.281	217572.4292	195407.4087	265230.9497	311689.5419	223542.6974	290603.2122	236179.68	250729.1993
M121T37	50756.80623	27444.20895	22270.30193	35259.10574	54533.82297	43327.58094	48495.47897	70356.59699	70162.77816	54144.42449	61064.21211	39526.89853	38916.49544	26649.52145	17882.1491	30958.8023	42169.39486	39923.66445	19750.44155	30410.24059	31356.03679	33849.95133	27484.04319	24252.88518	19724.26327	32002.16343	47429.77997	36917.71909	37009.06838	51130.40905
M137T299_2	32999.27014	32886.41907	36021.53853	59599.37265	42073.68284	37864.73006	146894.3068	143330.9039	122571.6837	171101.4634	128694.7311	131896.3555	109234.4136	106735.3489	117810.2104	108165.4381	89557.11045	100925.8033	180210.949	161805.5413	184402.5785	168711.2854	180591.2852	177551.11	211816.0519	250236.4683	209706.3893	253294.8072	227010.8119	233903.9825
M162T35	29075.64723	30007.58491	23053.10464	21327.00361	26453.83955	30017.1956	32852.19987	31410.13523	34836.22863	15217.30761	24931.87328	18789.66083	19018.61696	24425.96564	13517.81507	18731.66525	19496.27989	26925.65134	17240.51967	14275.8296	22361.3846	12650.83833	14057.53531	10063.83901	11254.74223	18656.47426	14592.23847	17963.19444	14013.57443	15360.5277
M253T209	9954.105584	10570.29011	11317.24893	12461.24456	14993.56948	11930.3102	6648.293085	14923.57142	8276.784998	13317.93975	12030.19241	11056.50543	9783.308229	16928.94397	10875.26191	13406.54751	10132.6012	7373.343037	10995.87909	5360.598798	11923.8138	4917.490045	4511.95501	9867.782271	13863.93589	13671.49668	15070.70392	18491.49699	14112.05035	3627.428488
M351T394	51993.22983	46106.09632	68673.77434	51572.5249	53644.47501	51708.61785	56847.55153	54695.6158	53486.71989	76056.26967	55520.08905	58699.03519	36752.21217	40837.31793	37510.37712	46926.17597	38942.49315	32848.29204	44211.81089	37699.80806	41796.52483	37950.43138	46134.52252	49583.73296	43135.20668	51361.37453	51374.01033	53721.64953	47627.36299	49227.62175
M621T476	854.4224768	840.9208918	563.6744864	508.4737554	1211.885733	726.0500249	2372.389937	2555.895887	3073.753249	4842.433613	2821.135759	3289.502563	753.4231095	1160.755746	646.8135374	1363.864216	890.8220728	1109.731528	3561.041303	3118.499997	2713.26632	3751.87815	4577.424742	3892.295745	2543.817988	2382.609046	2676.675447	2823.517527	2966.317432	3106.006015
M182T46	17620.69869	14988.90359	15597.87844	18170.92215	15790.1693	17630.8112	29919.59912	26963.04977	20803.16418	21574.2445	40290.24937	15282.68026	20280.2588	17325.90582	7537.778399	14659.83398	19437.23792	16626.47202	9663.004054	11447.40513	19352.60523	13245.81461	9477.451559	8370.037653	27522.03543	22569.20557	30713.21528	23209.99637	23689.54981	24310.38253
M463T260_2	1786.580058	684.6647881	1497.302504	1064.293026	3789.579562	1298.924331	2782.705298	3051.161727	2440.228605	2745.197863	2212.71376	2168.380926	1937.322452	2716.785172	1705.252003	2181.381848	2013.113083	2183.219553	1569.150472	1326.894105	3425.757639	2255.559984	2293.387548	2619.712538	3181.06861	3881.250876	3252.237034	4200.574247	3583.307864	4544.654232
M377T25_2	70398.69525	68398.91214	71646.48413	68377.2959	76760.59454	81463.4162	39757.25936	30541.86443	31667.09786	32709.38104	49104.57303	28434.36306	24993.38001	25993.77777	21204.5489	21713.80219	25604.67327	18237.4448	16393.92116	15823.95358	13939.28155	15527.65856	14216.81637	13806.78394	16438.79742	12890.43131	14237.15869	20316.74425	13647.78902	14096.11245
M235T123	3385.323772	5546.516407	5578.880307	4035.102427	4485.220346	6655.58483	2435.421598	2339.507242	1867.929779	5435.656916	4151.0326	1904.453876	3494.597954	4559.240531	2218.798859	4265.451659	3356.420434	2683.335305	2992.416576	2967.704709	2754.164373	2080.576953	1658.138535	1603.829736	1889.335215	5546.677914	5384.580994	6793.610888	5406.25419	5273.525402
M547T267	27325.20938	24717.60082	33464.88464	29159.65628	19787.32095	29136.37705	22169.31808	22310.1438	15148.55498	15638.61344	15934.44332	17008.61268	10936.50828	17853.96887	12338.45456	13814.574	14837.71127	16345.41059	15631.65357	13504.67567	16480.33478	3711.154741	20242.08869	14783.70075	12803.15774	13026.60551	12239.09897	7337.510544	11309.88135	4356.882139
M161T137_1	12661.25461	14906.55045	16190.60152	28282.64418	26849.93859	14693.04515	33590.82026	2869.026091	17383.9839	12647.51709	16040.46746	12655.20737	12655.20307	10830.61177	6214.223115	18125.77614	12627.13941	11036.14048	9660.961453	16640.78053	24003.67163	11426.08722	8431.282579	7808.87403	10334.35177	12825.97281	8714.615712	11171.52545	10076.15813	13843.28412
M425T261_2	2032.833128	3454.348365	3780.364975	3514.626184	3697.935044	3563.987666	3847.308163	4149.014436	3151.59116	2186.824084	4450.57313	3989.00635	2607.19101	5725.065312	3670.305778	5155.384261	3871.103132	4726.412626	1769.383206	3623.22472	2876.067332	4885.617333	3264.257715	3293.870769	2169.904333	4513.041763	2212.912655	3254.214345	3306.271083	3134.973669
M225T35	228841.3033	167580.3949	214906.9375	170822.5958	151502.2534	272372.6899	453386.2261	111998.5141	220666.9374	193228.5879	261544.8148	175697.1635	117315.208	122900.1682	70324.77726	101247.2864	106477.2571	66048.33881	115323.0772	87550.62493	175379.4419	209921.9984	87740.46489	88413.39758	196019.8586	266142.771	201194.2211	228999.3222	216496.3238	210964.9603
M449T125	4894.338042	3990.178203	4247.489384	1057.4711	3797.968698	4334.760394	2854.322911	4525.165387	5804.490891	5347.863979	4903.88698	4555.757274	3340.750225	1737.931193	2308.534704	4123.225132	3862.094502	3156.983835	6533.971496	5926.48892	9304.610766	8028.390711	5763.248524	4967.341963	5842.688387	6284.909607	5215.341553	8583.075075	5997.035188	6679.607039
M255T53	9057.10835	9694.690726	9112.015571	4227.340853	8970.648856	3777.469812	27756.56206	27071.52405	5925.13619	13746.84728	9693.082553	14480.01045	5289.429966	7857.318011	6190.632587	5931.806656	14456.94928	5785.383728	2927.492821	3431.619926	12050.90692	6417.278148	10262.47151	2778.263058	8078.742896	9161.523329	10146.39573	10930.60938	9213.171216	7631.36818
M381T400	2186.520794	1420.655329	1786.269695	1538.988669	1483.763676	1561.123653	2625.565985	2121.324371	2124.412325	2022.08254	2223.885644	2349.84282	3089.372647	2901.952785	768.3785901	2997.663757	2525.551647	2616.148459	4406.36418	4104.795703	3141.041438	4309.369562	5141.861067	4797.094613	6132.190232	6649.151092	5959.859761	6987.159754	7413.480189	6190.522982
M438T30	162427.057	135275.9334	129691.2069	157622.1845	151129.2116	197004.0794	105986.1259	224710.4026	97147.2862	87045.00601	144637.0262	72010.39843	109359.8359	93175.59989	73764.29195	101462.2774	112096.682	144919.6011	99231.36463	118175.781	110808.7924	111955.9843	90847.77502	76366.06147	105600.835	97929.33854	93208.30965	114435.0989	113524.1218	121675.5076
M183T66	11545.8152	6642.26211	9999.452821	10533.73031	9905.44615	7289.116356	16435.62453	11613.30417	8370.663087	8981.523885	18403.01805	9220.08017	10347.22715	9772.173433	5310.217053	8164.584132	11333.83985	9277.031824	7154.914815	9368.458796	9454.564225	8075.713803	5423.45007	2952.765764	8075.591349	12031.94456	7792.234935	10887.76037	8925.654674	9873.395675
M439T294	48528.71119	45238.4355	53779.60742	44074.12882	46721.35587	47802.28707	32362.05079	28111.95852	31130.23755	36693.72178	30405.21889	28018.82301	15876.86741	26779.01395	17590.37059	21279.79624	17477.11863	14777.99362	37932.11031	34850.51547	55214.39432	39439.08699	37571.72638	39809.21884	35271.8249	39572.74858	36617.32999	49550.80823	30975.91644	34689.70796
M204T461	730.1825003	518.5455245	1560.315043	896.4749746	704.2910525	627.4474586	3068.862156	2501.458692	2748.725877	2332.714367	2083.715999	2708.477958	1286.187643	2855.073317	1079.584928	2375.431799	1000.053685	1084.688106	1329.052428	1254.026047	1695.789721	1847.663266	1797.24801	2163.662568	2586.293374	2760.22234	2377.493181	3338.607066	2586.298692	1899.90494
M337T408	441860.5651	443117.9357	445678.4448	417585.5911	483476.4363	493392.4648	567147.2215	449318.5488	488073.3598	674823.7633	584243.6562	494387.6552	477012.9714	415782.7954	472096.3824	471398.5305	470212.7144	493133.2196	451982.9149	317012.7153	455415.1156	268117.8383	528445.771	456570.4789	482669.1673	401942.4992	331198.5946	515366.8789	442258.1375	384014.3828
M347T27_2	6144.578026	3972.463784	2905.148734	3764.57724	6839.058864	8032.478338	5538.767075	4910.137959	5921.595096	6052.344519	8365.593553	4067.181855	4351.056697	5410.746864	3024.275882	4480.820659	4112.932425	3795.560393	1775.484287	3202.892373	2043.642083	2919.603928	2128.674247	3164.320232	3282.522581	2569.711907	3201.705308	2944.315011	9156.449695	11599.47156
M323T31_3	65930.28812	7895.225161	6171.225392	9273.270242	7326.01681	12347.53069	5166.843906	5890.007508	5689.220817	58993.60353	68402.93456	58723.3567	59775.18434	4230.057956	42538.52507	45427.09608	2516.893953	2293.139596	3357.794823	34355.43327	4163.73501	5256.244374	1852.812169	2995.343653	52117.89999	52476.36513	36923.25366	5356.308374	2585.401464	4245.83258
M287T120_2	65949.88623	22367.70936	27001.408	52015.61856	24437.79433	60279.87965	28323.16102	16413.35794	25456.14579	23107.39324	18023.82604	18829.92714	17130.3197	19199.29685	10568.80062	16262.39925	17596.5787	16381.53754	15497.04933	14969.24443	28372.8627	21663.59859	14089.86147	11222.8676	19464.96556	16960.0648	18341.15085	33176.82516	26974.36007	21966.6208
M517T238	298903.2967	212481.1738	209656.6936	209125.6924	230947.4583	259169.0334	245190.7438	210519.0762	225547.6633	243796.0724	222833.2127	228688.5092	143445.7277	162333.8475	117032.7955	150489.328	140974.7714	133909.7473	189960.3203	183820.8807	200428.3679	197871.7538	177536.7199	168516.219	269384.105	288106.4762	232942.7719	297008.5536	258761.7006	250723.8196
M353T457	4674.536725	7062.159576	5938.141005	5936.018609	5470.986655	5051.82601	14563.85814	16620.99266	15527.42741	24870.08761	11718.19313	15436.82168	4276.112627	14627.81325	11589.5377	12284.37593	10378.6538	10091.05938	11784.10682	12425.5805	10233.21993	9434.855762	11701.83608	17086.2494	10011.88036	9696.666116	12290.33062	12353.14545	7167.058882	7681.753355
M407T411	1928.231998	2711.40669	753.3906046	959.9747366	2293.803492	2376.283714	16543.6703	15968.01535	15686.83942	21525.53597	14634.60487	14837.30776	13473.40973	16913.4015	14197.10444	14631.77012	14168.92754	13240.63406	20750.08308	16601.04241	24281.93178	19691.18206	28537.06465	27598.69784	24468.70215	24958.33112	23087.24616	26477.5236	24093.80101	24850.7898
M255T58	5377.301243	8997.742259	7136.578198	5388.337061	9102.129388	7203.615195	10378.52993	12324.63277	11209.00998	9436.971582	16281.14494	8574.033393	13879.64716	14855.61123	6345.422983	12894.02314	6716.914001	269212.1149	304708.7118	8153.213588	18688.52272	11065.16284	8554.225534	3829.674309	15723.10605	383177.7224	6425.41076	13302.5022	9702.174237	6914.972839
M168T479	1120.056004	1465.950428	1225.65959	468.9790718	845.4654109	2096.363134	3519.655005	3397.07696	3852.418949	4869.006128	5729.936353	2739.644971	3213.265959	3935.802678	4381.430104	4941.327784	3983.167931	2733.278883	5812.720279	5196.292375	4532.38752	5195.28016	7532.818362	6510.923102	5507.259108	5380.569184	5557.137337	9211.403094	8586.37792	5956.449647
M131T129_2	452455.7077	387768.8039	388748.3388	383432.7229	422708.7447	438471.7909	447110.0377	361330.5281	414269.2848	368344.714	402014.1898	304748.6773	345953.311	404154.8997	219963.5946	320786.5981	388019.7408	331519.3457	313662.5122	337331.2501	412048.6948	380812.742	297795.965	270250.2576	564443.1756	543835.0512	392388.9368	804700.1953	486482.2882	524963.7958
M632T394	2916.718943	2312.560525	2619.577271	2807.325798	2712.661438	2877.446102	2723.993479	2767.178299	3570.626001	2910.465965	2626.703357	2938.24283	3218.697365	3689.457769	1989.416644	2841.831322	3018.868057	2572.828021	3889.258098	3364.077975	3187.248489	3147.132352	3134.274677	3768.152994	1793.517774	3203.128554	4066.022022	3710.757625	1719.50759	3027.795543
M429T33_4	154428.7739	145632.8256	153698.602	162690.2217	196049.2809	206732.5432	339924.315	665109.0899	278876.3422	277223.3253	307431.982	268317.7414	98969.36981	81221.65246	184973.8771	188242.4745	200788.584	230126.6127	185487.6317	211390.6795	280282.0407	245616.6049	198946.8393	209558.1723	165232.449	175582.1797	156146.8203	192320.6964	183709.8001	196595.1193
M161T116	244173.5418	226675.2329	214307.0364	220781.0903	255352.4137	264509.7747	149223.9338	72802.05033	137370.2115	108334.0129	109526.7781	97552.21884	122868.7032	147701.7721	85983.63641	107753.7721	152265.5764	103449.5214	79108.97385	77348.96802	93433.30839	86019.90466	63100.71907	46495.40593	88037.14132	89199.654	75610.78366	158971.3274	104064.552	118199.2146
M452T33_1	161455.9853	148326.423	144972.1597	143945.0199	141905.8197	172342.8494	139679.6227	251055.8656	148753.7437	139931.8842	177073.443	119665.2454	126472.0835	104744.2453	108573.9196	144272.3676	122232.0436	155802.6273	135009.1901	149735.3314	189056.0456	166071.9797	100801.7156	111396.8248	141444.2782	134273.295	92769.67401	133271.5532	131195.2874	143141.3467
M166T112	54818.54821	46608.54563	148878.4314	46529.48674	47424.78639	184846.9889	33647.74787	66903.85235	23377.25753	23484.50478	28303.83684	19138.28582	34378.96525	40338.09961	17841.95279	23198.55104	26048.67886	28550.60796	63292.52981	20363.72226	25253.85889	26331.47562	18375.52915	20615.92971	21773.50164	22039.33739	17848.06817	24084.31455	22447.37352	24553.62485
M375T99	4375.089795	9227.496949	10019.1682	9397.993138	6016.013367	11553.66767	14902.87984	10430.08916	10507.62115	13506.11681	12018.9823	8606.195036	8328.15575	9746.493628	3429.99815	8228.406509	9115.93331	7509.531898	31279.97989	27888.41029	44057.31312	31521.29469	21505.06994	20415.88452	33723.44953	31555.50263	32080.80525	40054.11522	32690.47859	29179.10483
M213T28	13078.48542	10821.61924	7809.074354	12708.83252	14371.40544	11322.98296	9971.180237	13597.84737	7834.673787	10669.6569	19313.93897	7196.448666	10188.64381	12079.5271	7653.007183	8838.191293	9315.455129	10403.36744	11642.20005	13278.30886	14229.55477	14697.25046	11231.01949	9984.758885	10416.30827	9385.070736	10189.26115	9665.255069	9688.530062	9570.32005
M379T375	554.9257569	906.3234448	1077.401499	1139.38278	669.2494134	581.8941789	2451.160642	1481.713112	720.969525	1037.176237	781.6682256	1212.329674	1489.838975	1863.913156	1333.34241	1940.613157	2571.859783	1551.228252	4964.785896	3243.725006	3346.605004	2102.910773	2567.156972	4860.33411	5111.404226	4450.223019	3921.630214	3795.556884	3841.87887	4677.624759
M162T104	4331.81551	2642.897898	2761.388312	2797.092226	3223.696796	3002.232789	4548.385539	3903.218988	3951.72678	3542.218362	3353.337448	2970.447866	2477.642602	3222.62837	2109.283267	2508.006299	2488.039313	2426.272623	3328.465739	3104.581404	3774.690356	3908.701033	1871.897161	1851.331753	2698.380446	3647.079675	3406.689101	3671.807956	4040.716585	3009.086853
M321T50	1559.012808	1304.099261	1316.448869	978.8071184	1600.583345	1556.177865	7411.545623	6116.8221	13634.1193	5319.732122	7566.552683	5671.808812	4377.638536	5725.460171	3569.635897	3060.191331	3860.118651	4944.61198	1220.91443	1094.479727	846.476261	1105.955715	1474.791219	1380.109631	6724.886008	5713.887033	3254.657751	5742.554018	7271.812213	4368.879966
M172T52_2	7292.322297	9952.067704	9139.630099	6812.623635	7464.639882	7500.866041	13039.54121	16345.00983	10715.48255	6622.254	30633.26819	7845.063399	10487.94267	16642.17346	7618.805802	9794.966893	9498.116254	9238.128354	6378.99409	5122.05947	8618.613079	8018.723777	5971.954328	8274.539849	7883.140925	7128.06958	7059.354116	10215.27449	6145.708781	8666.366459
M405T176	9466.089791	3017.667161	4924.303183	3373.16926	3765.456957	10070.84414	11312.70435	6329.348379	7896.435935	8742.975803	9799.658074	6205.965531	14263.94434	14013.71362	10039.5755	13528.07791	13845.79396	11555.26747	17088.82999	17835.11215	17898.01089	20659.83236	17048.14415	16684.46114	24381.63188	25898.81089	21601.52494	30362.24665	25464.29959	25223.68338
M307T38	19459.31938	28957.38258	23726.01869	24812.54648	32987.17727	21622.39328	78757.65837	40051.24975	61188.27336	52022.99937	84021.07721	54299.91235	42345.07723	23329.24267	35966.26219	47197.82115	40337.07571	29795.44517	25088.03203	22021.08984	29448.35867	25404.47095	15996.69327	21012.46065	24974.89698	45455.71931	35985.44869	22780.55401	29302.25551	25381.43895
M299T103	4594.452626	3878.378214	550.5032909	3720.479928	2554.690681	4747.269177	7268.537183	5219.844246	6701.511057	5448.694564	3764.870156	5179.088038	5657.323769	6724.387118	2858.153601	8358.667156	5363.733974	5690.121494	4530.921749	3237.091191	6793.130528	4559.706036	3789.01849	3805.987439	5317.246227	5118.671447	3880.597477	7372.45301	5024.723051	2401.57192
M313T91	54506.8185	50998.46835	42334.19465	45703.90726	45477.93327	57713.89091	62911.27287	41501.73635	56658.80034	42080.23509	41016.95765	36753.63766	42008.43074	50975.80287	28371.40696	39790.80157	43287.37451	44993.50915	37290.6318	35559.53867	52136.28467	42474.23775	30316.43595	31316.5688	35007.35957	37288.02311	31719.77621	44058.0304	39042.7756	36696.0272
M261T187	17064.58555	16660.91344	20336.5667	19130.17092	20195.92886	16973.83401	25321.87641	20878.7242	24072.02199	19461.3729	24719.81761	20116.49617	17020.23267	21453.66782	12512.57394	17340.21671	15172.67235	14934.86977	14091.33536	12673.23151	18758.75952	17014.15173	15457.65245	13936.59501	12596.92738	12619.03209	13661.64752	19597.57037	12655.79534	14241.61515
M295T37	103326.823	106992.8169	114078.2191	125085.6748	107631.7215	119413.2695	191289.6156	184634.9029	166257.0996	205087.1959	188188.6185	175423.904	94509.93391	108453.1611	76669.52499	96223.07246	97757.47894	112275.6114	61123.50588	76224.05327	89095.70179	75791.30754	58779.85223	65295.37436	102881.6898	93817.7191	83823.49672	120906.8621	83854.6481	98535.90414
M363T25_3	22179.71817	21115.38905	20016.87519	19973.90252	19537.70603	24817.70327	14716.22465	12397.97839	16044.30617	12742.8611	20497.06021	10860.79567	13744.48081	16257.41852	11713.18359	12154.19974	13143.83923	13607.16353	10452.60331	11276.18234	13569.86453	11749.75232	10096.54367	8843.638291	7522.740009	9363.996719	8498.250608	10594.08965	11515.96745	9777.205325
M293T74	25870.4284	22531.69244	20710.01905	16101.61704	17661.25872	27506.15846	35566.35874	56201.5552	30150.0237	27343.50063	45778.22893	25120.98379	33990.97671	33545.5129	19263.61064	26265.3516	31861.57821	36018.45129	20160.68525	15429.02923	25581.94303	26380.03033	2185.048187	15906.6212	40848.01022	39358.63635	33872.156	42943.16941	48493.74526	26824.66323
M180T32	8378.74209	4354.675047	5971.882118	7667.785499	5642.776853	8425.565858	4824.942905	35044.63152	8867.787459	40808.42572	4846.975307	2446.424538	7486.370518	50365.70394	33339.70436	5131.508354	6579.181943	8659.390123	33904.33301	3113.482414	40115.78951	15532.60553	4050.903747	18170.15135	4267.099533	6861.737642	5431.239204	4788.778538	7609.594697	5660.222023
M680T399	8924.597237	9084.217471	10156.06198	7206.585483	9962.234516	12115.53338	18116.86005	13783.73076	15154.7754	18897.52916	17117.09643	14581.6569	19456.87445	23413.97212	21636.93933	20143.63209	17449.61566	19903.91524	23389.83632	20551.48185	27479.94948	23664.5178	23877.24488	24334.6865	38469.81469	40503.63233	29915.01671	51327.99876	35522.21437	40434.94546
M401T263	1152.703617	852.2157056	1062.901771	1391.598546	1255.031291	1133.24716	2466.458298	1895.06306	1376.334535	2125.496415	1667.728957	2099.526614	1461.814305	2304.615538	818.0685325	1004.578971	746.8145406	1735.506831	973.5316788	1402.125436	1203.145831	1219.884506	1660.43861	790.2133515	1345.857242	688.1791284	1323.671738	1007.206606	1617.056555	1237.448555
M291T264	3305.351297	3643.603318	2424.07617	3460.861346	3215.777975	2750.178351	4774.547443	6680.31006	3920.387815	5571.985804	3924.305109	5511.165878	11332.50594	15671.1415	10475.6692	10279.39929	12041.42851	10466.5711	3362.054376	4478.595925	6601.580094	4405.715655	4372.546608	3693.655149	3603.039619	4937.439326	4821.362713	5607.466334	4823.057561	5385.480316
M202T267	660484.3789	608575.8464	785095.8762	666892.0182	718456.4471	716232.3054	216699.3323	204784.6727	210283.3646	242913.1035	206224.7858	208833.2878	292384.9488	302745.7932	268024.6493	287589.9025	299209.0483	274939.3026	138774.8836	142000.5722	151334.3206	143510.1657	151034.6428	143078.0953	309047.5518	291453.7244	320953.1557	344916.7528	310789.2264	337823.9768
M162T299	8695.917818	6862.775127	9290.710466	7228.556618	8915.666719	10995.95846	4495.761041	3282.591585	2723.932513	6229.141448	1752.699748	2806.521615	2876.383705	2062.914511	2396.931878	2169.656261	1318.006918	2428.554465	1181.342216	408.8955451	1825.499739	853.7231365	1631.587551	1771.737915	1948.558666	2830.810517	1090.713253	1899.789273	664.3481115	1227.347026
M158T306	5472.752218	5305.380874	6845.992874	6441.548069	5009.663262	7130.614793	13083.76077	12868.93755	9297.940695	12553.96311	10814.35931	11597.54249	6886.938993	10085.6481	12610.5108	9686.341738	8638.668414	7560.088646	7696.717348	9807.662342	12114.84718	10062.62564	9463.285971	7943.950074	9750.044516	12905.56986	9719.780727	12051.48507	9456.437891	12128.8767
M211T293	1156.402909	1811.084048	1239.788651	2445.778757	1562.078207	1973.377608	1678.661227	2248.927441	2145.766099	2497.973245	1360.115726	2547.141866	685.8242173	3007.169951	796.9508913	619.3275108	628.2551513	452.5412117	959.8770911	1001.563938	1045.555435	1023.279524	1047.806846	822.0938201	844.5490128	1753.799255	777.3760858	2523.084214	624.728677	1288.238128
M444T430	11389.7701	8061.547108	13952.45277	10728.05109	9352.584125	11104.16026	25842.48811	21651.44752	17357.58838	31733.38552	20357.31006	20990.88766	18932.19983	22313.84326	18118.7373	22535.64249	19583.63662	18044.97464	30657.83953	28344.35653	35239.50353	33263.45714	33447.55712	35687.85354	40788.20312	41910.82633	40119.00343	47594.81	34989.87547	41510.40863
M285T60	354554.7692	279685.1083	300698.6531	229446.2854	210225.9783	298485.9029	586995.757	420131.4595	342127.1919	373332.5001	460602.5306	251812.118	393588.0726	354540.3268	249403.1768	249967.7034	284678.6937	376039.9959	286353.2573	241599.1773	473923.6007	420287.9951	203417.233	253802.4762	1256679.539	1508940.859	1119968.645	1978938.863	1282411.009	1229220.351
M244T267	4280284.386	3924731.632	5078899.153	4108396.748	4648917.289	4603988.214	1325873.835	1296262.104	1312673.976	1460790.275	1269295.189	1202664.882	1641337.055	1715439.861	1579717.145	1730494.404	1669332.155	1625609.205	865417.8539	763601.8345	905023.8473	808358.8711	867597.9112	838635.8257	1880585.479	1662172.705	2086622.155	1984476.695	1863107.054	2069941.227
M92T296	41338.7421	41079.29506	42223.09351	45771.22712	39987.02715	41707.40638	12928.18109	6898.476489	8327.606611	8617.559142	7407.495549	6101.276401	9142.909368	11918.34992	8694.098517	7328.998007	9235.076808	7528.885814	2633.144822	2565.706417	2890.777849	3480.80246	3040.136943	2494.016841	1812.908993	1184.852028	1758.315609	1774.899209	1168.252334	1233.144163
M303T31	98931.79756	70020.61309	93778.86263	94508.70524	79903.72723	85530.35246	126026.1812	117179.3463	241527.9104	78409.78446	84248.43699	97677.98681	73463.40633	108395.9985	46670.20686	73689.07192	79961.87011	85661.64181	82613.8541	72213.72326	81907.22992	82919.02061	77010.65563	81585.96223	91961.65582	85192.01222	61277.71092	141178.2693	121487.4925	97626.7449
M277T38	309631.6261	281925.5486	291954.5465	314813.0501	412691.4099	317557.8519	367773.3774	334418.3789	712194.7217	630385.7377	427515.0889	594882.7227	502970.5856	266665.1413	398193.131	230196.9525	221045.6168	545856.9321	234924.548	257952.2072	280719.3967	216253.2994	246466.5264	238895.1454	273205.6012	253276.8397	258559.4087	224142.2263	322390.4978	348861.9411
M269T61	12728.77318	13169.08921	8186.758277	9522.435171	13254.74445	13127.50199	126348.901	103086.6999	143674.8167	62174.29143	115784.2109	94408.92019	62144.48394	56410.6006	55055.22294	48773.16188	62411.23875	99166.4437	94314.97518	127746.4468	201905.2381	152048.1698	95817.57568	134790.2877	160335.0586	142117.2628	183152.2863	213303.7611	165416.0817	224838.2714
M819T23	44373.0149	24257.3246	70691.22702	28599.49911	29610.16241	43283.34194	53500.45773	32903.99988	21468.13575	26835.21181	28441.15	20454.27585	8080.656337	14150.46128	9227.551819	8330.988388	9556.574424	4927.025079	14429.72138	11296.08374	20094.83333	18422.75122	11355.97602	13988.87479	20366.43797	17962.30039	14213.36208	18061.91729	13058.44835	13705.04254
M421T476	58521.27337	48991.31524	52432.47073	42389.89197	255307.6826	38537.65848	277440.8183	328972.6648	268975.8031	427724.0436	212812.5006	293358.8238	146387.9956	177747.2137	140684.8402	170086.2078	138774.5366	122205.3454	506765.1343	427241.6403	397076.0267	429178.3049	536489.8987	501803.1541	418491.2944	584044.7122	579984.4257	645445.905	414788.7718	498096.674
M241T288	973.6361937	632.4139821	696.981998	753.6311987	870.8754252	759.0637621	793.2155006	889.61931	847.1151167	884.7055131	1184.002532	924.7257513	1015.013753	1530.189766	1330.833903	1379.641261	1138.573715	754.7672357	609.2612221	578.2807601	1078.644761	643.7780393	712.1120038	749.0891144	44204.72453	49112.93474	42881.30285	66953.64004	51889.62063	50586.17495
M259T485	10019.31568	1151.152649	18892.1414	1537.265811	916.1822343	9800.356163	5968.322187	13285.0565	9017.102533	16766.67968	9119.298502	12314.54556	3758.045554	4591.775153	8032.892878	5757.879414	6690.678744	7240.683073	15463.55747	13650.50627	12354.92988	13056.98014	17456.60004	17289.43477	14394.0554	17385.39312	17099.87657	36210.8131	15478.92725	16082.20118
M179T308	1008241.83	1092166.592	880716.0623	1329914.95	1083127.189	1192036.272	1486452.364	1515132.578	2618024.745	1204316.984	1223971.366	1481419.216	1473520.936	1656019.087	1208558.801	1459607.459	1329213.5	1315377	620486.3275	857356.7898	919989.4605	1640190.925	708847.8025	697765.1647	1197905.278	1289097.819	1059050.617	1380939.476	1042648.962	1320794.737
M494T40	639502.0539	553065.5797	580691.1997	578288.3951	605918.4928	934911.2595	312960.2051	354908.8672	247103.3328	217515.0962	361604.1206	184411.5641	117056.2097	132867.2968	170939.8328	256527.0481	280469.9193	362382.2725	421783.5805	422032.5371	514703.7072	462377.2635	411838.5974	420822.1831	354091.0945	380306.4309	432689.5659	425433.3228	491297.6169	433126.0656
M339T244	462336.8651	394349.9514	459619.1897	414569.2276	400326.3779	417877.1495	281562.7224	235023.4697	238590.1298	267735.7761	255868.2684	221713.5505	265414.169	304217.6	227067.0111	275057.9902	208393.484	242059.3238	307819.7674	323951.5647	365319.2678	341687.2225	378065.028	322736.6421	380669.5863	408923.6593	333243.4414	396842.9679	354744.9191	370149.8981
M115T208	10581.18031	8118.801111	11303.52456	10550.40167	11588.85497	11279.06881	12547.93846	11611.04325	12876.39421	11572.72495	11091.34675	10996.45624	9620.146106	11599.41285	9275.471666	10297.5547	8961.404987	8553.767313	8870.292186	7402.506806	7971.373076	10899.15754	7350.69335	7006.803265	8957.762709	9115.291269	9456.278276	11455.46661	10473.99454	10038.5687
M203T65	4372.271002	5014.535231	3581.64803	4334.250847	4378.745137	5182.17932	2261.484815	4534.935142	3926.955668	2519.694708	5218.236177	2326.103828	5454.673529	4247.33636	1842.790457	3470.913575	4296.538615	4896.786352	3077.791454	3218.113039	5002.419582	4153.260066	2190.12645	2416.226626	3881.287141	5277.01194	3301.769356	4929.008551	5433.133056	4462.15694
M323T257_2	15089.24683	7969.344041	14224.21371	9420.291867	12343.66725	8821.183978	19217.16222	10947.12702	9386.079868	11189.62896	8744.27746	7988.408684	6951.484549	9826.383917	5171.780804	6582.034989	8860.887942	5426.763004	15007.1076	11108.77739	16075.86752	14337.21523	17099.68553	13089.64349	13156.22693	13971.73365	12970.65922	16533.60958	14768.3583	14003.66322
M429T30	9804.997641	7977.755071	11557.59545	5549.102027	9193.867324	11394.5653	15099.07365	10650.06732	12787.79116	14871.11657	13584.51271	8223.202286	7617.247612	8147.012113	13121.98353	15500.39729	17495.59965	20939.22858	25077.8901	18228.63916	24489.05063	20214.27231	21758.5055	13392.7497	7642.573603	8693.959238	20414.13612	20390.16798	19597.25	23183.03325
M473T27	37957.88135	26444.44393	26858.52282	35102.79809	29333.72237	35405.82925	39990.03297	34559.91681	73093.99061	41789.59487	44469.42496	28605.53513	24018.63627	31575.03998	12089.36706	21760.54188	24058.61566	17525.5161	21469.29358	28147.91348	41334.15128	38332.0435	22271.43972	25293.12366	33629.25013	32600.11165	25927.73314	48415.52784	48568.73302	36936.18012
M504T340	3542.493763	3332.110956	3643.134778	2153.059787	5397.810887	3622.354992	5051.87415	2536.902781	4242.797955	4780.86047	2129.649528	3034.50889	2864.579583	3110.051988	2625.527216	4011.894404	4756.254865	2575.665945	5133.629132	4972.385068	5047.908733	4117.544626	4456.838776	4218.881395	5401.948407	4938.701338	2971.202614	5858.612381	4160.789477	3760.976806
M485T231	1227.458131	975.8698571	950.2847512	1154.146834	1132.937712	1609.372178	2010.033615	1291.174327	1714.44515	1905.067407	1378.392949	1516.113631	1175.360177	1214.650878	1098.99124	1614.709398	1479.241764	935.800544	1526.218668	1524.724949	1602.913836	1828.784964	1471.216771	1425.258336	1698.276508	1993.638107	1997.388043	1829.288186	1842.307763	1602.269698
M136T30	18859.01091	722.6915734	734.3394975	363.0345274	564.2017141	944.1776169	387.0326373	23208.94851	376.0526676	10031.23922	403.6915867	252.3911407	7150.528199	6535.723288	6553.63895	439.0030534	7635.506244	8133.047188	560.6966334	15887.15826	573.0986245	20477.48828	351.1712767	9310.181774	7106.89489	387.9501001	7375.670072	7876.723656	6369.002085	469.0390307
M547T278_2	3320.935165	2264.089513	3034.495305	2026.87623	1552.290149	2909.897445	7925.15527	8793.611567	7013.986226	7181.026795	7211.822634	6445.943968	9773.970106	11858.44598	8114.994775	9137.880411	8731.462229	7992.459446	11079.99543	11451.28734	17440.17833	14476.15492	11007.51483	11412.5171	12085.05934	12931.98157	12909.35497	15152.63097	14571.61221	14162.1444
M863T474	9978.126311	17058.17065	17972.5429	16099.41064	16320.02721	14257.05415	26280.34419	27131.16501	27473.65959	23603.35056	26861.38026	26086.658	29646.20738	25181.86431	23128.50947	22168.05334	27850.26052	25921.6852	19411.16772	16084.68815	16984.69812	18858.27574	20275.96912	18596.53714	10518.45277	11356.33244	13153.62548	10732.28796	13959.85507	11857.59332
M1127T328_2	3930.38442	3469.401807	3627.772328	3325.592865	4129.438979	4559.541359	5446.191359	3005.480278	3072.647239	4859.918157	2817.517698	2765.452652	1344.181463	2007.966388	1361.006785	1794.205242	1613.409798	1792.706454	1155.488437	886.9623759	1341.731277	1445.120265	1942.644427	1084.813443	1794.480019	2144.838962	1820.863899	1772.216127	2644.51689	2174.477826
M533T299	659279.6261	573782.2698	647145.9088	619206.2736	680745.0132	659002.0141	413489.2214	379357.9602	331843.9625	366182.7048	350069.9836	308652.5748	191788.6862	237104.4839	185939.7033	236799.4751	219211.1566	180077.7163	165446.22	161380.1887	207991.9081	163439.6641	181771.6041	166106.7123	174350.9524	181818.8825	161562.5223	184354.3159	176795.0535	203059.3183
M303T39	780.9099088	336.2107982	351.775468	268.0464146	129.1622729	319.0082735	18807.44207	6719.823469	11309.07944	970.0650433	19604.73742	12805.44075	8795.543107	21058.12675	9787.318137	6214.548302	12908.91758	14054.55453	11704.58789	15314.89088	23495.13516	21169.8724	16195.48659	20024.94016	46186.08277	22229.48225	36665.9834	31557.34691	44836.81556	54587.74284
M317T80	31217.85514	38682.85152	34444.13723	30942.42754	40303.5363	44574.26512	87857.18271	50801.32647	47367.37588	40292.85311	75304.50764	25752.20009	26163.65816	38448.89893	30732.7735	26191.4268	27468.38158	24233.52089	40754.39045	19848.28886	19400.65241	18623.71526	11203.40967	13297.35351	15143.99743	44348.38719	33566.5659	33949.73398	25720.19025	39127.83865
M371T302	25892.92089	25557.0231	16519.30015	27752.77084	20667.38205	21970.52063	47148.17124	49024.98667	46498.06578	36745.85423	49116.64221	48475.18842	51000.26015	51642.76036	45204.64402	49958.70061	52475.08881	57238.10242	37982.1752	33049.49874	25824.69627	32965.95252	35800.95191	36725.65437	40499.16335	43493.6731	38822.63227	38563.55462	49572.23633	38325.58714
M523T28	73838.98258	58448.75399	74008.81438	70132.82671	65521.639	77742.38386	41175.26551	28059.59568	48309.32617	42550.78892	46111.23099	47339.33368	46173.82001	45516.36228	37213.56326	45658.41941	46252.42989	40935.08357	31649.2996	28733.10006	44023.76123	35841.71304	28721.30614	27267.40478	40698.90362	39645.44614	39757.34646	49401.69388	42133.0912	42592.97864
M131T201	389.1155781	406.2606884	339.4327798	411.5859279	2960.729457	3671.810768	4581.382498	539.4024697	3757.130658	4034.520959	3657.926215	3968.966245	2439.668775	3066.217313	2288.1231	2856.142936	2265.669357	2307.764137	2714.546399	2249.829685	3554.394442	3670.150637	2608.853515	2325.736223	3205.378593	2975.575453	3000.202187	3296.824867	2622.334736	3760.198647
M261T459	39226.14029	36698.70927	49774.31928	41870.6975	39914.82981	38886.40592	10833.4816	7287.739699	6001.914875	10007.26118	8862.546406	7415.309752	4667.212596	7665.030166	6262.848978	7983.387262	4156.042398	4971.950025	7530.817865	5825.019082	6735.560394	7656.099538	8355.311795	8956.666987	8489.546336	10193.58967	8408.027604	10869.08792	9102.544948	10337.14641
M871T33_3	6508.101823	6340.474704	9669.741671	4856.706546	9662.050523	8390.040581	29400.7431	33469.18336	23031.1219	38509.10565	37655.41033	22725.67047	2381.195002	6721.204492	1648.339987	4522.446121	1687.40488	3103.40487	4260.948448	4442.904494	4413.420678	5803.91503	7178.747203	6228.719485	13032.81791	9628.070799	12422.59644	10712.18767	13559.4253	11186.3489
M165T194	5280.106516	12698.39647	4158.62068	4166.2932	4386.511597	16128.78164	10992.53934	3034.880536	5530.093587	4006.39249	2643.045067	9795.125017	3493.515559	7908.733693	4109.932262	10714.93857	5424.617278	3943.213294	4639.573795	6281.476939	16199.38026	6447.216734	5507.376545	12081.54642	9693.939881	9730.135303	9349.154922	10079.40514	8556.313961	9660.673843
M491T167	7169.710763	2393.203659	6600.146159	5973.014388	6441.002265	3852.222604	3360.703173	1634.623327	4303.425462	5168.519091	4019.854167	5514.875465	4948.457432	6784.099486	3299.749378	4729.367218	5355.481368	4292.163728	3620.988592	5086.642669	5476.037874	5233.230437	1821.757302	3492.574262	11240.12557	7526.132339	6849.814199	8239.609724	7930.974983	7037.531849
M283T58	2914.720393	4033.218131	2419.64516	2151.30235	3579.776251	4228.042318	6406.970474	8696.953611	4461.1537	7668.330547	10382.69679	9332.672777	7575.87793	6748.450495	7660.668161	4623.905046	5794.977549	6174.837605	3564.975778	2987.694019	6686.116476	3025.831019	3360.515965	3761.819847	4545.040884	7651.120281	3373.6986	4798.822998	4383.614525	5284.852957
M187T347_2	57754.97405	53142.78508	76102.22566	60845.26356	65947.98576	72643.17031	72068.31905	64179.97873	66738.89769	71433.06683	58412.37583	61103.53751	43217.66992	59879.46524	45640.72709	53648.76996	46007.14373	40641.56828	64602.90507	59604.95332	64412.00437	66326.28127	73055.05198	68840.18386	57450.39559	50898.89799	60816.44781	70947.74478	55486.18114	57692.09039
M183T248	22913.88599	22772.68176	27106.42307	25506.92754	23381.97179	26218.53545	16080.44281	14828.05954	14764.97335	13639.87918	14939.61786	15484.58018	11150.61019	14961.38991	12051.25169	13526.32066	13984.20412	12023.96482	14583.94392	14663.73429	13598.27522	12356.65937	13876.75039	14223.20311	12795.45463	11155.10601	13327.16571	17102.53231	12411.5803	14654.17376
M339T38	55839.5655	48079.47172	49033.29141	46576.47883	69997.18036	46999.14866	75043.94547	31361.20442	43118.44351	50516.47819	93910.88316	43089.63833	19380.33618	23957.56798	28701.16622	26652.41798	28780.71977	23437.59491	22493.57811	16072.6823	24170.97193	24289.89764	11195.50531	14491.70941	12314.16675	15106.20833	24913.14156	17211.17363	17708.75079	37585.74089
M409T29_1	466407.273	216675.3916	335692.8131	6391.52542	510583.4178	334251.9356	14716.50458	4430609.214	10100.20638	16592.00339	21163.22415	12708.99384	4230.210314	6633.766723	81472.09035	205416.7363	5247.503123	3842.061964	10182.8796	737767.1028	12218.21402	2933.117457	8324.434413	6586.82779	165334.5256	45825.41581	7048.805456	9522.014873	8075.026666	10061.56673
M380T34_1	9120281.112	7038515.101	9141357.375	8291154.565	7699099.417	8901672.118	7328188.397	575849.8489	4456524.094	4512287.351	6143012.372	4700721.603	3039817.192	3122022.786	2077332.393	3099729.778	2962078.974	2139742.695	3761050.809	4016784.472	4634792.825	4913562.27	4133749.598	3841844.276	8000403.439	7823521.793	6578089.174	9895814.959	8411808.653	7096157.002
M329T333	216154.3216	183681.0118	228077.3217	179791.7761	203254.7878	193375.7933	435334.8396	393737.8566	436579.7215	373875.8673	414759.3439	316633.9479	291907.1962	305284.1282	262051.7372	305950.8169	294756.1579	289995.7257	402543.4624	343555.0031	401137.8975	447810.7563	424925.0814	373064.8961	435236.109	423889.4902	405995.6131	506757.042	423894.5742	424838.7211
M359T328	35993.8203	39679.15749	44486.51136	53603.52514	38916.28753	52223.75739	111895.8934	92642.47709	113302.165	114138.2171	119865.5435	82985.22068	89607.25673	69081.85847	72726.88823	80350.84529	92170.53887	75081.19313	120951.5524	85343.37649	113294.0494	110887.2441	125461.923	100770.8776	145848.3541	157051.6401	156435.9382	151601.7708	152709.7131	112111.3846
M299T341	76512.26053	56451.67374	82540.25204	62050.96022	75124.65456	63658.19082	130111.6581	93224.21249	127928.4532	133899.0633	115713.7692	101208.2897	68326.89934	79482.50707	61446.89431	73449.66987	71047.28765	69469.90323	109774.8771	110998.3416	135562.8283	127846.838	142982.9763	109014.9146	133993.1095	151584.4398	134230.0168	162768.9067	121451.655	141173.6091
M315T249	153888.0746	131244.7688	137377.7589	136249.1201	132296.3389	130498.0701	553745.8762	486173.1521	499556.25	594659.3562	544170.5811	493819.6906	278605.8749	308788.8366	265086.3811	278500.8136	277774.5401	263842.1506	606556.5009	542691.277	675827.7346	602190.9235	606220.9889	594402.1619	813234.9429	879513.2311	759850.2791	961044.8371	803081.1599	825249.0959
M791T202	1835.064185	1705.698272	1892.470251	3302.094695	2117.884707	2089.229322	2276.004414	2084.046209	2041.889438	2031.336817	2121.470135	2207.496223	1912.142507	2721.498205	1383.997205	1264.680843	1773.058396	1511.759949	2221.682055	2114.672989	3603.234699	2640.762081	3077.867579	2673.739392	2385.261431	2561.073443	1858.312768	2486.237819	2412.045897	2081.665516
M368T387	9140.15255	8324.342921	10953.83766	17439.77771	20543.05969	17720.02836	15419.36882	9249.663496	6794.297169	9340.389132	11638.30329	18370.34557	7583.619949	11245.60978	12681.70027	3039.274055	12136.95807	2871.341957	17308.75993	5690.577261	6663.94052	7283.822079	13241.39415	18766.75385	10482.32675	18410.70349	20703.56078	10249.29718	15741.92019	8470.950677
M549T375_2	1984.495647	5028.093677	3459.077734	4963.904891	4778.4853	4461.821653	5516.230698	3665.142502	3473.701185	4464.821017	3563.256911	6517.50412	3776.429272	3615.600721	2422.180874	9682.094969	4481.669439	1507.167407	4378.876085	5039.317264	4346.534263	10174.99539	4740.128123	5619.228033	12502.16602	7693.755891	8725.890663	8050.161568	7388.747528	9757.60439
M239T189	58217.50707	58943.01839	70987.36188	70219.3339	60708.73955	67816.25363	67342.19724	56349.14628	51833.70498	54183.25633	57243.49203	64452.33881	41761.37442	48722.17054	36621.81272	43652.07478	45801.97154	36147.92786	44291.8572	49353.67354	66128.45487	50765.06053	43358.03514	46897.93222	30474.36261	35008.54322	31415.76677	34578.40461	29518.11007	29152.91629
M500T77_2	527070.775	505556.0743	432356.2215	484379.9418	475852.0927	493227.0138	703484.9951	1019256.605	688974.2587	545217.2042	587998.2342	544907.6192	499011.7022	477175.5302	364772.7865	429736.3686	811439.5165	408035.9364	528184.3513	857323.66	746604.0917	705791.66	539930.8193	496346.2558	736275.0704	659330.9933	524554.9545	960414.9568	741773.4374	642771.1896
M527T292	11116.85437	19038.79198	19578.2858	17022.25413	20195.07894	18454.66357	11476.53691	9005.311059	21629.18515	12359.01609	13080.08857	9602.615142	18325.29581	11931.15991	16029.60749	19702.52644	14777.9208	24571.14182	18152.84026	21293.94942	12752.82612	22245.66256	18720.30259	12461.53106	14580.4178	20700.36659	20920.29041	10909.67015	19052.09975	12386.3354
M103T237	3752.289042	2363.096308	3015.056336	2640.863516	2623.654188	2905.268331	3612.579801	3331.467252	2810.689781	3552.342743	3411.767012	2586.163137	3830.765417	3208.831328	2779.311524	2905.050992	2849.005973	2743.825913	3071.751816	2582.772326	2699.308967	3274.005962	2335.818496	3948.032535	3486.048581	2853.026924	2994.935234	1466.737484	3589.558186	2455.144167
M89T307	51958.54968	63610.68239	54004.90969	65968.89378	62425.48368	58601.61158	71467.33668	81876.79454	97773.78014	125735.3652	71391.82286	71026.00997	63995.00764	75411.04747	72023.63583	66967.02744	65414.10698	68009.4901	36998.86902	38280.86387	56542.21974	34934.30165	43584.95129	73064.70032	48375.63451	55581.69735	119535.9761	110398.6015	50576.41125	64841.26796
M662T434	5998.427642	3688.340265	5484.285245	4075.852017	5107.636033	3850.415094	6214.904872	5768.721691	5269.784441	6223.984307	5896.051785	4861.904714	4884.446245	5605.801598	4547.570832	6637.655159	4601.891106	4789.347854	6761.379781	7252.150839	8332.15174	7892.123485	7416.608426	7190.875228	7196.525054	7543.921273	7575.662685	9467.496018	8809.328042	7601.110819
M409T157	7837.786257	7459.268048	6059.211957	6537.416597	6814.209989	7763.765408	3001.894177	2683.346938	2708.686635	2255.824114	3784.835137	1903.624605	3927.987147	4548.578822	4040.777238	3653.548271	4413.034585	2770.81021	4636.010609	4921.386255	5370.247311	5841.795177	4282.588281	4742.640528	5473.438086	5332.904138	5349.945344	6575.011212	4656.569337	5062.300777
M487T277	12125.5437	9303.332253	11055.54783	9847.123124	9111.815957	7632.052226	13692.11757	12044.78985	11398.03964	9448.230342	6575.015528	7262.759012	4994.434754	6173.130289	3845.029559	6779.702542	5349.975194	5097.508998	11067.64155	10771.47673	13740.54229	12719.17809	11210.6136	11758.33799	7281.055418	7264.3451	4489.060841	7927.354287	6842.834239	7921.554515
M251T205	2460.904874	1856.294029	2554.572716	2053.108934	2581.858844	2422.462066	2185.719732	2001.687375	2002.462077	2281.656313	2090.828784	1875.72563	2096.589255	2876.262929	1791.601096	2623.514762	2597.630036	1693.614108	3495.416417	3076.059097	3419.300063	2918.836771	3214.574913	3808.972135	2599.934419	2902.960122	1537.421959	2557.272706	1992.24047	2762.155899
M487T373	1088586.258	809957.8226	1092957.391	933914.5438	899272.0576	984917.9224	805468.1251	579717.8688	680072.4765	736808.3973	574412.6315	649346.1412	688698.9393	904164.4479	744509.5453	844729.4323	785068.4583	709460.06	1207539.51	1155198.643	1751929.3	1410475.881	1456966.631	1339628.715	2024995.051	2385596.403	1817574.276	2817565.383	2004634.082	2191583.073
M444T177	4479.537875	4338.876728	5150.654766	5065.151734	5124.591537	5054.988238	4205.959027	3159.355663	3008.481493	3628.337264	3521.184838	3147.813631	2397.031534	4287.209265	2495.755635	2704.772912	2666.322406	2604.352833	2376.978321	2486.372861	3870.601243	2745.996038	2015.353631	2437.866236	1977.30622	1737.33857	2240.125574	2494.92426	1863.614198	2089.868616
M283T55	2774.465546	1209.207682	3157.811296	2940.971959	5752.166434	6527.845186	7051.423538	8709.547582	6121.314961	2106.253849	8880.172668	3682.801615	8490.613809	7538.428419	5095.874663	5593.157354	8212.88413	8219.2903	1844.169644	3343.261612	3123.060023	2771.436404	4181.831514	2545.169242	12250.90648	7103.294552	7054.759745	16346.06966	12033.33273	10900.40632
M331T56	15561.66431	18485.95002	26377.77056	20870.3841	7089.238025	26728.39351	34355.94306	26971.96565	14760.45311	6367.793448	39899.90208	8611.982381	7542.465838	10886.5963	5327.363587	9014.231986	10625.62105	14912.68203	24588.27518	42456.63883	14580.11521	46325.12859	27934.28828	33392.59064	14591.64303	12740.1835	27197.35965	49758.66513	14326.60868	7175.021546
M227T185	48104.27773	41714.28556	49987.49445	47751.45174	46191.6513	46911.79821	30027.83812	23937.19185	26876.59474	30187.45046	25002.31692	23067.12261	18657.72315	24141.64384	17348.34592	22560.96976	20679.62253	16198.46281	23167.03331	20893.28633	25098.46597	26292.79241	24713.90167	21438.71038	28503.81065	27529.79719	28434.60143	40573.55666	26329.27176	31810.27699
M193T304	166695.3625	131244.9082	100862.0011	122047.431	142276.3589	206521.0768	289081.9359	203382.0902	316710.1358	198557.2283	264195.3201	194288.0312	1937348.23	185749.572	2588612.652	1748225.035	1311178.158	1278233.554	1324898.896	1555274.879	271164.0041	433552.3334	1499342.875	1224526.546	209441.7338	152679.9222	102014.2539	106160.5935	1205078.404	93898.22401
M725T415	210317.5519	176866.3275	214399.8094	187602.8342	204782.3613	184535.9566	789173.5776	609614.8939	175676.1677	720581.7733	195242.2287	149903.8188	384907.689	408233.3343	327542.1096	364817.0929	355686.2658	350011.5293	164438.64	134617.7233	143840.6458	169109.3229	307116.3196	169595.6771	254464.4246	87760.03972	85471.32899	279862.9404	290870.297	81987.51308
M439T375	11583.65551	2924.668453	1612.209634	15449.43755	1309.273713	1947.13579	4006.115271	3149.801779	2521.044925	4653.401082	3284.989867	2385.965299	15516.89865	3932.77804	16072.18675	3312.825541	1701.331209	16218.38144	8347.172966	7066.391999	5734.784662	6178.589547	6704.11421	8198.715913	6537.654286	6472.414586	6988.265008	8196.762879	6385.908743	6763.25394
M143T60_2	44718.46525	86397.7741	66058.45071	59379.50652	71881.73347	61563.6226	125685.2523	157334.7291	112248.6357	83989.55249	76180.68105	91383.39823	95303.86393	60377.2464	73737.75609	86991.38908	68504.16874	86062.15407	69534.30302	72639.09705	74707.34367	69865.0915	71289.73828	70788.27083	70933.01026	126019.0204	124997.3362	77546.45627	96758.43247	63039.26408
M431T307	15428.99803	13365.21788	15594.49976	13994.16247	14106.11569	13765.33975	9825.478307	9725.176986	8418.119496	10637.73695	8401.296496	10041.4716	7019.721557	6553.854786	5244.841205	6283.29719	6742.062231	5429.643401	7995.615184	7516.209031	8764.804048	7009.454889	9096.878644	8151.733033	9631.191716	10052.3392	8410.932476	8426.328737	8071.549776	9427.587137
M451T88	2568.593913	2515.492795	3405.297575	2949.532656	2756.265621	3132.880788	5035.809034	5624.040699	6255.986226	5358.34287	4877.172629	4421.058279	1913.285308	3256.404703	1634.497224	1380.708266	2334.673555	3386.962918	6242.962448	2845.638209	2676.770748	3157.055927	3120.832658	2530.212586	4325.478291	3842.862036	3580.228078	5965.024867	4574.185783	4588.559828
M289T13	1718.309996	1999.901298	2155.864531	1721.429451	1932.275973	1975.648774	1151.764479	1542.163004	1208.157247	1448.577179	1891.369599	1390.88127	1356.493112	1378.887481	762.6787385	1528.586887	1460.337715	1514.103049	1544.846456	1072.115744	1368.959625	1577.054065	1324.913918	1431.583194	1545.871295	1262.352155	1446.882109	1696.688978	1693.138189	1667.940559
M362T108	9312.993119	12119.76779	9550.005636	8860.193347	9968.318752	14468.451	25501.11993	26866.91557	21371.64404	20309.87955	19604.6158	19514.90413	16411.71924	18517.08497	13159.28543	18276.17934	19283.72389	18476.48341	19441.99556	18718.79024	20206.81763	18250.04651	18187.06831	18653.77842	22347.6673	24227.98197	22032.66938	39289.50064	24778.49546	22411.91434
M423T136	1528.467208	1167.499202	4839.600051	1549.779429	2133.122572	898.0114057	10148.77976	3369.229605	8555.691735	9901.52628	8264.053374	6019.304682	4973.132349	5763.544542	4994.999678	5272.471939	7534.823204	5103.996473	73651.64132	68653.37863	98172.37136	90882.40142	60165.95873	61978.61787	37147.58442	33982.19724	31407.76673	47903.81284	32183.91714	31228.74505
M784T27	20529.40717	15472.40913	13759.88391	17128.53874	15643.43626	24396.58684	28250.0407	17237.30027	18703.43147	21985.72928	28090.28475	16780.32176	28958.18092	26452.70199	23383.06636	31352.66886	23600.9025	28144.98693	17792.83003	18254.55308	17664.19816	21712.49515	12808.1844	14922.59938	18347.27735	15133.43436	16369.25044	28823.94057	16965.99862	16471.26797
M605T225	28247.31436	35943.35488	32515.32715	34449.94054	27274.24658	38861.32567	7112.57477	6821.22154	8461.188077	8155.974525	6972.82298	8402.464923	3847.855416	4790.763141	2899.312097	4033.689675	3048.360279	4598.989513	7554.871348	6926.921472	6341.368842	3407.646288	7139.452033	5863.605341	6190.739667	5704.190906	6066.022317	6786.815287	1910.922597	5554.147676
M217T151	22289.94299	19920.76502	23435.48133	20590.23421	20040.00878	22077.96177	24044.56068	12562.36781	22489.53691	19276.06209	25035.16217	19111.78018	19947.87525	23134.40139	15894.6116	21517.56518	23543.25347	14617.82376	19026.76729	21176.54118	23270.8526	23372.28321	20114.09297	19892.39019	22601.10291	22516.27287	17888.16024	30805.20493	20657.13198	20881.33107
M465T26	101872.257	59547.07249	95196.58349	80979.88197	81184.63103	95228.36168	127717.5342	89545.41597	149263.3136	80845.85636	94441.9985	116900.3807	171738.6765	117186.3819	66628.86334	84132.37486	91043.82252	81327.73315	76472.3354	86643.64436	94682.9071	97212.81211	108913.7339	90827.44074	136353.5794	103510.8612	110604.3627	178527.3092	147057.096	128755.0795
M293T26	526418.6748	435798.0306	462098.9333	536259.3512	502858.4114	595310.6097	546492.0866	468834.5335	846991.8758	452823.5925	510818.9901	434231.6932	568513.2418	576122.2778	299752.9318	450657.1117	502211.5244	416672.036	414874.1339	370562.9812	422469.4795	395994.7188	385932.4662	324809.9851	524204.6077	584650.0493	362819.95	643049.0442	724577.3452	491913.337
M255T44	10093.44423	7812.524528	2087.186922	1454.137312	1554.482501	12627.84544	9584.813565	6409.938027	7675.659889	6784.432091	17735.52181	5493.145296	4103.009834	2404.405582	2816.344682	2483.571299	3386.091468	3439.800682	6385.979886	5756.067995	5217.523022	5114.043187	1892.430405	3458.228278	7798.201325	4851.479732	5091.78107	5451.819038	5535.317718	4210.820898
M253T38_2	76362.87393	66141.45504	73292.06919	57330.81191	95208.25708	85926.39575	555271.968	1381603.693	571579.1854	559237.4025	623031.0993	1023776.004	360465.8822	419576.5059	573440.6445	355814.2457	362540.6452	448768.5978	1240799.262	1527509.884	1907947.173	1465907.678	1427166.944	1302184.546	1494294.711	2455263.178	1547720.213	1767012.524	1515207.892	1870237.349
M173T441	72963.65802	60771.81817	65750.70094	72778.88142	73496.40235	67780.67425	100227.9487	101438.8897	94089.83741	111971.5892	83385.82024	97930.3636	98166.24768	103991.1305	96624.82078	114658.7944	98528.07978	85561.98815	84991.14954	81842.73497	96234.00652	95039.92475	86238.07891	88921.07818	75633.31474	84599.63883	75956.2814	84250.20571	72837.79944	82608.75376
M141T349	139485.3385	96287.2378	144238.634	105521.1777	121649.5714	115628.3989	180463.6641	182944.8121	229589.8936	161142.2104	162786.1375	146673.0619	119844.786	109621.1529	91457.03393	108141.5815	96707.78981	92106.72061	245953.202	189192.0255	226224.6909	229201.2365	253258.3827	215725.9415	157046.3516	142429.6494	162968.6577	189225.9429	201247.519	174155.9169
M576T282	3468.958885	3321.293573	3387.91117	2514.602748	4694.236465	3536.634819	4940.33204	3622.35049	4534.460519	3352.223372	3347.653788	3427.439287	3919.014022	3930.809876	3989.058444	4601.670646	3035.710823	4414.09125	4661.860981	2972.995949	4925.208744	4900.359799	5025.412142	4861.924936	2774.220376	3211.361163	3371.955567	3784.535437	3466.130488	3331.186979
M129T107	3825301.541	1464302.187	1654882.101	1475494.562	1858626.351	1876270.478	632155.1382	580781.9803	445120.2279	384009.925	418053.2315	277960.0676	326164.9839	326661.5396	211708.9138	301619.825	295571.2493	342945.6489	353761.6895	320731.5974	386553.4523	341779.8422	278382.7	256318.4136	469592.4004	424455.1757	322390.3471	813066.7139	421257.0907	427538.4039
M191T468	6156414.372	5354876.139	4742705.335	5820754.686	3964700.613	5539509.242	4239215.748	4490652.355	6055505.883	5831129.916	4709863.539	6586436.38	5672275.127	6804037.553	6092417.641	6221043.057	6281512.681	7160873.162	4233145.037	3923468.222	3238696.572	4567527.733	4695696.206	4670263.704	3515666.896	3798266.701	3883079.641	4390214.757	3569930.308	3594010.136
M179T53_1	6259.005177	5641.594906	4732.482191	5181.32422	7000.784529	4684.194808	13977.51842	5707.402118	6483.898791	7983.273063	8925.398782	6865.957447	7352.260882	7644.972078	6070.648247	5700.263581	6388.188626	3317.310719	3811.949449	3601.786254	3820.741441	4222.207774	4818.936951	2035.991069	12261.64908	6468.425372	4701.555938	9295.28543	7358.875425	14406.47144
M179T151	40680.09427	32540.25904	37705.66942	33439.43463	35295.88186	40832.38237	38092.60259	26476.87187	33385.32542	31296.76615	39480.27452	32844.21013	27018.45473	31146.10288	19975.4543	28586.82452	28768.70642	18365.76118	18285.41999	19558.30221	27321.60753	29197.15674	21146.76346	20401.34903	30744.66724	30671.16192	30019.85476	41382.88823	35090.10023	29740.55553
M177T36	47765.6297	38463.05509	28417.64396	28301.85388	37680.70004	37075.22235	36106.41892	59180.72025	39337.5465	34724.74363	48891.06437	21743.69835	30175.10585	30997.73405	14830.29147	19495.77284	22893.75229	50770.7152	17677.72274	19119.39321	30213.40889	21194.98799	13968.09493	8230.346966	20759.06262	30784.38068	16850.96743	22738.26731	28835.11469	20617.49726
M345T208	14573.97464	13111.96855	21075.55765	13280.19864	13969.46965	19220.08739	14740.5681	12604.65566	13103.69039	20333.53789	13684.53522	13979.56662	10227.24479	11427.46082	8258.366038	11267.01651	6634.288878	6875.225309	18033.87504	14860.12402	13923.31196	17976.57131	11996.11396	15369.24933	8959.596932	11099.15488	11551.89143	13998.22772	9195.307438	8592.240164
M441T372	35669.19389	47329.04913	64065.61281	55812.50645	55374.56138	60307.63312	49397.03672	48253.84842	37946.67868	62158.90889	45328.36746	45445.99015	32671.09691	44823.54023	37393.83564	41285.66398	38682.09204	31696.99921	81249.33712	61035.19799	69708.40304	50465.81704	55914.08495	58687.64467	97804.01843	90580.96059	92904.2972	110585.4634	73882.72117	66302.54508
M755T409	72591.77482	56494.04954	71056.77866	63842.67502	66745.37555	22641.50476	36008.14588	87253.67344	31529.38212	35918.43325	31620.78095	32525.0017	21873.9372	26089.33318	21458.08094	22180.86528	21692.25757	20535.84395	25660.46617	25642.72313	30909.73008	25175.62102	26956.90809	25818.51259	35060.61007	39443.7	30773.42273	41852.37857	36510.98177	40678.5181
M540T434	10380.82202	7944.431696	12205.66193	9752.991349	6830.34916	8301.963357	9984.989581	10360.73566	8785.356902	11057.99363	9517.565748	10516.11481	9381.563698	12589.89695	8939.078435	10788.90124	9595.698285	8156.372428	14301.71651	11360.74566	14592.72014	13519.34464	13924.58434	13525.29885	14021.28719	16014.13556	14696.67277	16903.81433	12095.09221	14647.75588
M178T66	3146.320195	4381.530993	4220.265338	4793.8755	5736.143947	5011.599529	5946.514779	5429.385404	8757.257515	5705.018188	10398.06217	4932.251003	7899.517818	6914.922687	4838.169217	4690.581038	9504.868221	2310.952746	12565.51028	12404.50048	21957.35293	13705.07528	11817.4893	8807.176855	38068.86707	35572.60271	33260.37248	60255.18656	43752.67658	40116.3524
M324T28_2	14510.2424	11612.55855	14376.34256	12976.25411	8773.277501	8402.405792	18443.25618	15391.99068	24660.51012	8590.834119	16481.22249	9863.666117	15954.32384	13425.96238	6388.154726	9745.433202	11098.39994	10235.63951	6810.204331	1476.848465	14680.05814	14780.01552	5996.901632	11773.77983	14405.70594	17296.74145	6199.426369	10721.9983	9823.712105	9812.993351
M515T205_1	22213.01603	17287.22132	23211.44823	19586.92993	20855.48317	20968.79396	10206.2264	11785.82926	8918.226782	10703.50085	8116.326358	9873.298597	7873.448802	8242.685613	7406.195406	8253.175248	8096.268386	7241.361533	7441.488981	8688.045572	8115.908082	8318.875799	7353.140441	9376.765613	6626.431355	7403.956817	6627.12482	9523.471878	7260.186099	8568.285061
M151T384_1	14355.99744	14326.94567	16166.83323	14962.9623	12998.97552	14310.52602	11517.73489	10494.02233	8575.441313	17866.89052	10973.55847	13501.11806	7975.213217	12310.67411	10043.98965	13050.88749	9578.341142	8360.204489	10067.04011	9013.837996	9196.13818	9730.219308	10345.21396	11720.53326	11241.7017	11788.24127	9962.16196	12462.77231	7883.557043	10114.53419
M239T32_1	29722.63947	20887.02112	22237.29306	23003.40348	24025.94024	30499.16406	64066.50311	57529.27509	41890.60319	38133.45596	53948.80234	38337.07326	10246.32347	10137.28116	6081.129574	8531.654612	8972.802079	10495.20108	13657.85493	20142.5716	25809.02573	15601.28635	13048.80776	10271.61984	22933.28336	21843.15948	21828.72803	40240.68142	22898.49491	23107.09564
M333T24	1589.902171	1941.119988	2061.83824	2157.034901	2218.079129	1296.994174	5601.781978	4561.622865	4463.952513	4094.864017	4440.642382	2414.39868	1800.90345	2006.212919	1241.955484	1810.19415	2508.943921	1907.598871	1508.495336	1694.237288	2335.258249	508.0542442	1620.300045	1479.679773	2076.108396	1096.254614	1862.38884	2603.302362	1663.755045	1667.171256
M165T359	525600.9498	905051.9507	488036.5828	477949.33	403046.4277	514959.5501	366804.3724	366705.3307	388357.135	482533.1112	381408.1456	376472.9419	318468.1731	269492.8527	260849.5669	261348.9891	239443.366	224830.091	330779.9655	306524.6069	444244.4008	350067.1819	368529.5948	375603.8939	907249.8877	375471.9043	212568.3147	486757.3228	257046.9284	365862.3501
M207T73	7673.250794	9940.312636	7645.074737	15747.78237	4298.102097	2698.454984	7626.803698	16329.24074	5325.408532	3585.275683	10240.13829	12738.46898	3492.054656	5959.765593	20700.8682	7059.067657	7964.116572	6715.524452	4951.169298	3742.462493	14855.24073	8742.272282	20887.8079	1935.886664	7221.793787	5611.534187	2683.502284	13973.2383	7421.408302	6730.07912
M132T405	12118.10326	13916.41525	13907.2931	12402.18949	12424.45	12487.88655	8564.892815	7014.335851	6873.008632	8081.66544	8388.74911	12095.04656	7092.758994	8149.569174	10029.36032	9968.756798	6795.141139	7925.204915	14550.62639	11333.82486	13664.27505	10003.01879	15198.5743	11970.845	14091.96348	10334.31739	10495.03287	15057.20581	12864.47692	11255.34096
M379T258	16938.73465	14110.63272	21173.4215	19032.87924	16263.25505	16305.58916	27763.84721	20472.3258	19042.771	33954.98081	17894.24821	22360.82141	8979.724864	16444.74373	6958.268797	13041.82405	10384.31108	7877.26088	14870.44122	13088.05216	20167.71396	14245.32807	16401.25203	16453.41973	18072.69388	21605.19022	16356.21358	24697.20675	15736.99479	19938.99948
M637T39	29910.97274	13618.41445	39607.67376	32136.73376	34547.72129	58575.56701	61099.00526	77010.43475	22239.21865	16061.72084	29064.6407	32487.69378	14500.48379	10470.88012	9328.815879	20969.69187	19503.79091	42153.30602	21278.91114	42582.00063	14056.86607	41977.85671	38249.38	36293.51141	14163.84129	37799.53693	26308.66267	46791.5394	22320.60519	25819.06613
M383T337	5788.352987	3480.168594	4423.176768	3691.722111	4733.69854	3385.048994	5762.246361	4787.420442	4858.035944	5748.394742	5989.634667	4813.245064	6340.295577	6840.751687	6611.70536	6840.343738	6378.19334	6242.415467	7600.95942	7692.106711	10312.78126	8603.781971	9141.953609	8705.265568	12517.93176	12582.36848	10036.66749	12704.70475	11451.89834	11509.02708
M129T137_2	898146.4249	720965.7606	959821.5224	1358499.429	843939.3602	1027274.029	324432.4945	237449.6968	251443.5134	219396.3038	273515.7457	217988.0212	193087.0549	228272.6033	113661.684	192503.9275	202856.7845	169650.8628	203663.2283	204929.452	252029.8495	253380.4423	175039.3443	182970.2597	232158.9911	227008.919	202261.9971	300411.8665	205193.1211	210993.1787
M217T210	68737.88326	38899.11992	62991.88166	35599.71057	71573.27625	39482.74792	79604.07499	68257.10859	36175.71174	72305.33824	34834.35981	31494.62344	42722.17093	20930.15753	50638.7278	19851.29136	38744.36077	24149.52855	50190.62354	28376.888	62629.88467	26695.38857	31830.74093	51305.19573	25420.51597	22839.89236	32375.94654	68844.65487	30558.41311	28215.41535
M471T297	34440.71379	30966.49058	36949.42751	31821.29821	29126.14047	39924.60657	80408.63466	65241.21849	62242.04213	70397.5203	66166.48507	66628.58419	32499.81837	41038.80622	31503.14553	39401.6277	34006.85098	32010.01976	71848.03275	58323.84151	74954.2902	67931.43108	67627.94497	58981.59977	230225.1243	267318.6285	226319.0472	303474.2262	235496.3637	240343.769
M449T356	8534.689924	12935.58429	5093.634619	8249.932974	10996.62321	11197.41371	43551.98619	32729.46487	30474.10454	39786.04258	36268.66553	30772.1799	23719.9989	21629.24269	25313.54185	14092.24492	19212.3317	21237.94858	10800.73164	11154.39285	13676.56992	10515.58688	10756.80705	8097.45793	14882.23195	14743.7747	16571.61304	25082.73794	11476.44936	16469.78595
M237T29_2	36494.19575	35166.6086	34419.70388	23879.59015	39090.62152	39533.92607	47198.0489	49568.6881	35576.16163	37528.6098	57731.13663	25568.41584	29713.55961	30477.01781	20454.88429	24122.56651	31110.96415	28578.2874	23104.93312	29071.41845	35244.69142	29050.39103	21285.71302	23102.85295	31352.75546	29935.62848	29027.92013	34069.57523	21742.86768	33147.83329
M359T324	10282.90449	12831.55877	12419.53985	48392.95468	11824.96613	12159.32267	123213.7771	41854.2724	41364.45663	36927.34404	32312.115	40335.08477	14018.93337	102252.8868	13868.63897	17200.36057	17795.83181	10754.80133	16660.281	94373.47424	11059.01706	17192.64028	13271.2378	136623.21	26291.76492	171051.7501	33103.72697	32999.74163	30086.66621	20555.75283
M259T430	12237.88196	16153.74589	30289.09181	25054.6143	22892.54429	18581.40782	52541.9661	44161.24635	15433.65532	70843.45487	41267.16962	49347.43574	47510.00516	63134.97183	59220.74943	58032.26254	40686.00156	41581.93603	65409.86983	53887.53676	48724.50672	57527.64342	43690.17999	75324.88996	55232.87424	52345.58092	78968.19512	56631.40928	51097.59294	58220.19043
M209T437	42378.95148	27850.28487	53997.05805	40356.40748	31601.13337	35910.92918	30245.86277	38247.93717	22407.25722	50097.17534	20612.76252	29280.58286	22655.34774	40300.66807	21182.02052	29510.29333	18768.88519	23221.58001	21333.94075	16376.14304	22478.29689	22718.18101	25500.03517	26661.64945	20453.07753	25872.0426	24171.81658	26450.32389	22108.89204	23376.62404
M253T407	23557.64897	18446.24661	29749.37401	26358.8578	22873.79568	23257.48156	23945.95384	20321.56795	25423.29019	29671.83649	18531.29343	28162.56556	21242.16599	29090.90214	26321.49257	27438.9003	25279.80694	20089.52058	24184.50721	22689.64172	25136.44555	24479.92651	24425.29676	27454.54254	39316.50275	40794.50869	42980.78099	40736.03577	40395.86407	42950.25973
M191T279	52096.10761	59450.96678	30337.81419	62893.48831	66039.78481	49339.11558	90948.27285	92854.2609	81224.51612	110561.1101	89963.85492	77675.64322	46360.756	53157.40639	44104.35966	46074.11855	49138.49151	119679.8957	66387.11749	54833.44617	75332.02053	65844.05892	68954.23222	64861.97237	69547.67063	74167.51386	68066.8846	70679.42574	27593.68647	63504.18979
M195T453	1157617.565	3721898.266	3910452.42	1692175.439	730084.7196	3545858.718	966388.9316	1275256.937	1053092.544	1202660.097	1334242.891	1049461.738	1769411.434	1607535.205	1864052.916	1229213.669	2140989.712	2727024.555	3704902.862	1546185.266	655595.697	1735469.795	850087.3475	1954244.96	510924.9851	2171674.279	2413268.312	2183189.755	2377948.62	2463080.12
M177T107	450976.1096	404571.0316	354713.5498	320340.5059	402464.2683	428599.7859	934039.3852	963485.9721	656495.905	578290.5828	602206.0267	550988.1319	553098.0325	530631.6935	329666.7224	533022.8582	541060.2546	583146.5415	574012.0866	562962.8505	644645.3244	589428.3135	523181.2991	522882.5105	880051.2242	768019.6973	618446.1856	1506357.672	829668.2824	717449.5584
M240T338	4733.542683	2983.276537	4207.48927	2182.345171	3364.82946	3459.111527	10546.32428	9695.488069	9292.274887	10014.76876	9642.281791	9268.67551	5237.479205	5593.591321	5630.136076	6214.400675	4922.205622	5684.230263	6666.567958	4331.323428	4425.892695	6739.829328	5958.318564	7013.512162	14566.828	15196.76414	13599.85153	15941.3117	15715.6419	15664.83562
M193T357	19425.82142	15969.50423	23107.95825	25267.88078	21037.82499	21499.82066	28351.97197	20193.18915	26563.25665	27479.47534	27299.66776	30000.73191	21034.54859	12954.02371	18158.84706	10509.29859	20932.88765	13435.16699	12580.64764	12449.93826	14294.40162	15054.27729	13741.44773	15440.90623	11505.46102	5542.675087	13098.45679	11228.46163	9475.760996	13024.80885
M351T490	957.1305841	705.8008299	602.7311345	637.1823939	580.2946292	624.9619793	5214.884947	4092.864092	6026.776337	13521.98737	7551.088824	7253.929786	4180.058952	4236.373622	4330.753815	4149.331673	2655.699225	2650.379171	12889.9055	10781.40471	12566.1758	10669.77175	5905.702298	13958.2313	8387.949753	18593.55448	18288.58872	19721.72681	11467.33263	18608.82307
M369T382	28821.41879	23538.67081	31939.90791	45855.8476	64921.61732	21454.33971	22952.04813	21103.92852	24831.70885	28975.40514	68684.60823	19511.60755	14078.70088	15285.22894	20400.24724	13505.64758	17772.70263	17007.25704	23325.47493	31484.87048	16709.90608	27479.15447	25186.21086	61909.60087	22710.12482	22097.34419	65984.88613	3075.270518	27952.69159	49734.75786
M127T375	92551.43943	110107.7982	104492.3341	104437.0594	103152.2267	116075.9507	80958.11122	87835.34381	88747.10175	97102.34077	78953.93564	88234.66474	99434.64661	102382.8028	101528.3581	111438.5332	107545.6251	99484.50381	174438.3188	139099.4769	170170.2268	132558.9888	176645.7121	163458.1125	241789.1342	241396.0646	200596.1418	262649.7104	243263.2522	231467.0266
M181T259	15131.28559	12248.11916	16900.11313	13152.44728	14257.77501	14517.63621	29137.77303	23313.66027	25497.83379	35305.99505	23479.19218	25965.64561	21476.01478	27978.40585	22489.69471	26074.56935	24970.97355	20275.96937	21105.13954	23415.18179	27536.94438	22013.21409	23792.70711	21869.00126	26511.91722	30173.9005	28644.57071	32555.43249	24502.01067	28160.65068
M109T358	33794.93932	33113.75759	46198.45069	48510.53176	42234.7736	37896.99487	45729.60874	54652.81568	56989.98502	56074.49208	41354.1671	35374.84123	35087.24362	41853.82913	36861.92101	32698.36622	35948.134	36483.35713	186718.9912	180745.0323	201772.5471	163105.458	193841.1115	201805.6611	295629.5863	309179.89	297882.7983	292590.5928	276581.5201	306599.7029
M111T469_2	1452016.577	1356410.195	1564058.774	1513160.967	925974.7979	1400936.985	1052180.31	836300.5991	1326045.407	1360824.509	990021.9487	1246347.949	1668144.963	2087597.55	1820542.061	1810300.142	1563868.881	1861493.826	948343.8263	915332.3883	829524.5827	953300.6961	1038179.519	978922.9057	784847.8024	854687.839	834966.9469	966630.3199	811040.3865	757650.3726
M169T31	6571.594767	7146.512558	4250.761301	6583.688448	5069.301193	6538.346872	15747.63207	11770.63286	6582.823822	8778.760073	10668.75213	7253.257951	5751.958813	6276.371763	4530.70815	4674.18639	4531.90784	7843.524439	4091.614332	4420.952796	6821.948576	4901.687132	3064.640331	2501.373913	5784.669433	7391.375946	6934.753807	8706.582825	6910.432801	6102.962273
M129T186	2056.116723	1641.714139	2604.564106	2981.154982	2330.310975	10331.2622	5590.42629	11342.12969	3582.120301	4228.489509	8393.672236	7904.150044	13938.67309	5337.607666	4845.930373	9848.471946	12894.99227	13464.89388	18065.38647	8352.48286	13112.80657	4658.127695	7195.5191	3826.082879	18639.65257	20224.93293	9681.974377	14344.26801	15988.13538	1375.886967
M102T374	29722.5805	27876.05283	28842.79406	29723.51633	40033.20524	26585.79107	35032.58197	37230.01441	32973.38086	29891.08795	28713.61215	30838.05039	35327.83906	19310.1029	34654.40812	38395.22461	31149.2348	34763.88739	53016.43271	58809.09275	61777.5313	64175.38728	56841.65025	54351.0027	71974.19925	72697.14484	76213.02877	93176.19526	65898.24961	67484.00458
M679T67	1399.933408	2145.733295	1916.734384	1559.904159	1446.320218	2161.382678	6168.238736	7012.585262	4295.962915	3123.872053	6571.176259	3467.971367	2661.369623	2009.040467	2136.288924	2708.419054	2426.624821	3996.523883	5659.314041	4448.145889	6481.78077	6600.864467	3612.213461	4390.80953	601.7611666	691.0441905	536.332388	1164.200258	664.6798272	598.3895112
M181T80	54588.3576	51391.73665	43200.72407	72436.30606	51698.54228	76276.07212	155624.4633	83522.76621	75655.78513	101483.9357	65138.62445	57659.96925	156230.8752	108943.6652	62589.74194	78434.15304	99184.61907	67244.35667	86692.36302	37308.1194	113652.2779	87930.28242	48084.26713	42704.71626	86954.03781	111934.5047	62414.00887	149130.0177	110133.0531	78233.92144
M89T269	139642.9073	123860.198	178612.5517	123158.7012	133098.1727	165471.8001	163122.8341	178638.7238	152543.4968	116970.1035	141722.0493	147134.8322	160272.6168	132373.7102	120028.0357	152436.2155	186316.272	158703.0737	136235.8195	153931.6182	122781.73	169344.5676	160222.0917	111951.7416	130836.4259	133029.0061	140867.4644	137431.9549	185151.8267	124405.5306
M339T35_1	11278.31838	5984.914136	10514.63574	10760.095	9931.611743	14129.07693	14022.67358	15187.51831	14520.62247	13354.33672	12796.35822	14087.20094	8908.64184	5739.341802	3769.151926	2935.77533	7533.7442	5578.048475	33140.78365	36187.35926	61651.35596	47723.16308	30940.14953	41201.5351	29328.36754	38870.28021	35093.48859	48309.06867	36610.66553	40709.14167
M407T259	6199.874634	6735.010008	6447.905215	5119.007547	5851.478204	6303.422167	6485.47778	3617.272333	5411.005001	4766.916302	3246.356878	1738.339968	4912.230804	9510.617645	4389.407732	7739.73643	6043.155083	4876.061686	5367.71882	3903.557483	6404.538713	2224.967278	4778.328537	4876.26581	6738.707325	8887.115181	5813.332852	13111.31061	6989.333433	8542.118277
M197T177	9694.972982	9548.834625	10365.99323	9353.90572	9788.15789	12137.78518	10921.26048	10353.91879	11926.93058	11683.60757	11693.43374	10313.31551	11162.29722	12394.22925	8216.681164	10886.64313	10231.63227	9792.722086	12009.68777	11963.91051	13694.97436	12971.94249	11485.15184	10556.18911	15487.0072	14888.28689	14050.75782	17553.62324	13973.04101	14158.60539
M149T348	107464.3338	82712.52536	98264.82343	247448.2937	100492.6407	259626.2968	107247.5523	89853.23755	92295.67818	89249.1823	142721.9022	224401.8184	56194.3509	163379.2398	49337.0134	161323.7798	167498.883	66727.69241	72592.58207	66287.0597	68319.4739	71528.81722	76231.93255	73304.41464	83190.77939	80766.92446	79123.55811	85922.41251	76390.59236	89018.03209
M261T464	340.880446	405.8235835	378.7370921	324.084573	600.988186	360.2546598	3010.089161	4759.444408	4110.511583	7272.296637	4172.004225	4402.002827	1975.246019	1459.833538	996.2292622	1390.132094	588.997324	1439.323192	3636.729064	2985.922916	3642.313081	1576.886945	2800.876336	3546.7316	3898.109337	4871.673253	5011.933439	5537.222901	4196.391478	5900.74837
M297T471	6977.554007	13369.50295	15157.52755	12420.52393	14233.78934	7950.859507	75053.98678	85711.3283	110999.6413	208328.2587	101108.2007	175542.8713	38977.35502	46144.46615	24566.43302	47152.29691	26558.25556	29078.43441	232348.2019	249480.7947	238667.0584	223024.7831	256380.2203	253031.8169	121466.9324	181289.072	194535.1506	183795.1309	150838.2114	170277.6042
M252T66	7931.350835	7311.479013	6984.479579	8637.448658	6653.753729	11431.59818	11804.77282	10783.46742	9948.447323	7095.825233	17158.99008	6187.904728	9740.419745	9955.69442	11318.27444	6894.552559	9444.639381	8503.565507	3887.831363	5581.026488	8663.305236	7250.992543	3227.783752	3476.098205	49793.72226	4300.550519	39482.15184	5797.622062	40620.58571	5081.259526
M542T175	393855.1162	415048.3314	401133.3414	433126.6432	441910.8586	435859.1482	538392.7	430633.2189	425555.8794	467096.9407	444887.9658	441737.0326	279563.3195	466833.4272	250604.6842	374045.8825	315556.9176	248201.2773	477559.7465	558596.9671	876624.9395	739194.2042	519617.1976	493614.6135	644405.3803	681426.8813	505197.2084	891914.8649	616967.6391	733974.3758
M193T268_1	24760117.12	23465779.54	25436043.52	23224998.82	24264113.99	24322273.43	25055426.88	24619020.2	24729382.69	27219536.62	25231187.38	23919652.93	25039338.21	29536239.05	23872135.06	27636097.69	25824940.61	24744960.16	29784910.69	25850515.98	30907537.39	29141737.08	29514815.63	28690417.16	21320519.09	22722168.95	20559681.12	24030773.96	20219986.1	21111510.34
M114T349	1158548.94	685192.338	1386098.775	865160.8927	916813.1548	1353558.565	1093526.593	882580.3302	1030849.33	864447.9207	981987.0775	819913.2312	1270421.259	1138597.611	1038796.314	1068273.93	1244343.35	1245932.437	1874591.379	1599974.542	1759164.841	160985.0629	1562885.323	1944830.92	1763906.352	1710777.994	649419.2007	1641422.31	1772488.495	3585775.66
M179T366	891286.4794	937924.6651	990358.863	1001389.123	982711.7867	1022762.711	1213650.207	1044435.191	1022922.846	1098432.604	957787.1639	1137535.23	958363.4785	1101267.338	1030094.068	1052502.484	1008468.698	967944.0233	1516157.624	1002851.57	1085398.107	840682.7189	1155332.043	1063986.993	1432472.414	829438.3052	2054074.446	1120907.885	913760.1459	945234.9828
M163T305	67163.95916	59787.39896	54515.43317	57255.7075	63894.02244	55168.13702	82727.40296	78686.96413	57300.86562	62188.59913	68656.22258	69303.84604	55114.10311	61467.44636	51471.91619	46023.37001	57154.41709	44335.39655	32693.05839	35663.64372	42200.71798	30231.14989	33817.43778	32751.84467	46071.494	47755.50336	44022.47242	52637.08309	50283.48257	46258.96994
M149T151	38549.81911	24994.23265	21930.29604	32287.30773	15225.4081	35571.53178	24244.5764	33589.1438	42200.1567	14362.07749	45236.5477	21310.40018	34464.67228	31562.10886	27983.33331	33239.71594	29776.55377	15037.26523	22369.66202	25440.18081	14067.89131	31209.47656	10494.98085	11935.33388	32243.08314	28248.54975	15978.23563	23542.98009	28731.64161	31895.34017
M229T403	352.0302885	705.9909197	552.886907	1049.230281	1119.186382	1062.902542	3229.531785	2779.585589	2735.278514	5357.806129	2569.828772	4055.576557	1959.930741	2753.567641	1808.661929	2181.36236	1682.794708	1901.548767	3027.491552	3065.26883	2835.87179	2293.188397	2591.690971	3953.898758	3429.090862	3759.724258	3563.917563	2759.420477	3364.600021	3121.569026
M289T464	1319.20556	1023.300875	1278.273889	1538.737332	707.2060737	1310.325012	468.307432	692.5887102	794.5704485	704.979139	3449.054198	1296.785575	1900.035052	2785.230674	1531.330964	2964.764376	1778.944845	1060.669716	1169.856465	1006.740462	417.6817351	9686.348025	811.2503658	755.3816303	1351.546749	551.1012143	204.5753651	1702.502475	446.7233311	684.4423246
M229T106	5718.193147	5378.294524	5198.844573	5557.750969	6215.467392	6341.233984	4408.884158	2843.180777	2458.652496	1393.89993	4935.472885	2455.991508	6576.395265	6594.9673	3580.093857	4895.063964	5690.303871	4704.317201	8037.706259	7115.474976	9855.116504	9938.933432	5966.663768	5619.342159	6444.363918	6565.323626	4876.443809	8841.901241	1453.258353	6786.282068
M181T275	8331.481169	14672.69977	17356.85219	17266.99485	13757.53199	14432.76319	26795.21048	28186.36451	21917.9873	24227.30682	22543.58929	27330.63083	9959.693834	18694.62058	14408.99357	23526.22655	16769.73073	11296.68454	20365.75016	11221.12314	18601.97249	19017.13642	16686.25237	7769.234994	23410.46896	28271.31055	22736.74128	34229.87641	21112.87685	27507.51352
M163T201	39170.55232	15957.63696	19879.67035	16863.58017	7476.669758	13932.13861	18594.36912	37802.19166	35907.0675	43655.14788	43670.09259	31460.06808	27040.8807	32865.114	8841.965263	11556.07367	6702.808111	13780.76449	19523.69463	17721.25091	57515.97884	14051.1101	18803.19495	6504.664349	16875.61372	9384.939772	4831.783407	19892.96558	7093.570061	7685.497211
M471T32_3	25705.57978	10589.21513	12288.56298	23594.32707	15283.42713	15335.36776	16836.02775	45240.51184	13459.05715	15497.96767	36797.06662	15784.33426	7857.58307	9127.983271	10017.74489	7596.703854	13376.71908	15122.98524	13961.76162	13571.5928	14534.8708	15467.05483	15621.6944	10357.33917	9537.219606	20262.22511	11828.67132	14714.38968	13677.89027	13301.8213
M309T38	32871.10114	28785.41348	32263.74186	29594.00933	35397.03181	27728.41582	55633.51514	27902.8837	53113.59216	45853.68596	66024.66215	55253.67446	39373.59783	33929.13053	24869.1047	30302.38825	31841.99224	31448.21894	25166.9791	25901.6059	30416.26876	12186.08964	20689.07871	21377.61746	42285.64382	24727.7059	17476.95098	47978.05461	22588.14615	47271.49942
M293T63	33151.60578	5962.368121	1414.940743	21695.85629	32654.99747	53103.21974	2580.51221	33080.38495	32345.39559	27150.93778	27478.43114	22972.56618	37090.27688	29657.86372	22259.77629	61865.39727	28203.95759	27895.70613	35489.88076	17662.52113	27090.02416	26193.42602	11987.32879	20298.37688	39144.10208	30340.38865	54706.09907	34470.52545	29136.13231	18678.00091
M857T420	73345.51535	64212.29826	76292.9547	67981.49618	73558.39383	68370.42313	100574.8417	79323.40373	93059.99479	98697.63068	87018.92938	74527.95627	67876.00844	86125.26227	67794.93612	72445.62106	68323.93952	71448.95989	38417.73097	36488.15257	54248.56531	43411.3644	49318.7092	39849.04424	66479.20417	59480.28545	56010.40148	56366.19993	63707.66327	62483.53702
M337T38	32260.82529	24159.0323	24018.82673	16707.79111	29474.40049	24065.41229	52670.44566	28810.56161	56994.1403	41392.06772	40483.31693	44688.01135	24247.36761	23751.36202	21734.25866	18788.362	25162.72844	29582.38434	12364.99069	17902.881	17222.14319	13621.89479	15723.93811	16619.69695	27217.88789	30790.3756	28147.56455	28592.76191	28323.25964	25498.54315
M427T178	3030.735613	5930.385645	7952.748829	7738.012297	5937.356904	7270.427032	2847.397156	2428.271438	2806.977422	2636.327133	2930.176848	2669.434239	5164.940791	7446.055189	4283.638787	7523.050711	7775.26113	4599.387339	4949.653814	4764.975831	6755.305476	5575.339723	5139.206795	4584.32401	4773.342751	5262.538221	4176.892143	5191.849693	4686.919024	4750.946719
M281T372_2	83789.83636	106165.7896	105864.2376	94074.6233	99862.12785	85688.22477	98249.67648	122732.7492	88387.41662	108620.7872	96785.55824	93790.82366	91419.91682	98292.98871	89430.93662	98643.63068	92944.79423	105522.8916	106254.8548	93896.31201	92684.84441	67458.60343	78855.18642	104515.7468	93530.96538	90805.81103	92833.43869	87989.16962	70937.50583	69986.98541
M123T267	23596.67536	24332.9978	31148.05513	33227.60312	20438.70029	28583.52859	24082.22676	43703.92894	16714.61591	20331.99653	31191.57575	33146.52374	35479.44934	43234.40512	39995.17475	42005.50157	42866.14451	39979.48188	36920.36391	34341.73742	22058.95325	15872.98597	35577.92587	32719.66878	26778.21392	28571.91429	25554.03625	19790.12892	31358.07522	28029.07764
M311T67	159386.7901	143272.156	124079.836	130413.527	149207.3272	174168.5774	212182.3763	263587.4276	168404.7754	129436.861	217151.5168	107467.8831	144056.1753	149278.2664	72734.90659	110208.0026	137287.8373	265026.1195	130537.4855	138278.9593	152778.7853	111779.4412	69723.98803	64779.55947	192555.6365	263283.4221	227345.7023	389370.8295	207491.953	181471.955
M307T104	13377.74476	12815.97096	11951.71503	14463.89551	14397.08453	17006.49705	23787.55391	13996.23827	15849.23098	13904.69415	14466.94767	12674.3147	12902.535	29033.64918	7013.87871	12085.31161	11968.07438	13562.29	9392.93764	8055.300341	13500.78851	9385.123763	6793.145898	6814.832377	15176.15179	13819.95338	14033.56147	18227.93257	15170.46535	15084.98838
M559T37_2	4147.788044	3135.315097	5476.115763	5042.268913	6363.033835	2449.156291	5660.220336	11251.56007	7344.819171	4349.305137	7277.312297	4543.97466	1222.432379	624.2154456	2036.87362	552.476594	940.2842695	2946.788223	1446.35433	2701.397371	3701.169711	2733.111319	1654.359951	2411.970498	2220.581075	2016.75489	315.1002932	310.5164386	2522.333808	2197.717603
M315T81	26425.35296	36734.2733	22499.44929	33654.23178	25275.30796	33602.97374	45354.53246	35416.52808	31916.24039	36850.92279	40406.43138	31446.88138	30980.79595	36531.6728	24600.28224	29622.37782	33184.93308	27272.15277	24089.61765	28079.71266	25484.44681	24301.81453	16446.13223	18228.3995	22614.94242	31928.69874	24672.73504	40833.71411	24513.76403	31469.11164
M785T502	1903.564357	3874.175046	4269.958913	2737.935402	8096.492914	2255.863973	6474.614496	4416.497133	6659.855131	6290.938719	6762.364453	5738.676404	6250.761159	3362.18072	5523.086535	5125.43453	5818.130077	6150.262149	7967.094286	6111.24988	7934.856301	5125.44185	7615.476003	8796.260141	5921.261445	6805.34106	6966.263853	7724.925384	8057.272186	6580.858397
M817T23	9425.537205	6957.649019	10394.82468	8649.491225	4928.336916	6694.332998	16254.49924	15576.88054	10583.00738	13206.83398	9313.703157	10362.35928	1299.392042	4663.310519	1740.2596	2061.597017	1148.219577	1626.109289	3636.745903	5098.307912	4326.963491	4727.817654	4905.889337	5624.4502	3260.737801	3136.894742	3887.604183	4070.643888	3560.253495	4291.340391
M771T393	2531.475583	2020.2483	2249.885617	2272.215619	2578.694129	2394.49327	14482.21137	6484.69669	8162.931731	9734.082689	7707.062922	14847.92732	9961.018983	13347.56028	12403.20227	12409.91188	11157.31749	11817.28105	5900.740783	10363.66022	6798.693021	6890.109069	6291.246091	10305.00792	9242.323996	11229.10677	8660.254807	11593.63159	8668.106615	9187.018367
M472T278	12578.70735	10748.1006	9801.819386	9485.274516	8733.504933	10784.00915	17953.10355	17938.47266	13902.5142	21202.64086	15699.02114	14842.88725	15240.58641	10247.13419	14443.56968	14153.14633	14838.02528	13249.34023	12202.29625	12762.63005	13282.26434	15099.41062	13401.17522	11040.52677	13751.3421	15855.9692	15118.46887	29014.17702	14037.18678	21056.43247
M164T64_2	30681.49402	21855.40988	17576.69268	18752.82015	21337.59322	24951.69146	57242.49121	53288.89292	38742.72605	25176.96483	70330.60002	27243.6157	37455.04181	32019.47185	22714.75434	27064.51992	31030.59972	36407.63077	23645.85807	22793.98587	23711.55007	23647.17641	20241.438	18479.71553	23227.84315	20890.11508	20008.79589	33828.94933	21732.44281	23492.82996
M755T380_1	6397.727262	6421.97421	6446.892738	6985.695119	6758.639873	6638.394347	8724.552233	9272.750109	9004.794164	5258.019083	9420.036853	4582.969324	6632.910663	6724.762426	3918.018008	6651.897779	6315.831503	5577.082231	5861.168365	7359.044813	6353.094845	12308.22466	8012.61292	9135.845643	6154.472126	7872.046611	6272.475211	6209.523743	9434.922709	9389.044919
M859T388	7484.269906	2853.696104	1288.413802	1172.418825	4199.368383	2091.618068	10539.12552	10551.49327	2473.113372	17384.35442	1900.610534	9654.278112	9704.890676	3044.983476	9234.845197	1834.52637	7494.279875	5191.148334	9707.167476	1989.887366	11109.8463	11635.03492	9385.178323	3352.142629	6272.527208	12813.05534	12108.4539	7298.471941	2734.3777	2232.709468
M259T185	34743.33671	20200.28304	18965.73836	20315.10243	23540.92169	21848.83739	25534.92825	14599.04288	27524.11172	25989.84168	16261.22792	12135.28878	7847.557103	7577.509587	6214.801393	8173.581611	7236.666305	11608.51337	89969.80949	94337.63241	62085.68032	62678.24008	92965.9057	89150.15562	35114.32649	64653.39199	55832.04361	42500.73636	30659.14691	36181.57115
M657T227	13557.4398	11990.23778	14676.09131	12597.70246	13726.22354	14088.29021	5126.957603	4560.425235	4191.327954	4737.679857	4643.162564	3660.862581	3738.771104	5299.288759	3556.579931	4133.684226	4171.146715	4314.867819	4395.270764	4134.36723	5334.580459	4530.125131	4877.038265	4564.385511	2343.334273	2096.439646	2348.595154	2572.256308	2198.851205	2702.324335
M269T36	3689130.517	1895525.058	2599960.005	1851881.907	1890054.813	2409220.067	6116376.043	550886.8541	2465570.242	1930542.528	2169251.175	1489049.257	1255932.303	1138902.557	711637.8371	823516.7974	1031757.242	684079.256	1956401.223	1145119.856	1565827.527	1572601.909	906074.3086	1535830.069	2212261.254	3043656.581	2030413.444	2748737.346	2356673.76	2048897.861
M469T207	1982.403932	2063.744016	2532.551702	1822.615307	2604.531569	2821.383937	4951.897515	3885.629644	4189.14924	4450.509857	4870.378872	3178.719458	4390.691019	3888.835651	2669.078556	3606.982871	2498.862658	2755.118487	5392.918123	2480.317594	4265.379491	4712.757996	3753.432033	3520.028936	1991.737657	2510.381676	1429.810184	1958.347095	2342.532254	2189.292524
M185T140	9312.832032	12048.51072	8053.017916	7602.006311	9660.942195	10114.06381	15038.76746	16221.63296	12578.98227	10887.57889	17975.18473	9797.59063	12383.54047	11067.95003	9755.190569	11914.12537	9286.371504	14268.68267	11741.40248	7467.142226	11432.58941	9721.304221	10842.06201	6891.965114	6875.06565	7880.849594	11944.45692	10662.35465	9435.771799	8386.342323
M341T461	393014.1435	365180.492	483528.7358	298494.4287	353563.9892	408506.6265	393477.117	291341.6932	212763.466	349621.1854	215229.474	246274.3704	215304.0756	331483.2594	270757.1116	294619.5492	309275.9435	228498.5324	170112.081	153607.6246	175859.2472	162060.6851	179747.2158	168117.2056	140110.8218	138235.2789	127528.244	160173.8067	143666.3271	148188.8884
M277T370	46950.36938	58889.6793	77367.37598	73755.69009	77753.21621	61575.92451	57578.56147	85489.70863	64670.07337	100112.8585	62004.34399	82872.82647	73142.91384	90209.98394	81713.44043	91703.3115	72379.25868	81653.70233	81816.16177	52360.61392	67139.05665	40944.76598	47625.31831	64357.94258	43752.33272	38591.99843	57646.08813	55264.31499	36077.23975	48687.59672
M309T351	24276.40669	22454.03255	37687.99934	19402.44873	23597.59172	25141.98853	60421.72725	50991.61706	52812.74627	46205.41366	55257.61719	50762.67446	32176.50089	38404.74024	43527.86438	36240.28832	33921.21824	47687.3308	76293.31308	66367.01106	57181.59429	64922.18177	68632.43429	66081.83225	77472.42035	31380.42634	64508.61267	43036.40509	85147.01662	60487.33953
M275T461_2	10868.10407	2760.827051	3605.689677	4046.816091	2902.806682	2479.623243	3645.243591	3456.522854	2522.557112	3908.889352	2462.149782	4064.358314	3477.641992	13547.33962	4175.658535	4201.014233	3392.164781	2976.625059	4697.215182	3678.746731	1998.927309	3623.257127	3370.046955	3796.073457	4003.108262	5280.944247	4451.644011	4004.090892	4299.36873	4143.763163
M245T379	26219.24467	19092.86974	19059.86292	16894.34463	18185.55002	20118.45324	20616.7171	20440.73594	22087.83209	21466.20732	18891.63773	18422.36132	20717.85888	21327.52548	17453.53717	26191.11148	24382.76188	19961.65111	29504.84755	25704.6699	28916.28891	27791.23137	30958.76703	30539.57127	37878.50605	44683.77799	55189.4977	41990.3456	35064.76989	37087.64024
M497T28_3	9637.10437	6809.410579	17159.0772	4973.415773	11307.14261	13960.03964	36690.94542	22297.34225	37315.44502	34210.73954	43957.30647	28523.94503	25760.62727	34015.14742	32902.15691	30979.59396	24549.49336	24728.94122	16789.98842	18266.33027	24020.43434	21838.97563	15376.67741	16515.44506	19092.76124	24309.01484	24580.93161	39987.63945	27893.76575	24010.06756
M601T33_1	11898.49942	8192.362857	17688.37637	15075.03781	8333.669914	11553.80816	21492.93102	10900.61024	8527.524092	19949.26464	10276.76782	20188.99371	18426.2568	16558.49224	14678.26604	19477.21717	14211.45634	18094.95644	11335.8558	10884.17617	15135.43775	11067.7204	4904.90325	6601.603932	14765.55819	20989.74338	13250.42438	8850.10665	9845.260453	9496.519975
M473T342	1122.099065	954.5937876	739.613935	858.7079621	912.4350864	1224.172542	16150.59516	11632.03651	12444.96047	16645.77585	15187.30613	11055.94384	5804.196232	6145.504732	4631.406565	6107.085157	6560.044717	4888.359048	5071.882701	4075.273423	6121.176132	4847.714447	5427.446313	6904.296254	5374.789662	6133.883316	5698.803067	5130.222452	4731.226719	6434.69995
M395T272	405547.5443	492830.8181	410107.0144	590067.8863	409593.5107	594988.9038	468929.2475	807053.7805	772110.5848	491972.8975	569011.0539	695265.7311	866766.9198	895924.9473	760103.1099	805888.127	793097.7172	820930.5678	840546.4258	768634.1165	835477.3857	674564.5004	809296.2319	890340.6607	494350.6666	519750.6915	569675.3268	529141.0144	559531.6273	522359.1121
M588T431	1521.42814	1441.593955	1587.289823	1327.448725	1996.1858	1236.387025	1788.353093	2295.574608	1621.259899	1929.688352	1288.99618	1500.109832	1372.209248	1724.581964	1148.479177	1846.257969	1331.031985	998.9109993	2195.920882	2268.737976	2426.118256	1884.338484	2098.499184	2263.385625	2483.428401	2249.455708	1861.540373	2160.300241	2029.609474	2287.018739
M373T138	21263.43026	19576.66697	20657.93898	20059.71152	22300.28421	23329.77398	16373.72805	13852.43814	13022.37421	14408.15331	13795.52236	7270.71148	10338.11434	15462.21863	8746.99548	13749.27165	13807.022	10938.10407	5530.069373	2951.955939	9224.877903	14007.66704	8892.897712	8826.827312	9068.42894	9956.276338	12127.87184	18083.87024	13542.1073	13275.95728
M549T446	171120.8604	178790.9378	165474.3199	219370.167	200469.2159	194451.285	169261.0047	127010.0376	154048.0565	131527.8615	133650.9397	156702.6428	175212.0198	208639.1604	186840.7375	180081.4137	185577.1794	185046.273	132084.6458	180097.9979	149423.2485	137249.5548	127705.4113	107817.2066	109283.2384	165438.5605	98390.45764	103068.0197	97504.52588	166661.9067
M401T366_2	19862268.11	18484363.64	20289619.25	17717922.68	18476951.85	18699879.44	21953153.22	20967107.4	20914134.65	21359688.59	20214364.51	18020118.18	18247094.72	17118655.45	18316373.04	17796841.28	18123721.12	18675688.33	19394577.42	17731274.4	19975515.51	21178965.32	21799005.1	19883854.38	21001830.02	21522148.6	20915810.37	21922625.11	19656980.37	20116660.13
M153T101	4517.091761	7809.344965	8002.029308	10110.74503	6448.688077	3174.955577	7786.630891	7611.140347	10073.20734	10301.26048	10230.7333	6657.510108	8195.871198	11547.51576	9423.852379	8499.107204	8897.91148	6833.240986	3154.102594	7124.464082	9126.257874	7759.898545	11941.52858	7135.665102	10115.5382	12597.58456	6866.213681	10872.67667	6573.696259	7387.686322
M389T381_1	45546.80326	69039.45954	46618.05838	42764.16744	48433.78837	31167.10806	63765.33242	69160.09211	54095.61045	68107.10533	55684.85733	63338.44498	51706.88675	58194.98776	55440.71293	54388.53572	55343.62851	50329.94412	79633.61541	86610.72065	88083.36759	102529.9356	90830.21357	91251.27129	73364.86171	83360.65153	68974.59845	93740.16384	72097.44257	88368.38563
M565T419	4169.245556	3260.010413	4659.7209	3240.089662	4277.866165	2560.904851	9664.748216	6186.298043	7700.092897	11298.88236	7764.057216	7748.539798	4585.460263	6546.42268	4548.350531	6059.676318	5810.324227	4612.311889	6899.803398	6790.91958	5793.917957	6076.746706	5910.487806	6733.486015	8187.370826	9242.314083	8183.932798	9845.707123	8590.507081	7764.400111
M829T199_3	14627.73679	12305.85914	15636.75671	16480.17393	14758.44294	12685.60857	24895.98613	20735.85424	20795.85394	22668.34245	20115.52142	22264.07457	21632.13214	28176.84685	22437.6297	24479.53282	25467.5068	20348.29748	17960.53365	20142.6034	22870.00822	19684.85141	24395.51985	18974.41787	16951.57705	18260.80149	17406.75934	21455.11179	16537.43855	16507.95369
M816T69_1	137142.2564	117412.6193	119406.4627	133602.7604	116319.3748	119313.3252	111605.2322	87608.58891	92649.02851	87481.31651	116967.3242	85656.67817	80401.36241	93539.79666	85506.53064	90522.98226	90041.49828	85061.08772	74552.12697	73110.53197	82377.35692	93621.74529	80262.67237	82222.28347	116280.8572	109473.8548	110723.3084	132628.3481	119439.5612	101968.3605
M391T268	4336.843952	3349.300834	3772.847945	3801.699468	3395.405943	3548.892141	3666.247614	5434.819857	3421.229649	5264.09657	1044.101638	2341.93641	4454.417394	3951.622313	2238.553519	4917.925116	3576.864851	2661.534501	6718.856694	4213.291368	6328.326353	2424.268132	6772.976481	4112.372737	3207.015702	3858.154584	4447.994033	6690.099917	3990.460571	5145.228674
M467T117	3351.112452	1024.060046	1084.435565	2960.953038	3302.216791	3988.389544	6046.753367	4144.448606	5741.241423	4500.17231	5065.895031	3756.951304	3157.876172	3370.436209	2788.435094	2723.755153	3508.799429	1953.392944	5336.77966	5588.774227	6342.82444	5875.494665	5325.261694	4476.003389	4558.893578	3151.256624	4776.466932	5173.840141	4767.371013	5068.75942
M216T343	11137.39815	13298.40723	12569.74935	12429.55798	11339.25444	10319.42325	14541.03372	14076.46852	13500.46663	15886.32963	13256.04747	14607.11955	7855.628249	15371.31315	11377.21836	11326.54095	8912.792933	9007.21285	14017.52459	13290.53783	15260.69661	15474.4519	14468.96902	15982.61981	16349.96638	14852.43672	16645.03417	21687.80069	14675.39	17389.85286
M159T269	76572.58756	79725.33017	78696.23115	73511.90527	82961.1588	80780.62731	92996.39577	89163.68573	83541.69694	94622.96698	89124.97137	101303.106	83472.84252	97791.07582	92701.65758	99993.78645	109611.0918	91877.01802	112757.179	87932.86772	117235.9289	88400.46939	106828.8915	96245.84285	82232.0714	88030.96683	82581.76195	81266.73512	79599.05006	83233.38881
M241T399	7406.790658	4906.160572	8246.295113	4470.130355	5153.12326	5801.9251	8268.166357	10019.05384	8246.961994	10242.40753	6922.322873	9057.799959	7980.549527	8530.923142	6463.268105	8072.727745	7319.332516	6732.411849	11745.40784	10407.79883	10330.93359	10142.86793	11255.32772	11769.37025	12027.49301	14322.99971	13228.63682	15694.13107	12169.2677	14327.64377
M283T426	8311.170265	7371.668965	8687.131164	7391.850319	8262.795698	7119.864479	7303.691726	6348.384426	5548.031148	8440.704107	7183.803513	7464.10102	5422.690139	6940.052426	6168.671937	6308.898091	5647.384282	3688.589489	6131.952304	5748.79578	6785.914343	5255.35237	7330.143917	7166.045935	8856.604407	8357.172072	8284.591139	10244.76132	7733.855529	8290.792513
M243T353	682367.0263	615286.3838	725278.1379	758562.9757	691987.6404	645764.1308	1323109.765	1086803.126	1046833.278	1223310.26	961451.6292	1158943.522	762049.587	871517.0334	801051.1807	821833.0529	757165.9379	654026.0354	870945.2198	782309.9008	919688.5239	739709.0747	906688.1672	862674.0821	664295.7145	718161.8904	686360.9489	798839.231	707446.3575	876922.4944
M145T375	494816.4463	421295.1836	501211.4883	458001.895	477200.5006	469863.5613	376609.4992	345801.5681	358701.7289	434912.8872	291876.1926	351246.0858	389568.6649	424815.8876	421833.5902	425695.0138	414223.0532	459624.4148	634081.5114	659321.2271	788542.2363	664342.2578	702841.1895	692381.9219	972149.1981	1071852.894	925069.5781	1173738.9	960734.3456	987286.1055
M131T374	195247.2712	198755.7756	200078.7334	197850.8283	210613.9709	188108.869	44974.95615	35087.24352	39275.75468	44019.41485	43210.43715	37484.3275	57627.82414	64021.66118	59710.12978	68430.72516	52371.67441	43511.28979	63283.27622	52856.68884	67747.50414	71622.89367	61071.79988	47091.7931	37047.92103	59877.77647	40706.35429	68432.45353	34619.38376	61615.07782
M105T305	15352.63061	22327.45038	16867.7335	19206.28248	15638.79756	18508.07821	19091.70462	21039.88735	20264.18215	17174.85475	12076.67622	22274.5238	13313.09583	26232.54065	14168.09989	26562.22921	15912.42211	17530.49233	9341.72568	10735.20417	19003.91932	8617.528455	9140.015983	10531.23726	13350.0483	15665.92677	10892.5935	18009.7411	10890.54056	15250.48748
M153T299	14594.81969	14496.72666	20175.85657	17426.41391	17270.83271	16961.32007	54360.92719	58325.24006	55407.20076	71839.5686	54224.76211	49859.99519	58206.10711	59315.80164	53107.04886	55280.97661	53417.19824	47323.78952	65404.17288	58744.58737	78355.25933	63177.4613	72449.75245	68643.33788	59998.0982	84555.46705	56874.18043	74490.52486	61478.60428	73080.22833
M171T386	4194.989269	4022.569245	3822.195892	4311.438346	4064.832917	4778.978551	10404.68561	9071.4294	10081.85187	12201.81709	10701.2206	10352.55877	9443.77579	9896.777601	9971.851828	8397.647542	8912.47501	9797.123907	10361.0414	7583.363314	10795.43618	9890.564968	10979.22783	12323.17719	9981.098708	11041.86859	10303.45599	12830.39873	9091.249058	10818.75695
M339T27	2316983.217	2024628.067	2481297.711	2295527.002	2045390.32	1911123.132	1821122.741	1486062.841	2067710.787	1767265.929	1495525.252	1357101.442	1431488.982	1657502.06	798221.6009	1465552.809	1392561.06	1224337.759	1219723.031	1213185.255	1823803.679	1646176.511	1108752.199	1427830.851	1747939.238	1948166.224	973255.0342	1655987.422	1626754.478	1839796.293
M260T58	3115.715262	2337.67654	2503.947917	943.9740022	2218.095229	2802.234971	59112.26501	65080.43099	65648.11715	45282.84779	70448.20734	46040.50398	2191.271505	1757.542934	1498.139311	225.5292042	2215.799855	1086.745188	2856.562192	3646.985462	3695.150901	2670.773525	3168.520297	610.6046841	1586.853923	2555.037076	1491.177268	2205.917517	1900.688124	2259.709838
M577T466	208383.0325	182023.2419	242964.5491	189329.254	207845.1537	210167.5335	255510.5214	214141.984	225466.9369	247305.5281	222486.6709	200416.5302	188307.6232	242850.0529	180996.1788	206351.2747	194598.3798	180252.1582	181089.0036	150405.3068	192404.8157	190872.9569	187946.8511	172103.5834	160873.1492	137234.2329	132143.919	183573.4256	146513.5441	131933.7904
M392T214_1	910.6079711	1467.128779	1270.280018	749.1272942	906.3107564	833.7691617	2048.281964	1631.379039	1679.633422	2344.300332	1807.008936	1443.767329	1180.5841	992.719185	887.7413816	1175.792142	1270.691982	1319.141589	3375.663451	3148.096471	3752.644983	3249.877143	3331.30551	3247.842157	2040.364423	2655.410822	2422.251963	3583.333572	2857.646519	2748.182441
M174T392	7242.9073	10421.27552	8364.336026	7173.595924	7789.323668	6800.171141	33968.75137	20962.4949	35071.76954	22887.98785	18304.6816	21634.084	17615.15145	19388.24052	17151.65521	18353.26403	17072.4268	16285.89349	22011.7011	20671.28512	54669.88297	45333.67794	34052.60779	24343.93036	58154.81782	64681.46032	74699.87267	86002.60342	80004.2968	76390.23382
M282T353	5840.518248	6657.674586	521.8612811	2259.065855	8025.360079	2870.531361	1756.608285	4249.916362	2395.163627	1249.82162	7302.879828	3782.426296	4626.052554	13597.79099	9652.53753	14978.18706	12984.51842	10329.84006	10788.07607	12947.40901	1788.097722	2953.713193	11069.11924	12911.1797	10964.89926	1366.931143	1750.512478	10457.05765	9363.879487	9702.280647
M362T191	85479.46914	73914.07449	71561.31568	72597.09084	80866.09245	81327.85725	246938.3739	165524.2423	221857.8446	251412.3084	216377.2912	193609.7801	237155.1236	249081.9071	196489.8722	241728.7469	233659.1243	199001.3543	815082.7349	877750.2604	1124898.852	1007502.456	812732.7705	875515.2202	652983.8417	709091.4239	633561.1929	841234.2466	653463.5601	685361.1002
M811T492	13873.51058	4708.601551	20819.13241	21218.79184	16184.53556	19825.17055	12199.48679	13728.9702	21526.63288	10691.02818	8396.842938	7839.976799	12913.40433	10251.22416	14064.98988	5236.230583	18973.33506	15768.73887	19320.65144	16630.52259	11712.16913	19616.44264	28566.88142	20830.34881	11160.27988	30214.7582	12712.8781	15616.472	17251.57095	17078.59979
M181T170	1200.889004	649.086699	2632.068446	1814.098275	2805.92042	1884.693658	5129.052573	4110.749317	3079.135252	3070.202472	2115.924031	3664.267761	4123.344825	4440.65022	4328.936363	4683.486974	4855.384726	4001.165716	1023.02411	683.4408984	1200.169408	1770.875646	2364.381632	1246.499479	5103.733419	3833.016412	4794.51295	12760.23163	3709.820869	5258.659089
M529T300	2386.386376	3259.82063	2837.909119	3941.429158	3193.803037	7471.073774	9630.90968	5165.817967	10586.84811	8807.667867	8166.440346	4494.983896	3892.309819	8838.462702	6461.26803	7609.53388	6194.713268	7907.645995	9910.556019	9244.149004	3793.121181	4429.842337	10950.76939	6365.5962	12099.61392	11232.38306	4632.96761	10657.29191	11382.91129	5544.114945
M326T322	13661.38049	10820.63797	12726.15474	12590.68051	11891.39597	15531.11636	24093.60784	22368.10975	24074.9605	26313.47576	21364.32459	21381.91949	14820.93726	17940.63131	16747.41437	16415.5454	17087.16454	17610.59698	26817.43036	23845.32588	24991.53834	25760.11968	24589.32544	28355.32551	37513.61642	33847.7091	34686.56772	33611.73804	34213.18478	30998.49184
M579T165	8691.64716	9178.184872	23021.23787	9103.764423	14961.85431	7803.589051	40921.77427	7531.798571	18968.69387	23737.60888	39493.39522	33812.82388	2584.743557	3072.761813	5820.132567	2658.715761	5987.462497	2775.966679	47068.94481	32055.09932	38930.58816	20087.90681	33884.44159	19813.4216	11145.78079	7724.233531	4303.439033	18807.80445	7143.776127	12741.53445
M305T30	4549.188656	4140.224676	2667.805633	4703.845885	3245.728341	7614.246265	5688.648557	5548.881967	5046.830152	4452.532363	7711.494318	3270.22777	4712.481062	5477.412127	2868.212231	2985.410314	4282.171159	3534.528359	1133.796553	4374.174518	3299.34011	1497.284817	1531.257546	691.8184786	5616.948818	2355.294911	6601.973342	3231.527499	2206.877212	3343.000678
M323T184_2	8837.200709	6771.109731	696.4084156	9321.538215	8813.191265	8842.605209	8307.221095	5744.688415	7093.814622	533.2748885	961.4076304	4904.648499	1316.305447	554.8605849	4183.288839	1056.96542	810.4906015	1022.04123	7765.089398	752.2948018	1072.488134	14149.6711	1043.906298	1010.63398	1390.925591	1517.944767	872.0605608	1261.689596	5578.100795	1060.181073
M285T206_2	18717.1868	16084.34435	17830.89653	17110.88859	17166.92772	19487.4087	22459.53965	21325.82559	22226.14955	24729.92939	20677.90093	19701.8325	11096.27983	14488.03661	8611.720593	12136.9157	12021.21042	9464.497018	21150.23318	20595.13595	26626.49871	23133.51535	20445.25244	19338.11466	23060.68505	22748.18132	20507.25946	25971.22158	21422.88413	25175.93503
M341T145	36480.45441	33877.83565	35042.39554	35046.1975	33699.66464	40065.96569	55946.57702	41384.52203	50216.33825	48613.9348	59117.54371	45968.65387	27508.09727	33542.28264	21008.25089	27998.98661	29269.03388	23641.93541	38996.05792	40995.25625	53873.28536	44533.97249	37080.07765	36031.65958	45024.59863	41779.88393	43639.91227	57575.57076	39453.75664	47166.10651
M614T229	2725.225909	2950.220831	2315.184256	2404.506312	2448.365243	2554.17544	2438.698161	2388.189279	2181.911192	2251.34698	2194.553278	2501.067237	2011.542594	2946.702517	1507.955313	2662.715817	1950.093058	1799.264385	21239.34953	1576.559778	1878.611714	2094.770901	2125.427524	1716.906681	2386.153769	2828.356871	2427.270961	4052.519146	2629.811499	2634.074145
M257T114	21574.03856	18699.64771	18507.0082	18764.47096	20835.41631	22087.12407	20618.61472	14825.48132	16619.40414	14169.85457	15380.90085	12091.90914	12809.54186	20325.93586	8327.243769	12550.3167	12207.11301	12523.93255	14724.33649	14012.55066	15278.64613	17127.07078	11368.59304	11220.7341	20502.14434	22290.45404	13773.46042	22999.39887	18273.40544	20421.81604
M251T310	90113.67497	87673.32484	84740.13951	105193.0121	81068.58733	92213.57338	73904.29128	97432.98561	96319.94531	90765.06366	102455.0171	97649.69537	122217.2462	120247.525	116055.6367	112275.9418	113454.9935	119176.627	116180.9271	124305.8364	117719.0377	105171.2582	116580.4685	115779.0434	146652.6403	148502.2466	141673.6939	136912.7435	143164.0401	113010.5332
M187T375	53994.34101	53010.06997	60874.5997	54901.22323	66208.54322	57779.90776	112856.4192	111887.3451	88575.31648	121070.675	94238.69352	99371.93291	90778.11532	105237.8782	87861.48768	94075.72405	92857.30327	89612.41677	139134.4302	114431.2915	129793.6225	109793.7609	131122.6023	146275.3877	123031.8476	119727.4516	123549.9807	128824.3025	111519.7355	114274.1994
M461T158	5436.704776	6868.521654	6604.022379	5844.586225	5989.988313	7695.693738	6802.37018	5179.965165	6000.767472	5877.465353	6880.134479	5427.418359	5198.087392	8562.918825	5810.014937	5455.510094	6389.503326	6581.581419	4436.170208	5097.320071	6516.29001	4816.3721	4252.546955	3538.318346	10212.6538	8596.22803	7242.546758	11534.74687	11830.87048	8483.185389
M195T150	735948.3508	599031.9004	600988.1985	659378.7345	663223.1626	740507.4605	942753.2397	685364.4683	840696.6446	766338.4989	837061.6072	718024.4044	783999.5011	852435.113	448505.8103	672066.9861	732060.2411	675380.4525	933146.2751	946738.8055	1105947.612	1103940.229	885881.4854	920753.1946	924548.2615	1025656.959	770601.8508	1237665.536	886425.4217	915858.3419
M325T28	2455328.422	2660976.538	2587952.901	3091559.993	2973426.334	3093132.381	3066486.089	1777581.832	3228049.912	2414821.249	2549969.22	2533393.007	2111274.449	2574900.904	1208963.005	1967051.296	2110663.53	1886975.954	1679584.122	1755131.733	2286839.132	2301501.992	1559116.799	1909487.07	2491317.797	2277589.604	1784482.359	2721910.514	2729254.172	2605515.072
M125T176	4182.596896	3438.214235	4121.884358	5574.033052	2327.071686	4778.197573	4478.208888	3888.474297	7295.306504	5477.717906	4959.632917	4534.912412	4149.650631	6143.512204	4691.456846	1611.469266	4890.256637	3222.155307	5577.85943	7807.53957	6264.92262	5105.736584	5251.608798	5686.721799	11357.64376	8441.74349	8203.853449	22769.65594	11003.13033	10515.7045
M503T403	2604.228342	3009.969934	3710.229817	2167.794	2875.86044	2135.75279	8601.405335	9570.930612	6370.715613	8908.145859	9120.63927	8291.759655	6874.107597	6960.545176	6427.405923	6116.708476	6619.512103	7203.611051	9138.898163	7666.606302	8554.418715	6812.59446	7581.725715	10034.54914	9763.883573	10878.614	11943.0899	11481.07948	12633.35536	12120.83907
M463T290	2657.608758	5514.620427	4034.1645	3752.254674	5119.891598	6010.23017	7024.134583	5850.414224	8635.783587	7890.536658	7972.557857	5260.924285	5654.501061	7582.289574	4604.342787	5086.898768	4648.389383	5915.331721	2696.518847	2923.715196	1429.53074	4853.976455	5636.855919	4710.187985	4640.618122	4843.701947	4036.666656	5599.815209	7154.034242	6673.369203
M545T378	159261.8865	201300.108	184822.0512	348591.6778	203388.0812	328084.3005	213682.8989	184384.4383	272237.8095	390183.8493	201243.9863	294493.5423	277142.6053	275164.0383	261979.8762	268676.8406	271533.3656	278495.6692	290598.2853	251836.0968	232567.7352	231225.4756	265573.6464	269128.9187	194233.3927	319238.5218	336288.5107	207398.771	308271.255	184616.4152
M300T208	5322.680282	5242.813006	5435.220182	5309.427061	5588.634013	6700.505118	7219.561043	6593.563242	6916.355203	7030.43851	7152.044726	6693.202186	4036.113458	5269.759933	3549.184209	5270.729173	3928.618753	3838.995087	5791.218173	5229.64326	6718.632568	5980.362986	6668.900904	5276.112312	6209.50098	5184.752523	4926.637018	5766.390213	4991.113098	5932.881402
M258T418	2526.205844	2053.485324	4780.468696	4191.181376	3291.735488	2745.893058	16993.98367	14974.81949	14798.02325	24162.86544	12493.13028	14642.17255	13814.1998	20180.82753	15379.94623	17402.66843	14928.85008	12721.63344	17597.17074	12912.486	21547.26921	17010.07437	19388.02995	17120.41225	20965.84569	24050.08576	21587.28603	23208.32036	20440.07127	18316.47223
M227T112	14600.89144	12388.40918	7540.225377	12205.15284	20468.73781	18321.6935	20065.78676	20357.07092	17459.43189	12320.01664	16000.21177	12222.29325	15334.85048	16593.31855	13675.01138	14006.86321	15665.74291	15272.21654	9768.391747	10816.35511	12315.01386	14167.74619	12623.60666	12695.88972	12236.68165	14062.30809	8517.088931	16693.60372	14819.00019	13897.55343
M158T353	5925.785856	6295.761961	5379.466372	5708.026897	6630.74792	4785.621265	26383.55295	27485.16996	20765.00573	26707.04518	27374.6012	21252.13176	22709.70466	24967.20542	18743.68179	21695.67841	19037.82147	8046.161511	20791.8146	19659.38851	24100.77516	25311.20011	23908.00569	21796.16123	30576.88009	35516.07137	28342.85325	29903.82656	28561.46917	30044.37719
M144T36	470.6721661	15031.52737	13179.32472	14297.30786	21789.98703	18282.85126	23098.2872	29181.2034	24551.52538	15816.93285	16627.84173	15385.87173	16039.16881	13752.48341	9473.871864	2143.041666	16391.75249	19087.33299	10319.26288	1255.287923	12273.93148	10322.48303	9309.210792	5303.043722	9886.570635	10402.25416	10697.425	10979.52265	14407.28089	12913.85163
M160T33	45587.71267	40711.23917	43454.04791	42643.1507	51670.66633	51396.07951	63933.2584	74134.62123	70881.38172	60994.17847	81618.35039	64354.11772	42254.64883	41561.4565	26503.09182	35758.52457	47851.12019	44954.22307	45125.56706	34262.61931	46825.3997	37675.34163	38907.16153	35992.03955	52472.10544	54103.38763	44882.78273	60257.94737	50717.57934	50516.37712
M142T200	218876.323	173314.0653	210012.9317	199167.6325	196906.3481	183982.8081	83281.57513	72371.77919	68258.54244	78576.64524	69674.49011	85618.98868	140439.8278	167401.4489	133587.4935	157187.7912	144374.1702	141098.4471	253353.8118	251890.3057	311517.2978	297661.101	264031.1403	252065.8132	127958.5618	126862.2293	127700.0716	139258.0245	120681.2392	116709.0328
M186T200	153992.1748	133368.7121	150408.5179	146661.9779	142639.4869	147552.2735	61151.99832	51185.82041	51642.50535	60143.3087	52782.72771	56424.57584	98783.20854	130059.1154	95051.00919	115427.1015	105495.443	110176.9136	190981.5149	188231.0448	239335.4335	215417.2044	205913.9101	190124.1554	94229.75556	94699.45476	100084.2756	111374.3382	88635.06468	102328.3014
M312T245	5625.853146	6532.53596	8206.426297	7520.697108	6509.414786	6147.080685	4320.831785	3909.458161	4218.879754	6131.339147	4060.042457	6944.973104	3790.431978	6289.196909	3591.521438	4698.981554	4062.255344	3030.612328	5364.22896	4857.251281	7510.072992	6116.018614	5645.468284	6214.60782	7915.938001	9269.924289	7380.450649	5098.815773	7406.62626	8030.616444
M267T34	127357.1373	110498.5277	119914.545	102263.4634	110848.1928	119976.2329	163842.5526	182905.0716	126838.7414	119650.9382	147855.5778	103450.906	128341.0596	122525.1292	121595.6171	136245.874	133542.5254	156271.0701	120220.1753	117905.7395	185860.8893	152335.8262	140845.8246	102625.2168	466062.4821	548497.9905	432753.5235	478180.3952	528860.5483	539081.492
M435T336_2	129515.8036	105573.7267	114751.9167	105069.6669	112632.1505	122063.003	94744.31017	59330.13645	65421.65103	86706.67117	67004.61725	57951.17638	1122.709779	63130.42768	41443.52057	52812.15299	40529.27841	38580.47122	94107.82274	81878.74768	88063.56945	101094.0506	98410.75181	100897.8823	66207.62094	76481.56536	73214.13789	91277.13451	60701.71146	72281.88841
M367T373	15228.68977	12012.60506	15012.31293	15046.89555	21276.52521	18865.58396	22944.9528	12214.83801	19374.46803	20270.26973	18110.38742	22576.69741	20263.35091	14516.35904	18867.64792	13700.74721	20463.55468	19857.77513	26304.12282	19435.42733	23105.15359	16215.13508	18163.8934	16112.44982	26079.47337	20047.93344	18822.09544	18934.25974	20187.31582	17166.66682
M144T377	7659.918864	7961.651999	9169.61472	7109.328951	6001.553338	6926.171244	25919.52802	21628.95053	16775.12997	21513.99987	20994.14631	19113.05425	16752.80861	17007.17125	13176.64411	17680.90601	17949.85153	13267.65823	24936.2907	22193.83	27658.56547	23393.97394	27291.99423	25057.90459	53824.36717	57014.62781	51854.65861	66397.39972	56416.47241	53945.07428
M115T80_2	94684.35798	64546.77161	66031.53207	52429.6671	86275.70221	98477.23297	100202.1696	73435.57427	71651.03177	71246.8432	56793.8171	64743.42649	77478.46548	69805.38556	34238.61115	45094.40863	63522.98605	63271.50467	58016.23162	54697.10278	85296.9469	75899.89483	71159.88245	39666.56255	82404.29275	80625.11544	75286.08985	138149.231	94424.54138	91154.32546
M173T375	86475.84094	76261.03909	46516.60978	77989.15772	38546.44798	43297.7276	133634.1386	87878.28727	104616.5233	140639.403	104820.2306	86789.0964	119939.4321	129001.4628	128750.4226	160853.7819	121782.7762	120785.0739	97825.41088	115660.8591	92871.53922	95022.727	97774.33992	81655.98283	110313.9923	87117.09259	112175.5407	92362.71089	105393.9986	94279.75136
M130T269_2	1896410.978	1451496.368	1920526.905	1619744.987	1749139.884	1750155.996	680134.9977	660597.3199	695704.2731	795152.8168	713822.3245	633265.9823	616467.7232	687083.8272	684841.7169	709873.7252	673373.7253	520335.8242	990072.1299	952379.5255	1060580.433	968686.807	1047516.192	937425.208	1011694.11	1009300.878	1024348.487	1155899.541	887689.6384	1092563.742
M683T366_5	36200540.28	31313672.56	34668492.82	32399718.77	33538708.3	33296470.55	43989253.17	36008017.12	38806834.14	40230579.07	40724296.79	35543273.39	34437981.07	35184172.93	32221916.64	35450412.61	33334021.34	34438287.03	34914517.92	34428616.96	40362687.8	41304864.73	43162488.81	34462359.25	42367604.3	45097496.48	39697637.3	44206778.48	37330376.02	40584949.82
M225T139	29878.04288	26229.41485	22237.70426	22719.83584	28532.15608	29556.33258	26308.069	11114.46813	21043.41786	22042.71029	22057.1329	22869.62505	7971.544446	16621.08695	11588.23425	15570.53463	17450.721	16043.7013	22420.32144	20521.09846	30299.01468	26895.17817	18903.94651	16532.86839	61602.4657	59240.83478	57407.2884	87041.41814	55938.49789	60912.5952
M477T353	28884.21489	27530.33168	6686.563541	30579.55069	25211.00007	6985.29346	126832.7745	124456.9943	115631.4148	135132.8303	119609.1561	121764.6952	70010.82859	84885.461	65907.91825	75721.96818	71494.9745	68662.64276	123385.47	110183.8718	150115.1175	127329.6227	135418.9876	121480.7353	131299.1666	155853.8777	150384.5008	167116.6141	135410.6848	151673.7404
M623T233_1	3724.779378	3008.707373	2523.831242	3294.913515	3728.745403	3683.378126	2641.345596	1325.780262	4667.063222	2259.378805	4444.895983	2550.842232	1432.372778	2793.325874	1180.858781	2508.201909	2219.002328	2359.653774	4066.706965	2950.678708	4046.129825	2954.854226	2821.220086	3742.140968	6786.874262	7052.164898	6184.828753	7830.999114	3948.631139	2776.676587
M383T26_1	7895.151428	6618.560305	19365.0016	5023.959226	7353.360983	5185.757275	44570.39191	13259.71641	26623.93598	12445.6944	19485.58535	14538.44294	1718.459209	2812.91261	6783.474897	11794.90792	13528.39273	10471.2272	1588.10321	2328.880329	10232.87188	13645.49542	47706.34151	9792.84008	12434.58473	13303.21546	8859.769576	13242.15881	4041.556396	12811.06772
M191T33	13734.26213	9011.04521	9037.635947	11620.99916	722.6259302	13366.34917	12506.7548	22583.86282	13420.07478	5750.796402	13475.002	9043.30601	11239.24605	9813.624949	5952.512029	11091.97277	11759.92374	11387.42366	5351.592312	7335.252314	12522.98695	9714.002537	4058.002687	4479.264255	8097.230861	10360.80439	8957.564019	12140.23166	8603.491391	7350.270766
M147T397	1377544.976	1094105.137	1543661.868	1253445.195	1343646.501	1212914.497	1178851.508	1163094.838	1165626.281	1272626.569	1171737.759	1098727.575	723289.8708	895706.9363	746586.8845	902106.9206	800527.0054	747476.0423	1028110.207	918280.2614	1147569.462	1062973.062	1155554.26	1080395.451	1008858.899	997900.3551	924125.9302	1042767.71	976575.9825	929067.6792
M485T29	51408.10785	37667.14894	50032.09619	53816.43138	51418.07341	58184.9525	42984.21536	38718.16807	47629.05765	40569.29831	48179.02947	36663.64212	48388.16181	46518.43828	33090.55911	46749.30892	46760.38414	42255.79653	34055.78996	28824.34919	47966.62889	49709.00035	34771.41927	33410.77072	48439.69635	53612.071	24888.87637	46052.77104	53002.1734	56754.01252
M429T340	9473.719008	7485.19984	8477.81539	7702.869339	9369.326543	7994.719537	9106.150878	10155.65984	9244.752145	11591.0037	9120.419057	9999.042256	13361.13872	14220.12	12648.95374	14536.54114	13762.49149	12960.07513	12743.58075	12265.26667	14796.69464	14763.70909	15027.26488	14476.18326	16974.73316	20018.13635	18739.08084	19995.79407	16506.70416	17593.67246
M529T32_1	28229.98626	27744.43043	31037.45669	23508.69399	37481.47046	34185.68708	61337.01108	55747.52734	52822.05593	55933.80658	76585.96871	40212.33873	33985.79085	31052.01647	26072.69463	12796.33803	31395.64409	11816.43179	15255.96222	10696.58826	18308.48258	14240.81743	2255.851304	16199.03674	16067.19433	15167.46555	12980.0319	13821.64034	34495.7448	16218.84444
M188T185	4742.725647	4349.031729	4247.904507	4675.572928	5405.79039	4909.575179	6256.674749	5147.988798	5358.145403	5194.884299	5444.264198	5263.457061	3162.39181	4504.594138	4073.593627	2475.811988	2736.772034	3140.975151	3353.048253	3974.015073	4284.176344	4820.06673	3785.294855	3421.742059	3494.607807	3957.269063	3457.928658	4021.224213	3790.379921	3721.40287
M129T180	218990.3959	187285.1328	461697.2143	263091.1495	223448.1348	281279.5321	149553.1745	124226.0481	130566.3329	127962.8756	149059.0699	120175.3552	70591.44847	93034.80585	57710.7254	83780.03956	75519.81791	65222.4604	98812.53316	93987.28229	111514.1747	109139.8328	94990.05389	89299.69566	139582.5349	144955.4937	131449.475	200381.6241	139202.8941	142484.6838
M325T316	19054.62022	14414.73879	19117.66632	16426.4341	18718.26477	16793.38325	15280.9506	20886.91403	16301.70081	18932.94903	18749.84721	14077.92521	12800.99612	12334.61279	10894.47429	11870.25678	14172.23405	10329.06774	18358.65944	8246.560418	13364.2045	11950.64856	13738.49202	18186.48449	18463.95824	17574.19723	15091.69219	16475.98387	15501.13727	14890.96024
M381T27_4	127863.0182	92382.02411	114888.6636	116104.0651	103137.2985	120930.1317	106698.6679	99266.11607	137841.4745	99650.82114	105516.6457	76406.24773	83541.92325	100789.9955	56257.59854	85538.79131	89592.0077	93947.81146	63610.18451	58552.48508	74626.39188	70898.62249	60867.36057	63491.09805	74972.88518	70855.4512	56957.23414	82591.55906	105785.5839	75551.05304
M425T36	58475.81934	30586.76101	30287.30203	43675.34775	51732.79741	52037.7611	69514.92279	28076.44748	81411.5084	67600.77088	31650.28056	77649.5369	75001.93171	54822.99217	37024.00575	44598.16136	68065.54499	34227.96429	44803.54816	53225.33142	62385.43349	56803.46249	46534.67932	42702.89079	141246.332	64110.10898	53486.35355	71197.87847	63081.64145	103341.0291
M147T276_1	38536.87793	38316.99542	20607.73357	18111.33469	18176.10697	21130.96927	19903.45179	18953.57814	22951.39912	12422.85302	15278.38065	19080.8257	30615.96546	10899.62952	8762.9616	10195.96624	29837.18424	30736.86193	17831.72183	30136.51518	35658.61699	41961.41327	39302.60927	17356.63855	28438.56344	22962.66358	11575.05623	11699.78327	28201.15792	9684.753328
M347T580	11365.18874	472.8115487	7322.26164	13390.11781	7455.049565	15972.97354	6770.149296	4694.205573	6981.137488	5244.763052	3015.231236	6152.864559	4658.382297	6578.676543	5795.246968	5805.885949	6737.589879	817.9437523	9384.233278	6447.556305	7731.220893	6391.191508	7066.320298	7170.710618	7354.89642	10251.79252	8251.910398	9520.250334	7087.971885	6739.309814
M359T160	12785.19423	9946.561518	9223.930921	10635.5493	12906.21316	13301.24196	16604.47715	11208.39171	7843.169469	11916.40676	10273.77372	11615.89363	14259.51413	15945.52291	11078.95853	15231.04036	13089.82869	14430.81111	9927.880656	9658.149281	15542.33836	14192.25806	10953.02947	10651.23988	23688.60629	25838.2031	22202.30264	33343.5572	24419.2107	24406.60949
M174T275	103894.6222	85931.40026	110665.6643	97301.87886	98642.08767	95114.38729	97957.67641	93424.5162	91064.00728	98729.7014	82212.76936	85005.83744	93735.21785	113012.1657	95293.08695	102543.8496	96121.38502	83762.83711	117017.0054	103514.5603	142868.0207	123795.8037	113794.7014	121409.9333	97464.14011	101843.6682	94283.75843	118223.0589	95400.67209	96818.08924
M157T183	1072391.489	876246.6875	1070211.879	946094.5788	1005207.715	1065740.976	385466.0364	320445.2607	374574.1014	340962.5262	378943.3315	325151.0119	418435.0876	431753.791	339721.8608	437576.0448	427287.3193	399183.5098	692720.4351	753856.6971	961665.9499	941579.245	718635.4356	672187.2699	624224.4957	627358.0229	579014.245	752841.5646	576993.7853	580247.8379
M162T327	786.8376454	4304.858121	3712.62591	732.8786881	3080.064893	2749.722301	2944.578592	3853.106324	3395.444151	3251.891405	3176.741434	1075.404362	2935.303559	2524.505736	2503.374768	2961.307387	2694.913031	3196.597042	2190.603968	2551.556482	2274.735297	2932.564156	2184.185281	2407.236431	2405.328986	2317.348095	4388.414884	2290.586174	861.1827749	2964.575981
M277T172	21921.1125	20012.80983	25008.77529	20802.03751	21376.61379	21333.05131	30240.32327	25629.88341	23099.3621	26611.88381	24319.65819	21931.2074	16786.09774	18195.91988	13817.48345	16269.35469	16673.4274	15759.27358	21215.72229	24907.37977	25891.13669	25019.02488	21288.55998	19117.6971	15807.16193	14462.25218	14881.38896	21284.54991	17930.42759	17521.46024
M674T286	3427.515871	2701.368138	3098.353125	1900.936931	3460.194864	3114.00952	4214.22788	4494.541993	755.965928	4566.540106	4442.71117	481.8484	1507.463856	799.899488	1111.368869	3127.597625	3328.957388	1067.795648	1959.058534	1691.46676	2897.462125	2829.512151	2597.350439	2398.249479	2752.570243	2591.548273	1747.097135	6927.537738	3153.033803	2690.990446
M165T282	1267.313315	9005.279528	9546.91752	16614.26435	14722.68402	12925.85621	12268.95829	15750.7501	25034.97338	12864.85906	14658.64219	20789.44546	20527.49321	22687.74465	12845.79309	23290.24423	12317.34438	14055.89811	22960.15145	12480.69641	14449.91592	13783.07571	12955.05094	12195.3162	10322.60772	27728.00522	20720.13275	12822.06995	13657.12799	10807.72012
M327T357	5640.787667	6845.72668	7058.930804	5123.917436	6840.098113	5199.423216	18700.36252	9159.786402	18018.97153	16050.86874	19109.03939	15397.27509	12447.3892	6603.161108	4879.140583	8988.452939	11306.23226	6343.098869	16510.63381	11238.62656	13110.83017	11483.86566	11160.67681	14617.56859	15489.73662	16371.32504	19433.22759	33687.78773	16654.80891	25684.09284
M243T456	1537.564176	595.8894578	620.239785	390.1562151	701.683145	287.1492375	1771.669392	1128.949959	2360.342542	5673.135357	2851.874365	3166.393356	1384.431996	1837.8814	1065.029834	2122.467537	1382.279023	1156.834559	7701.838257	3591.662656	5297.886085	3921.019361	1067.826565	5517.985836	4314.793754	6583.044996	8694.980951	4672.089274	5090.748279	4660.672229
M306T567	20004.77635	4956.345293	6046.049721	6475.596123	7640.52102	8292.679938	10807.42875	17863.36882	17098.03573	13933.27338	19717.98143	17696.532	45050.36328	16251.86577	33434.73528	29037.90054	14944.86319	19985.85225	149244.6647	34521.55935	53997.80662	11279.7058	27907.27507	123558.998	28244.93487	142776.8557	22882.34565	19814.0558	15641.12645	17029.59841
M237T229_1	4750.568587	4780.313751	5965.406285	5377.490625	1040.041617	3849.943202	8582.855975	6940.860351	4591.314346	1779.001374	1609.231473	5661.837375	1623.7497	2254.735262	4001.190855	1790.894785	2397.977103	1249.051706	5277.174344	1825.148512	3564.380625	2648.674738	2567.339183	3005.683616	5115.785688	2669.148757	6649.03451	2245.949817	2231.156098	6276.354982
M195T379	10562032.41	11177818.07	13131381.86	12445048.72	12192687.24	8603277.622	9907712.223	13091929.13	11674961.22	11056743.44	12342559.56	8550919.274	9203639.054	11122261.34	10685463.77	11452161.39	9520564.969	8919645.152	11422027.43	11724547.82	11932040.79	9863183.944	7063153.979	7019581.068	8834224.893	13568121.29	8458726.276	12304680.75	12812250.77	15700649.96
M118T153_1	67174.37018	58235.95972	39570.30131	71407.69813	54019.99673	53419.67924	45973.35312	41435.02498	43689.0444	26015.45161	62230.05299	34100.99075	42863.19751	14620.72883	40654.16439	37733.03193	37820.92669	44812.99451	44665.26557	46718.81998	50127.52887	41832.16212	36773.61081	35574.17129	48927.29719	40324.22792	35410.72346	44413.74556	43899.80085	45672.59845
M469T307	2954.098965	4004.61247	3582.148627	4209.49782	3454.689245	4007.586853	6825.125998	6777.793609	5492.662739	5681.243476	5729.480116	7465.465896	3101.678063	4531.783519	4179.781102	4313.815291	5086.295107	4836.582908	4543.083289	5643.067821	7880.175943	6271.422392	5985.378038	4971.77831	8339.639721	6979.093017	6875.690071	6161.373883	4548.758386	6847.749687
M279T38	2573216.204	2322366.378	2315287.908	2439510.058	3015171.344	2897456.646	6146365.496	2913484.873	3900320.946	5349118.313	5797546.68	4625517.196	1734324.428	3602033.904	2328419.506	3355043.458	1996130.043	2163248.462	1117815.269	1619110.035	2032914.129	1746544.002	1729135.99	1516634.675	1726553.587	1879396.32	3278326.839	1990039.988	1929927.353	3571448.451
M351T269	15702.92628	14289.99626	10461.60349	14325.64811	16072.3125	50831.73241	15060.9467	17620.06693	15856.39789	15964.4415	16347.74615	10773.29086	11445.22121	18405.06973	17907.71463	16121.34758	19424.65909	22185.92128	19535.11068	20127.89686	19470.80904	23590.75292	21262.50259	17058.45625	17395.54528	14501.44677	15536.69043	19935.00611	17287.51954	12295.83678
M453T299	3719.923019	2643.053224	1869.046684	1638.58635	3161.32647	3561.261529	6370.075689	7138.5883	4750.3216	4056.651466	5960.146915	4930.745729	3807.08568	2472.264914	4020.986916	3075.905475	2738.097866	3495.8476	6678.931661	5455.356666	7151.986527	6815.242031	7376.286583	6850.822106	7920.77321	8647.71269	7180.304683	9949.311265	7564.782786	7662.730686
M328T295	15737.91483	13270.8673	13471.6514	14024.8914	18446.75383	13842.19698	26353.25576	22452.17719	24051.15455	25613.82454	24218.69737	19436.91479	22656.43164	25367.28441	19811.45411	22361.24631	26188.46718	19560.7707	25828.15453	27979.79852	35146.04995	28030.52769	27366.93914	26749.24812	27987.46996	25956.03723	33003.99961	33560.23839	25906.5532	28552.20189
M172T332	23342.25648	16828.85	20033.56038	15419.82107	21272.40385	13227.89321	24996.1018	21814.31929	20405.01894	27185.53247	19915.4949	17490.5888	20212.14312	14845.25876	18965.13303	18162.86516	19017.60173	18913.18645	18822.60359	8273.409159	10380.58899	14794.10061	14951.84886	15357.75989	28891.52989	29750.53039	35851.14834	31977.91913	29727.78275	26918.31147
M133T576	557008.1102	464065.5798	406078.7966	243231.908	497018.069	223499.9173	501331.713	180746.8202	177837.615	648176.632	535572.2478	526367.8135	614745.6874	389675.318	518501.6247	645184.2764	647975.3871	574344.9574	594908.3622	662446.1092	533117.0178	224011.8001	528698.8298	569130.2804	195993.3099	557236.0671	825453.622	697208.7793	455518.6994	814288.2824
M148T344	4817.778316	3079.735449	10600.14711	3457.268121	3926.582369	3295.230194	7437.882669	7331.94629	6934.631975	7065.250156	4738.506138	7470.176286	5619.376254	7271.970699	6560.498595	8211.570201	6315.9777	6317.264665	8209.003801	9196.829072	9179.42982	7864.158047	8412.681712	7972.949391	9560.44447	8155.211846	9300.009082	11143.0885	9422.171876	9514.983463
M593T346	702159.6866	437768.7595	519732.2235	456378.8071	537234.2041	545209.0747	460640.0682	412663.1836	439124.4719	598674.4117	536703.284	394708.4607	263330.6581	281392.6996	262772.7955	478996.2384	294798.5061	245017.8761	336395.1123	249458.9106	503727.2845	421527.4522	348066.6098	294307.3884	271256.4135	251159.8348	246063.2208	332099.0825	295556.7624	292834.4744
M114T271	45880.38782	48603.94959	46022.10487	44182.92085	54653.04528	50464.74277	42318.74919	48459.07201	47355.15166	50837.54216	54532.98937	47375.39759	44752.08768	46446.13274	45402.74953	43915.44554	44017.53335	54474.17648	85585.44569	53188.24286	66672.49875	78696.61335	78639.68583	76475.63718	52140.3701	38639.09118	42507.92458	49838.8325	46195.90332	43358.41945
M128T302_2	2111282.012	1651528.669	1976374.035	1880182.548	2113090.945	1843784.738	2540796.483	2449623.286	2340291.6	2532945.748	2248889.255	2276071.936	2404689.244	2778407.026	2304841.991	2553475.452	2522569.103	2297354.817	2884855.426	2736621.435	3197565.102	2799105.827	3076977.391	2877797.974	3034462.197	3167668.561	2921293.997	3605157.451	2917746.919	3015694.344
M145T237_1	16316.34964	15599.09714	16347.99618	15862.32369	15608.25454	17640.8803	29111.0234	24895.3399	19316.5351	29359.19365	22026.57664	26754.10014	19430.97932	22422.47462	17964.87563	23058.36336	21076.00366	17428.22712	14161.50139	11212.4401	12979.19846	12355.2052	12147.44799	10625.31342	5506.454121	7112.54004	5912.347578	7191.707889	5496.493468	5869.689672
M179T335	880361.7464	226933.6923	831865.8279	754754.6257	641038.7195	752347.1391	426153.5525	332027.6321	263101.9374	1017841.04	418611.1373	436901.3003	264346.8004	298618.7655	641836.8156	660537.4849	766703.5089	259346.8362	255924.1485	628641.3938	784072.9308	313855.6233	310205.4745	760252.2013	436537.9789	400144.8366	475217.616	991442.7315	382653.3909	401196.2267
M498T304	2986.572573	3272.370725	1709.807885	2880.250912	2932.96592	2348.653393	7513.177651	9521.252201	6767.293705	7664.803474	11015.03843	6156.794659	8823.974897	6732.470306	5481.347306	8290.185682	8233.353339	8962.633487	5970.418269	5509.664466	7833.761273	8729.109818	6777.654606	11721.82558	6520.701099	10797.00314	6312.756075	9147.583516	5922.152561	5965.050433
M195T550	185503.0089	254211.7938	363714.1731	484166.9576	194760.2216	198887.6163	572741.4962	171590.5924	284255.9996	280040.5554	250536.0756	151698.8137	210991.0886	157059.5305	178983.5597	278513.9751	121413.881	150327.3697	275784.845	381422.0991	468292.8822	561095.9637	175479.3774	507661.6134	187160.6519	301223.7453	693262.4256	184999.7517	400183.1836	521679.6888
M350T394	12556.39507	13232.30061	18073.85861	13745.04888	12650.13575	13009.43805	14641.75097	13990.88684	13059.22412	17813.64568	14474.27712	14086.50093	9671.540675	12625.93186	8758.381105	12205.80607	9081.703457	8287.655368	10594.92715	10233.24515	11277.86298	9867.407575	12138.54357	13219.6705	11261.14123	13374.89759	13926.87685	12150.77184	13136.66568	12326.66538
M503T28_4	45410.04533	30732.10213	35374.18197	33802.48985	31533.67571	46570.26439	36404.09807	23213.17454	32196.07777	30196.10569	49076.61832	28452.37337	31055.72903	27751.63986	21563.93472	26525.37362	25610.02424	24357.13664	22122.27618	23136.61713	33725.79269	28530.06422	22714.86426	22478.66422	33831.83124	31286.54316	23671.40186	32887.28789	29193.26989	30935.63676
M133T405_2	6000782.29	5875661.3	6404220.503	6222402.922	6191653.367	6334179.151	7055376.328	7041021.04	6292689.766	7713753.806	6649125.862	6700577.943	7205823.732	8290480.907	7564619.833	7724434.498	7407005.612	7021054.592	6827373.009	5927124.411	6662529.1	6658874.89	6997387.821	7190843.869	5864788.595	5842116.582	6038629.91	6200943.388	6092020.163	6188875.231
M114T55	6538.036783	4836.256966	4075.424043	3887.721126	5486.76209	6940.487833	7584.880144	9610.397993	6814.002895	5131.383129	7504.812667	4337.078305	7407.175365	7555.084636	2527.726857	6148.223586	7808.338675	7245.869899	3053.85792	3364.269034	4072.906381	7356.906733	2323.986962	2160.681177	4811.190974	6067.956428	1726.832947	5296.472839	6782.550396	5031.815469
M115T52	17755.08406	20302.75909	10507.04114	13425.32476	18308.63826	16773.75673	28911.13185	38620.42246	16392.78431	12542.85269	31949.2754	15103.5281	12119.61184	11197.86007	9218.218847	12172.53829	14152.25622	14727.3871	9177.300184	14651.30887	14944.129	17741.50999	7294.602109	6322.759082	15430.75473	10206.3149	14094.50943	14479.69135	12154.33048	11327.8882
M103T396	147980.4895	112591.2186	157758.1716	128559.7939	142870.8963	169692.3805	98312.2168	101886.6791	88819.34737	103386.3366	89290.92287	81737.86879	62076.36982	70838.88143	73786.30901	65671.3745	64509.85931	75406.16209	80833.28139	71039.35047	87681.63222	95254.91478	107599.2671	84274.19436	73511.83504	79024.87248	81579.54306	89390.85167	101567.1852	80864.8664
M403T450	24536.01781	23315.83635	48423.31773	41049.44518	20131.09135	45035.89869	27551.0031	15862.2841	33666.72288	31509.06219	18312.6375	47298.56357	37684.08798	28105.94645	38037.21185	42615.31726	27738.15995	32349.6608	29987.71281	24304.43894	26245.89385	21706.04876	34844.2878	28632.88084	24781.38868	9636.996997	48250.24736	23538.88355	115680.8027	32564.38936
M323T245	5713.854929	4020.647662	8498.937309	3744.076534	9416.340206	13494.13601	7439.393104	4944.658198	7077.570212	7257.459776	4811.951492	6429.446325	6131.884337	7469.064243	2380.068291	2456.729354	6044.117914	4528.402045	6292.91056	3151.232248	10599.09479	5235.731963	6367.653848	7665.407372	7474.867174	8986.685718	3956.013302	7157.910178	6964.214307	4180.454292
M503T484	5561318.805	4344600.452	5926129.918	4669844.345	5497325.829	4906502.328	445031.7014	3229022.46	4199194.446	574322.525	4270081.465	3165983.934	3404721.796	3222611.608	3488201.271	3254155.06	3501831.52	3344289.191	2006168.114	2117285.646	2930754.341	3028238.821	2544497.751	2248129.817	457649.3367	2676096.62	1924685.723	511310.9785	2818960.855	493464.9829
M409T167	2700.644893	1615.14989	7277.368246	4721.399247	5840.178594	3499.529406	7696.207587	4701.477528	9421.781304	5627.507212	1960.108265	6839.778049	2236.855424	6282.13922	3186.763869	3282.256063	2934.882194	5175.65551	4817.435331	5225.61941	5017.065891	8871.343663	8505.952705	11559.48142	5686.353385	1375.301676	6111.209004	7570.720658	3036.940531	6475.21138
M213T107	137884.8024	134395.8517	114042.5057	102358.5176	138558.9987	155569.5167	242702.9841	234823.2702	179387.4688	152423.9158	163945.9813	137550.1377	166219.4767	169169.1455	76442.59612	145983.4833	168748.5509	154035.8584	182902.5	159776.851	170344.2417	155977.0913	143487.4949	139421.2031	211980.4412	193883.2704	162723.0229	371190.4167	210423.6826	181719.005
M607T349	4044.14029	2886.114395	2209.925926	1869.229258	3356.205895	2251.403524	4245.785405	4440.570034	2493.437192	3944.573776	3960.538113	2030.66252	2281.945496	2565.543439	1987.258356	2508.900181	2288.494188	2036.790384	2490.743215	1132.708828	3211.021151	2953.580715	2763.56268	1558.793717	2066.42983	3481.115854	3321.688867	3734.683285	2395.772504	3340.440144
M129T61	7737988.272	6763113.577	6148963.638	5651594.795	7368582.82	9501643.907	1276742.308	947600.9123	1045030.173	803135.9165	1462550.794	598071.0506	412948.1316	467149.5349	136936.5003	215307.6857	336772.3382	356558.9776	51843.18715	84871.35048	112657.7937	84881.3884	58966.79261	92683.76561	62288.22537	71337.56346	46576.67939	234849.5809	57803.52913	73102.23947
M309T26	381748.7726	248206.493	423302.4939	360869.0979	317393.0685	352474.6015	381542.7813	375496.5034	435396.9418	321641.6385	336546.7656	267447.0478	464722.7116	433489.5996	222451.743	384951.1207	424335.697	432646.4854	269786.6224	217689.0259	370786.4201	304820.0318	234956.8008	244009.7433	410747.1753	405025.8569	279916.588	477000.024	519840.6881	384668.2601
M399T33_4	5794.754027	3682.176689	5547.983292	5149.952498	5994.205163	6625.601568	1649.453585	1783.595693	716.0552035	15432.58085	1437.629622	9656.065921	5162.205902	1735.641625	2264.797358	2336.287946	5436.81006	1901.179836	6826.63053	9746.940174	6817.797116	6426.370367	679.3314768	6647.316725	4515.261933	1440.522052	4777.04746	1501.460086	7032.030636	6867.001535
M325T224	26241.00317	23828.89925	26653.49905	24709.88927	25850.8715	23778.65546	19307.37552	15005.1144	13045.50156	14540.05803	15653.17631	16274.54598	14431.7207	16292.72047	10986.85517	13875.69117	13932.01781	12454.66432	14307.62101	16009.10596	18180.7602	16142.2452	14577.7535	16299.39282	13637.57538	14131.99752	14197.78213	13409.50686	12288.43166	14990.3712
M421T369	603076.3813	1273640.539	1142014.963	1216847.873	768929.6801	1042424.555	1438867.612	930261.5988	993979.0297	1443883.464	784915.3786	1664969.643	1075417.357	1524461.795	1970495.164	1478416.758	1388007.415	1173523.646	984231.2641	797570.186	1183227.443	911087.5406	1126303.838	998160.4063	1044542.642	1337747.94	1131248.978	1413171.381	798967.6913	985051.1848
M757T276	4084.82183	3249.90199	3006.910509	1898.694722	1314.382755	1898.532214	2379.223259	2445.328823	2351.018579	2574.63639	4275.028032	2335.711484	3245.612519	4328.08154	3519.410287	3630.118445	2684.417349	1080.611281	3209.959681	4874.192141	6978.109595	4421.533377	3547.025121	3687.683515	4837.571265	5483.688095	3996.501911	4002.271439	5053.706719	4250.868812
M181T54	15869.76747	16703.8291	13146.34971	13066.01805	16764.92551	16000.23767	41972.15085	63959.02408	32469.78158	27887.9961	55411.59999	29687.29582	30834.27532	40090.77925	16938.58214	24406.04502	30000.13377	30992.63058	13054.98688	22146.50146	24899.15682	24061.61625	13961.59486	10997.42214	30208.57729	30162.6146	14913.6724	28447.17397	29311.54859	32470.92899
M508T381_1	6366.106183	5444.646753	5770.916671	4805.787356	5866.791781	2357.590077	9055.932751	5948.813023	4269.493036	7576.186748	6669.523149	7003.729757	8568.041096	10166.34294	6982.8953	7596.212921	1851.315137	7392.098008	14258.95272	13486.85132	18694.83932	16647.76498	15839.34535	14845.26935	11108.10677	14095.67575	13246.93796	20337.35497	9780.714708	12308.08018
M397T27_2	139377.6427	78780.58311	141426.8819	134667.3085	85683.53878	151909.1614	125828.5844	89898.66364	137964.8472	153926.9154	129351.698	85848.92359	147165.9506	153918.3787	64231.91252	137880.0137	114336.1361	122526.6945	69976.53277	57913.93859	111007.9262	95492.66722	61268.60214	76889.46218	121048.5783	115950.9877	65564.5825	129864.6885	143344.6936	144151.1361
M221T75	32938.46992	29513.92797	26353.2685	20834.05375	27317.40141	35002.33773	73617.62986	54104.78797	60751.86453	41314.29297	78810.09428	48519.78631	34418.51953	39370.37466	20989.15891	35801.33029	38082.09537	36058.48526	28157.69441	42509.34949	44876.56331	27215.5982	33927.57862	21179.59267	53704.63124	61757.83965	79141.1637	79702.86926	56271.30166	54687.30089
M191T358	5048.871619	10384.96403	13228.92145	8355.37547	11702.55386	10508.87895	17636.9367	22161.70892	11154.59223	21056.91485	16561.76586	15268.54596	16234.69295	18735.31134	21503.09198	18148.38712	20350.83091	19123.28593	9570.660484	10828.35772	6383.825906	15443.42403	17543.99567	15207.13816	17153.4076	15058.96248	17881.21022	13588.56983	7513.720363	12759.11474
M179T392	357775.4462	312063.5286	370483.1871	343507.5887	346182.2518	354744.1501	624538.4479	559622.5418	524327.7664	646884.3096	543894.9067	558276.4776	293609.8597	357316.0064	293929.8548	328787.0127	294338.5096	294835.6748	607955.0936	562335.2631	698017.957	612516.4098	678020.6822	609719.9661	343536.1504	384633.8376	346359.953	439111.351	335734.188	353884.9465
M227T50	49874.80049	38179.65477	42657.11539	36934.85973	54132.21532	42663.0123	211632.9168	206098.539	183864.0398	108848.4688	234737.925	104129.8052	121920.8573	117340.4268	73788.21149	86532.83036	99355.88856	111521.7773	33275.83949	37857.8044	34862.62394	37142.65116	35513.21415	33138.95644	123057.3188	130970.3531	90817.01141	127039.6758	136841.7277	114262.182
M181T158_2	9333.92655	9227.434802	7291.564348	6869.290579	7014.044022	8769.188965	11500.12038	7969.959556	10293.69005	9976.909692	13170.96799	9542.286193	15320.85684	13013.37259	9958.506082	23302.05653	11310.48465	8963.364141	7353.369318	6984.624848	8111.726666	8140.607669	8649.944725	7114.593117	9512.255682	10074.20087	8919.612547	12376.28627	10523.67287	11381.51381
M153T262	1814.196077	1081.68097	2339.824196	3015.285767	2332.966976	1852.50882	2604.782624	6883.273384	2266.193931	3064.218569	1655.50884	3713.683229	2679.793253	4541.004797	2197.130059	5093.186285	2816.769449	4192.440095	6569.78218	2985.605774	3936.461509	3032.770923	2749.557022	4062.285983	3136.744001	4244.178265	3519.935313	3817.220222	2207.846335	9421.240723
M222T262	154060.7647	14976.62576	16732.60798	15280.22375	15782.85562	14711.29074	20094.54272	17764.36514	18254.49992	23034.23439	18671.88872	14960.4221	15370.11276	18474.07647	15742.12131	18976.49122	17083.34292	16127.68049	9467.462266	10168.27872	14335.86438	12998.68129	14348.1987	13374.71139	13108.78429	12674.61187	11867.78962	15243.8988	10373.48885	13494.27734
M220T222	369917.9005	295806.3544	247019.3399	344594.1233	315002.8725	331768.2089	18508.42363	14724.06503	14694.81798	17144.51548	17960.05961	15169.81124	27431.28068	23757.17638	14660.37195	24801.50896	20107.07222	16715.47405	13342.29509	11246.59845	22482.16605	24051.89692	18595.00076	18220.49802	14203.02388	15843.62226	11615.62623	15392.9235	12504.13364	16574.68389
M601T430	1378967.168	1243031.066	1544866.881	1225835.906	1412494.806	1271427.003	1456693.583	1359698.799	1146515.674	1624038.878	1359867.239	1332735.688	976563.4696	1352236.502	1048372.275	1372075.158	1290959.992	1063569.861	1347913.946	1221385.374	1344294.586	1382528.59	1461164.268	1412015.624	1212777.535	1247450.698	1277305.998	1503891.107	1232307.889	1296007.444
M190T280	15913.95874	16359.52518	19887.22884	19584.20706	19034.49684	17951.57887	7822.549446	16836.84028	6951.413469	12417.40997	8435.972009	9420.575252	15687.82933	18055.71307	12277.86079	17691.28874	14213.19907	14275.99039	13275.48286	14950.42138	17276.95086	14557.94116	16393.61551	16951.05867	12331.095	8261.31152	9115.968352	10216.65752	8721.990871	8342.228268
M300T444	10410.5695	7128.54328	15784.5265	12017.52038	8948.129239	7654.307514	24962.94287	35720.26455	37524.62385	53916.01293	28676.45406	44858.46013	25721.66061	34270.53349	28969.00927	37387.12772	27210.54213	23169.69649	80453.58989	57735.77887	62394.06212	51182.15769	58711.25317	69758.21508	64943.9776	92325.42542	125290.3893	84375.94734	62505.78465	90637.31591
M187T401	4657.620918	5244.838678	5549.157682	5223.78221	4796.143799	5846.023529	5005.665525	3850.085691	3837.54553	3300.311371	2197.296002	3870.141009	2994.79457	3882.698089	2790.587914	2559.152481	3619.149978	2473.492094	3090.837287	3270.276389	3453.417256	2693.988646	4898.128608	3554.680048	3833.072635	5010.704207	6095.700955	7900.861315	3462.960187	5286.212257
M130T382	28356.44273	13900.69924	15448.49618	13467.49951	15614.49466	16259.52044	68014.43812	40276.89649	65312.47088	70838.7779	60506.88211	38087.63478	42812.98481	37676.76063	41540.14637	39629.81664	43796.76575	38479.93769	50549.1207	44181.46161	53475.30911	82799.19561	52547.94478	54651.23036	60779.53022	62109.54092	55964.90525	64269.97738	61912.32151	56939.79187
M349T382	3036.862864	2565.148838	2929.690583	3052.416595	2672.534863	2201.490159	2501.874957	2516.952659	2787.30978	2447.890414	2705.157802	2772.214598	3560.276851	1249.751636	3361.732578	4427.932991	6646.450824	4145.221613	6893.87785	1500.777896	3395.939554	6955.543364	7529.232377	5250.479854	5085.425381	5968.82299	11849.21457	4179.110012	3710.776033	6129.017966
M188T383	29016.83594	34367.78537	32321.37107	38940.37744	31755.58922	24121.10113	19999.88914	19521.72155	17898.47292	29079.99154	20719.35874	25524.03768	22608.74053	37687.47229	19551.42247	34818.91819	19086.10483	24454.64791	21667.40218	28994.36918	39264.62755	24013.55461	35898.48442	19504.59873	12775.30956	40939.78943	40698.96368	24068.67618	21089.17483	35371.0123
M190T344	17941.48776	17249.81406	18852.31648	17741.88241	18340.32795	16970.65426	42282.88975	38473.3262	36987.33842	41194.8362	48642.81659	36299.13599	43869.28053	50933.06504	43200.75745	47191.87846	44348.00128	37079.94985	51099.31401	53683.53859	61048.51316	55447.60404	55579.2439	59620.21442	62963.0634	64537.69533	61364.01349	70271.84671	56505.17611	65740.58577
M206T322	11976.74004	10289.74757	12409.68976	12056.31141	10799.77631	10389.65816	9879.812085	9161.304996	10295.45167	10213.67044	9702.90754	8552.498775	11034.51293	11121.28014	10326.27405	11581.32085	10112.30952	10970.74912	9871.60191	7572.40964	8811.080643	9099.398111	9042.984491	9815.214486	11711.58721	12857.02905	12517.88962	13543.95463	11321.58949	11225.58697
M182T158	3502.670011	3631.976169	4531.998428	3879.076533	4816.16664	3351.676586	3327.392319	2522.253503	2702.617893	2295.194378	2998.183029	2338.47298	3547.166907	3188.171195	3020.65611	3137.017918	4272.918073	2892.794175	2450.000667	2292.136191	3610.009673	1298.784288	2648.259009	1475.616706	2964.379592	5734.296653	3781.306201	3922.50307	2628.954304	2960.590479
M449T33	29190.84316	24370.4741	25488.29056	27056.87863	29926.60386	29006.81459	47012.75776	51213.50737	47874.59876	52523.61841	71684.05017	34368.80715	122095.6677	105687.8848	104664.7531	102509.6944	124095.5396	138222.2576	291021.6163	290235.9173	339184.0316	335143.3274	249485.1458	246367.9579	457716.4399	479581.5691	349661.8801	520047.8594	443495.7542	480828.4443
M146T302	24105.69833	33735.35531	23011.83408	26500.63967	26231.60875	22549.69596	19816.88154	28501.22304	19890.84363	21250.81384	17745.80503	27378.91762	28621.66657	21076.74664	23236.42247	23051.04751	24085.13442	18259.90452	22809.9631	20220.91964	24276.45719	23481.02016	23897.00777	31131.65234	32614.75346	30966.74703	31111.78225	36581.26434	32720.81999	33151.11077
M434T51_3	1310.749219	2029.414101	1747.722784	1497.855411	2665.562861	1621.743189	4834.521538	3201.016999	4017.987873	3589.810288	11482.01693	3486.751526	2374.418205	4799.250277	2503.219884	934.2942283	3185.448936	3426.245792	789.1787413	1451.019538	845.2244767	848.5306457	1376.662845	596.2412665	1801.594686	1873.9998	2344.793895	3509.562554	1814.219789	2435.291359
M158T405	5259.646461	5642.659363	5984.064334	4622.008702	4669.370837	5337.138214	5699.044305	6527.464441	5466.46333	6717.419531	6634.567585	6154.962897	7455.185699	6962.301644	6148.882674	8244.691938	8258.492045	7259.874932	8153.270173	6073.358945	5982.819	5985.021993	5642.447449	5969.490162	4148.243556	4758.30474	5098.71087	4924.692025	4631.833351	3970.142982
M360T234	1257.281937	787.2660967	695.5669267	724.7343454	1034.046381	707.7403229	1119.105917	2884.03657	1452.159167	618.2768123	1717.15658	911.439021	8597.643041	560.839267	902.7321598	480.0480501	435.3865069	509.1158311	918.7288094	887.9469433	1469.828306	728.4723011	560.3433149	527.3442122	505.2601698	563.9178305	598.7475508	2656.66095	2455.221704	839.0930164
M581T376	24975.88263	27293.92893	37959.92011	24602.37357	34597.81226	30918.84004	48540.11894	37191.29652	33519.5633	35410.66541	50592.91794	33062.05173	37613.58231	43537.27509	25480.04631	39073.26369	36966.71435	31748.76168	47464.16122	35675.03576	51030.73207	48992.86116	57034.41112	50674.70241	35938.62919	40161.52544	17167.40527	37251.88876	22893.81962	31288.94297
M583T493	9689.640675	7204.178392	7918.236461	9570.783915	5585.352123	4073.6103	48605.1831	46216.64221	53799.85765	77002.5763	55140.64789	54233.44804	37405.09373	42809.67417	33669.85242	35223.16105	27536.217	32896.98004	97378.60658	87131.29041	107862.1597	87522.18342	106379.4772	113402.0549	97061.19213	145651.4602	119671.2317	167355.759	122354.2039	149995.0213
M377T59	5490.125623	8858.738899	12560.01498	9889.51475	10753.85386	13617.44993	18972.02314	17935.56602	17004.49949	8218.402804	24036.08878	11022.56651	14644.44044	10177.12614	9696.670438	884.5415501	20350.71915	16472.21689	9448.654353	9318.118355	13626.79141	12218.74817	5829.472542	7892.155218	8476.539972	13138.95553	11635.0016	19489.16455	15640.42594	15112.43204
M187T111	28902.82445	21089.79137	19365.62802	22635.09534	18544.70473	27758.89542	29421.02108	24629.11406	25776.76362	26845.39324	29546.97819	25633.17667	28099.98574	28780.2744	16797.17944	33144.8637	27039.18019	27062.54277	51901.91637	44798.78343	80727.68031	49026.45447	36797.13228	27070.1377	55456.69434	47680.98895	47481.81762	80996.74564	45535.02991	58543.09389
M365T38	40651.4625	47125.47974	44086.7162	47187.02021	37507.68168	42312.66622	85877.46265	76550.45527	89092.98235	73899.18485	114903.6243	67752.0397	38631.07803	26700.42905	24438.69139	37626.26238	36454.0186	38002.60932	36510.69989	39065.62685	36034.25046	32816.14164	39442.22679	35999.50455	43275.71113	36041.60358	39725.31733	36284.14297	45883.37139	45451.94142
M290T344	16114.81117	13418.77363	15453.16365	15377.57967	14678.3584	15304.16175	148871.1633	136358.2065	167145.6599	149465.256	127163.7785	123738.9103	82196.46315	100785.6306	88028.78401	102522.004	91629.03091	77397.97816	267437.7309	267605.4986	304463.3809	300516.5714	268816.6012	272456.3499	258036.0783	261649.8934	278386.7852	300456.7013	256430.7104	242234.8816
M649T465	67707.18486	44141.75303	46762.29162	44929.71047	64855.57955	45131.9614	62688.78668	70564.98135	73677.43527	50377.40544	68066.084	51772.30196	58901.56235	53985.5708	49425.76418	47153.70805	58371.98748	56156.16434	63339.15681	51476.85663	50000.51054	58804.28483	62136.9293	61785.94208	55824.92992	49070.34425	52761.2407	41198.77514	51444.34825	52672.18756
M359T53	17715.5566	14501.9322	11908.09706	7660.49205	8460.464244	7603.783127	29305.63177	17981.73583	21005.02756	16925.69412	24720.68088	10078.34413	12799.4867	12351.28691	7188.286162	8312.911417	10186.14603	12441.76666	34903.56331	39569.83062	45193.58865	47405.48753	28965.81858	30955.58517	48179.46338	52525.33018	35675.21222	70296.87305	56827.35245	49736.49391
M209T27	26964.1078	17476.43287	18827.66215	21048.73324	20861.62204	23692.93725	20508.51549	28642.25974	29195.44487	27162.92415	38306.10234	20011.03298	17826.88126	19667.19403	13444.44334	14622.4659	18799.49274	16709.90728	7369.354997	10259.54281	9732.333703	12295.16017	8356.447921	9182.430831	11056.71527	9731.939843	12187.88791	19929.53542	15564.88901	10283.6291
M312T57	13746.68089	11322.40766	2627.581761	9272.651566	5312.459532	16317.15232	11901.34049	11035.05929	30698.64333	3637.062124	13561.80409	5749.789516	12624.64953	11904.84328	15131.07744	15355.68838	13603.05255	12364.7282	5680.323348	2834.979996	5552.188507	4471.303161	3413.439377	2196.596154	9884.384472	12529.57836	6171.290864	15830.16407	9103.772121	8134.928075
M618T35	185001.6307	155000.1859	131116.1163	138327.0426	189450.0492	162261.7586	212172.0988	80781.95486	142635.9852	173896.6944	225325.2189	155556.7275	109950.7909	118213.0853	104972.5186	106458.871	121092.2329	106406.9399	114637.1824	112038.8914	113429.4693	117407.2205	92867.53425	88673.26791	155318.4101	151837.3127	136522.9901	203378.6896	166697.2373	179739.763
M725T49_2	14471.61099	18392.80054	14796.46144	16004.54321	18528.92403	16624.55208	59797.07738	46647.37521	48987.65391	52437.02334	57595.44906	48460.72915	49282.25813	51402.36951	39036.53777	72732.9566	87076.56742	44296.84203	11270.31583	6322.06073	12049.55342	10644.197	10162.004	9094.523543	39470.55911	62867.95509	47736.21926	28360.26861	34552.16159	22798.37645
M517T279	3812.545018	5698.237116	6348.253613	5741.921237	8108.646325	4952.781707	9318.086101	8028.505673	5629.235449	9826.178046	4553.265505	3595.0547	4118.125428	4421.073119	3837.515132	4903.923925	5547.637783	5343.008899	13353.60014	11187.55562	14980.19834	13887.82737	11663.18092	13218.61227	10641.03193	15371.04274	11744.85283	15247.93042	8296.510329	13430.79162
M313T172	24880.04175	22839.51682	24975.4125	24308.45445	23952.90932	29244.92431	38993.66433	28900.95137	36509.73418	36928.5039	40595.83272	31353.24941	20459.00617	24907.37194	15863.74668	20800.79677	21661.57962	16499.50524	29518.42206	33835.63258	42604.52099	36837.39726	26946.75686	29610.74358	35722.10276	38858.00925	33220.49969	40757.93261	36069.57457	41321.6898
M283T37	247163.1507	233510.4765	259228.0963	247223.9756	253940.3828	242951.9463	316271.5999	260926.8723	402863.8828	257066.0975	357711.0402	447332.2468	303061.7344	235254.2536	228036.9494	308785.0827	269957.872	288513.2409	242044.2334	237815.1394	277560.8166	270040.0448	238671.1195	209809.0721	240194.3192	242423.7184	179703.3268	204020.448	254524.8152	211694.786
M455T106	1320.973036	1204.314179	1317.975752	1211.966577	1480.309754	1218.604702	1014.20301	2911.933944	1597.152114	2548.194271	1499.651507	996.7102152	1750.367757	1094.426556	689.3330386	1454.014749	958.6062575	1589.935167	993.2172711	1111.365405	1162.113686	1222.372206	1575.564451	1593.379409	1009.483414	1635.417145	1360.639879	2877.578144	1400.386103	1540.482659
M453T135	1776.976735	1665.553412	1705.271638	2835.924807	2803.375417	2919.25899	3964.137617	2111.709233	3040.240296	3545.264019	4237.394606	2974.618351	1781.232244	2722.312506	1062.405633	1777.050808	2771.991106	2417.392981	2272.59202	2986.937353	3414.561859	4164.574493	3050.681483	2819.147618	2746.711367	2278.896669	2453.170752	3432.407659	2271.280401	2400.072665
M403T54	1296.373871	413.1729	4229.747947	3430.769591	1764.565159	2538.369949	8061.785757	6863.881529	6265.169972	4938.367058	8287.316899	1949.447243	4031.65045	4689.274808	2321.076263	2780.085201	2902.927582	840.2358847	13063.02967	12954.09991	17684.39862	16932.54396	12272.74595	9673.098918	13387.20819	9340.422455	7949.714002	9799.762088	8948.318614	9202.93316
M573T136	3232.892855	2353.136528	2905.071438	2956.190469	3145.833134	2761.625918	2943.237388	2843.231863	3747.526093	2839.857478	2657.736609	2649.421612	2417.39963	2809.179728	1530.442133	2339.986773	2324.722737	2229.864528	2569.382006	2607.447615	2991.745095	2731.201828	2052.365408	1973.260212	3737.873832	2780.448364	3097.174221	4344.768602	3224.295216	3064.501013
M153T283	16080.52896	13648.62678	15642.60163	16782.92107	13960.17448	14044.39849	23744.3767	18921.96942	18271.92705	25580.10856	20224.9155	19072.01219	20753.38263	28499.50186	19955.70297	25289.78814	22605.49365	22858.81537	22759.0189	19741.74658	26395.73907	24754.87191	22728.71559	25293.74426	18284.59534	19181.71334	16680.91733	23175.95291	17261.31411	17150.53945
M199T222_2	3957.616173	3309.512739	3678.092842	3551.465521	3608.474366	3046.432622	5083.801815	5348.87996	6633.335589	4896.749245	5072.236905	3984.48513	3599.058911	3207.180985	2748.671018	3310.127774	3868.385413	2732.588724	2740.319578	2242.198348	4075.698725	3538.354235	3594.674931	3740.398993	2172.454752	3336.53028	3738.27634	3021.193508	3322.074939	2608.382211
M288T399	7969.631546	6732.093844	9245.736149	9038.336517	7089.963693	7992.807518	7021.300616	5242.124026	4578.060218	5042.241742	5720.947159	6895.439486	4195.004966	5936.008667	6485.074731	7089.576086	5804.520129	4450.910314	8130.516596	7568.209889	7775.941836	8468.423843	8981.970172	9707.569977	11473.44805	11453.85806	10085.9703	13075.62906	8965.565666	10333.91493
M345T57	48609.52634	50079.08886	40134.24901	44120.5117	45232.42962	41717.22934	37776.05059	40587.55639	44258.12543	41724.6012	62293.45185	29581.16175	31805.91397	22637.35554	15849.40363	20294.92835	28028.39862	25944.17129	122762.1764	142828.0463	124032.5595	110454.6912	98300.03411	115494.4129	131547.856	141510.8176	123264.9174	179290.935	156032.2979	133851.5296
M431T342	1951.276793	1490.692006	1490.698163	1978.561536	2106.040825	1371.5572	3840.92785	3396.842021	2912.745899	3494.698024	3087.734028	2230.410055	2459.70684	1897.629043	2646.548963	2439.882504	2363.366036	2652.252297	3621.929084	3225.084729	4072.411844	3239.09334	3778.75013	3380.632576	6134.546353	4419.256837	6113.258564	4988.079351	5672.082032	3837.297122
M297T28	499995.1407	462056.7381	460175.4257	522156.5907	504943.9662	506085.0476	503768.9574	427522.7028	657633.3737	412967.4758	450471.9548	478779.6915	469321.8428	517201.8146	235547.1791	415448.9202	480460.0781	424467.7148	354516.8925	243725.585	501923.938	388569.8034	277692.2012	353837.957	561721.2796	547810.2865	306155.3992	480869.2196	500811.7235	505011.2775
M487T458	4426.413648	4722.357443	9525.570827	6090.757551	3992.75201	5398.316317	19043.07496	17472.6108	13284.61622	27832.28873	18752.77896	17419.10916	10148.35085	8128.947887	4174.886842	12238.26015	6915.958679	4284.662714	24516.08402	16391.59104	11258.08045	14210.12756	15089.91309	18847.40075	11716.38366	11622.79461	9635.110496	9569.569126	12878.94148	12897.67003
M683T449	29766.79064	24938.47842	22122.5815	12799.47086	23374.01972	21927.85995	21214.56695	19051.38306	23783.07063	16970.74664	24177.20191	24046.76094	18629.45534	18563.68224	14603.75297	17991.39643	21758.75257	19961.14718	17484.23787	23200.27493	19440.28601	19309.88518	22150.94803	23711.05512	33572.53514	29000.03215	22600.14054	26287.26603	15008.22209	6209.547252
M255T38	1203307.313	1081001.192	788547.4677	1039987.289	1284203.932	1287243.787	1355387.889	1921087.915	1589388.235	1331880.011	1312118.244	2191321.951	976942.4343	947803.7926	732733.7142	937485.3898	901116.3448	1060471.711	766656.1371	682850.688	1160832.309	717750.3366	780970.3968	752021.1055	845750.3794	784618.8122	928008.842	949195.3222	913656.8653	929752.6733
M218T276	1170498.688	986975.8532	1218094.158	1065795.2	1100027.853	1037943.079	588561.6101	592269.5568	544438.6631	623041.9748	513372.5277	503386.7591	698610.42	848296.2264	723230.5596	807901.4389	740887.617	709862.8281	1020482.258	985923.7839	1217177.565	1095341.074	1151211.709	1087429.42	724906.9613	769971.9494	698813.4459	797755.5892	683908.2469	679109.6177
M437T276	7215.535945	3910.115798	5351.011233	2743.346735	4477.330986	2820.907248	1270.920543	1663.590812	2512.374056	1679.319487	1811.361842	1669.097194	2083.949481	1570.220569	2254.887555	1953.85221	2427.211454	4883.576418	6704.055062	4603.359839	6352.425433	6419.49621	6677.148225	4886.838441	6471.377496	7854.140315	6222.320954	8863.904382	6790.748134	5505.60487
M204T71	5485.717577	5345.272789	4882.53392	5114.105076	4249.121965	6102.468307	8374.665654	15767.55829	18667.69123	3042.335927	17035.49028	4826.348919	17215.07916	8566.49981	3843.124084	11400.10702	10944.19062	8314.778386	1684.716162	5831.049441	5989.42641	5092.798791	9796.989897	3207.739849	4675.342358	33839.10311	7428.704113	7499.607319	13608.6077	6815.921122
M857T153	28469.92275	27272.08087	31966.54433	26101.59256	28436.27752	30745.81253	32216.55556	27334.51276	32844.35525	29676.47517	35562.36709	27327.86753	25764.53227	30161.86206	26866.24014	26513.45233	28415.32572	25853.30159	22546.0933	24888.28656	28413.75497	29795.22074	22861.83753	19711.99896	31596.28418	23602.76429	27931.00632	32787.53547	27553.80101	25920.31035
M841T62	145833.8635	63126.46704	36473.06619	93539.74626	42735.3054	139405.6961	264469.1547	401556.7235	346020.8074	205041.3914	328220.6611	924558.6001	486651.9833	415447.5429	324305.2116	609677.7427	501949.3831	400693.4877	490633.3124	349288.2052	502503.2092	226657.7417	476598.3133	465780.2384	375407.0203	335776.0715	486951.8843	573495.7604	264709.46	418343.4144
M843T86	103758.5109	47720.48086	297097.5673	117173.4769	93295.22909	172960.5749	390949.9568	776996.0867	509644.8889	356593.0302	132992.1764	286038.5859	406928.5857	283366.9114	86499.6341	319600.9996	856832.9834	492394.1953	163204.0836	468252.7958	442458.9651	419950.1986	341862.5197	127067.8613	385541.5038	277218.7228	188934.926	711081.6329	196866.7915	263203.9045
M841T144	687861.6612	602432.4434	582693.9413	639441.0626	600068.2803	676807.028	1219091.529	1176207.734	800500.5142	981444.09	866789.9018	706552.5167	1118441.537	845505.9932	987038.588	784185.444	805836.8869	1212809.499	752781.5449	1059446.191	903275.4304	1295069.741	1013192.57	707866.9734	853884.8488	842705.4997	758861.4654	1345813.078	1179235.696	781511.788
M839T144	66098.54778	55389.72683	57382.35271	59530.52225	56017.17988	81498.17836	132444.3742	144401.6286	91650.52266	83248.38607	95374.5235	79718.6773	85425.87101	86648.73412	82575.96827	81770.37744	84376.62472	88944.97631	76438.19084	78232.48209	92864.0291	121966.1487	72829.99313	72737.60399	126852.8848	79276.04112	74806.85847	130841.4746	82247.9513	74776.97866
M817T147	566827.8563	500792.7773	488192.1424	479537.7058	513604.5508	553332.798	845409.9295	832800.9554	818796.6345	729808.9181	941184.6214	715118.3715	808322.3062	1715933.342	704700.1464	746823.1512	770878.9584	829945.3897	739460.573	755939.7453	777620.4282	832882.1118	1592185.638	722843.2874	762339.2919	763052.602	766981.2548	865895.608	761918.4947	704911.2734
M789T149	23733.86913	22776.0559	22974.53872	23093.32259	23724.67987	24908.41523	38056.79608	31862.86697	34974.35367	32965.47008	36984.44017	30256.88328	30622.33836	33157.0763	29040.4208	28656.81937	30202.63247	29792.49055	28776.31001	31186.49166	33853.16503	33804.66556	28773.02435	29275.66423	33728.04951	33548.54414	30111.51004	84155.03056	31612.25686	32532.19546
M803T119	58856.60749	54672.00596	54000.98967	55396.51336	40212.23884	59048.82757	114208.0674	100052.3995	85015.38338	82608.04043	83442.96832	98151.76998	104670.9292	101472.3589	78733.14538	96428.31366	108373.7457	100637.5095	94158.21998	113564.9182	65183.29078	106729.0364	98231.80104	93268.20327	53923.19032	100973.6688	85132.88903	110968.5408	92750.53527	99521.14359
M815T146	47059.26239	43510.99867	42832.94933	43500.13213	54591.92	42130.11811	109067.0404	64860.53087	62336.97208	61315.11814	69833.14757	86512.65781	84977.06592	58701.05926	54796.93635	75477.67876	57924.15198	56806.00378	60803.95891	57592.24286	63869.7789	66851.95229	58979.53945	56327.49012	58813.90458	56241.75015	55294.71321	66763.82271	55546.51989	57864.0969
M891T181	2862.579747	2289.962267	2800.531283	2753.092538	2597.142067	2846.513699	2932.20153	2680.288815	3021.420499	3079.405376	3475.494694	2509.725265	2678.083118	2650.435395	2063.696452	2312.275673	2573.018996	1985.868655	1569.854842	1728.563755	1909.068914	1940.813804	1629.063977	1764.724793	1986.878459	1706.564057	1905.010651	2737.24623	1596.465537	1749.778232
M913T207	6457.197867	4840.804829	4264.530214	2771.113407	4023.860182	3091.727893	3027.445037	2373.993944	2487.503515	1707.265169	3383.856102	2171.389984	2647.014208	2264.308086	2121.271735	2635.931155	2995.505668	2821.431747	3291.51569	3653.462204	2339.562318	2602.490353	3136.890432	2873.357412	4536.431782	2602.56091	3571.139321	2243.085333	3274.552899	2815.704007
M163T272	302779.6368	200800.2645	273611.9435	269389.8843	212838.6177	223236.5975	328748.3732	225910.1617	203509.127	241022.9992	186517.3587	310680.1913	107166.2675	141709.5262	137594.5199	117261.0022	126126.97	135958.3935	125241.8523	117060.1972	144618.8077	156196.4771	156031.229	130175.3016	152773.65	210823.3058	164997.4108	314780.2049	150978.5667	221224.9866
M739T55	59605.39208	51530.37142	55048.19492	54908.86876	58996.14676	56732.03361	177281.2387	97133.75566	138705.1708	173247.7716	218840.1457	164239.5014	133860.9467	213837.9605	168585.7457	178018.6743	161921.9301	152628.0352	133622.6616	207342.1168	129339.3715	144344.6266	179579.9716	186997.4365	161408.8737	264022.7265	141842.4892	330959.4547	171700.765	234116.2188
M791T185	2027.119321	2032.316421	1980.025786	1902.83408	1951.626967	2139.07505	2386.28299	1127.36422	2135.024596	1496.889484	2004.765908	1684.40779	1591.955574	1873.763939	1221.489957	1755.891654	1508.074361	1348.298605	2175.898341	1769.495609	3264.561591	1548.812009	1744.017124	1569.406725	1620.272256	1431.618503	1386.711825	2336.02904	1664.166391	1946.396536
M739T147	395828.9361	306073.5788	400996.0201	340216.8687	338824.5308	471875.6248	1274387.851	1000408.174	1013208.355	906675.0769	1435603.43	1043990.486	1016836.398	886066.2972	870485.9515	823731.6798	1261068.332	892955.1701	1021750.53	1056521.309	1100975.994	1565683.146	1045483.166	1026209.831	1302008.247	1075669.137	1079778.731	1376473.359	1549371.528	1003200.468
M157T56_2	91248.08389	91796.67839	90320.24075	82249.63331	105065.6477	100243.1328	280637.2523	162655.0161	162758.4736	154087.3754	168725.3724	287437.611	145117.7158	119202.7341	138723.5384	118579.903	138142.2855	272542.84	143563.9077	109272.4437	107286.7326	136884.1983	188989.2006	231659.4851	140338.9739	147429.7042	118484.6658	253675.6239	122921.9338	169884.8717
M241T38	156965.6991	151119.1169	147924.5575	156423.2544	180692.6411	180869.8034	156298.4314	420196.3827	149211.9341	153571.9257	167872.5525	160074.8282	103947.0081	90393.34169	72974.6505	98086.7414	150087.6129	103552.5456	104924.1138	100655.3135	132852.4955	67813.20571	112873.4977	94567.0399	75053.69326	82501.36914	76868.95965	93361.79833	138297.6525	92333.9276
M827T511_2	25491771.69	23442759.61	26604294.23	22255674.3	23380884.33	22922426.39	26996533.3	23245897.51	22597517.15	28892489.48	27334901.31	24143130.4	24735545.41	27766757.17	27294934.58	24690714.93	26733923.75	22861094.39	22276615.72	21403980.4	26479278.23	20092642.75	22874440.73	23188238.16	21186114.84	19830873.98	21888284.05	24613150.07	23118516.07	21408319.32
M193T327	111886.8566	93806.88904	71388.72624	111642.8738	69223.37974	102857.1876	80044.50126	128177.7609	115980.2246	84838.43593	77848.08271	104077.8849	101788.7965	127133.2589	97502.42691	80538.66923	94996.76404	70754.80583	95942.27443	102057.9249	92166.81557	78967.98273	127081.4353	73845.31614	87289.92572	88265.64267	126061.0332	91118.39551	88382.6349	86138.29363
M719T74	41609.78628	31462.15085	30391.49763	34479.35653	31740.4539	31740.51466	63384.87449	45275.97172	53375.26224	50799.06977	82337.45982	48511.91968	62135.83544	56030.82189	51521.18522	60527.36139	55700.39141	53958.41601	63153.84964	61075.5102	71684.95832	78727.24982	61663.641	63031.04147	83544.02979	70735.42514	69304.49159	103637.9523	82009.68856	65471.13451
M796T202_1	4492.90505	2165.797352	2834.440829	1812.339929	3258.580183	2130.186566	2618.688832	2355.514252	3007.154612	2957.199606	3078.1941	2340.519208	2070.358448	1274.744027	1859.076832	1990.213284	1818.720323	2100.750302	2617.012619	2606.748145	1671.167089	2025.324611	2052.771073	2744.27246	3159.367849	2292.202002	2021.423294	1755.469977	2329.216712	2665.154913
M818T68	621012.1088	516345.3012	512028.7512	584480.804	520161.0152	522458.9742	258906.614	187241.6427	247363.2761	217360.2075	292862.9893	188644.0078	228908.5126	223567.4356	199643.5314	222841.0365	230301.4679	214177.4495	222408.2616	218910.8513	253631.6466	260329.8004	192704.0989	228930.9586	327635.3054	312611.9324	306570.2615	336041.1676	329219.0872	279808.2686
M842T66	310099.5953	264909.9654	279210.8035	310572.251	262897.4623	290386.9414	147648.1295	101877.9653	133527.8761	128594.5012	163280.3274	101200.5868	153848.9359	141772.7979	132019.3479	140578.2681	143635.0088	128437.9794	163514.1904	149100.9149	166291.0273	190914.6887	138957.8453	153161.892	200958.2834	207648.5487	200188.5218	220173.3858	205818.8544	192235.1537
M840T66_1	89282.00404	74846.06265	99006.68222	84493.04522	75169.26081	86242.95271	64979.08275	66518.56162	62238.90221	69341.90295	83694.08034	62430.1269	65468.34741	68996.58057	64709.52976	63117.23354	63177.61984	63281.54528	77640.28386	71394.46475	71600.2593	94133.32973	71029.42166	62858.43992	84835.8166	98987.60949	78341.68746	94934.7316	93283.30235	76021.59855
M597T250	35606.89001	61793.44211	30081.81119	39005.89871	30258.35796	72242.30635	75184.4783	67154.22751	32555.63275	74818.01363	63863.20409	32309.90465	25141.22186	38744.38532	26173.31766	31219.25868	32299.00211	27315.05152	74443.95596	72566.26194	45281.41674	88437.04709	79422.19305	78233.50992	33904.08884	37431.2865	35739.15527	39420.92254	32411.4572	37717.24548
M93T299	3257.783526	2722.959362	2303.028061	2648.589713	3690.175259	1987.051162	8621.825474	4611.957015	9938.100692	10640.53426	7758.786624	6161.293436	8182.282844	8907.307667	6792.1507	9170.472765	7022.776525	6252.9444	13579.21226	12358.05234	13681.11651	11240.00037	14701.65912	13896.50193	16556.77169	16557.32647	15574.73105	15647.33371	17681.07729	19771.70467
M735T393_1	3160.140901	3697.261428	3491.718275	3217.65769	3393.215673	3647.641597	4512.170037	3435.906606	5396.099129	3162.336198	1040.853056	2615.319826	4646.501037	3576.362389	4311.829177	3237.519009	2357.228794	4457.673973	4102.114199	3844.222985	3437.929759	3938.948663	4056.287128	4416.418727	3619.528079	5341.651084	2309.060522	2663.581926	4023.817057	6330.621069
M164T268	1582317.804	1269698.448	815878.7971	1522838.701	829921.1882	1317768.794	572320.0961	531178.1777	523365.1386	556117.2426	534226.7031	525108.3185	958870.849	1203935.398	991739.2668	1096507.778	1023562.672	955901.2094	913158.6209	835357.369	484090.6652	858288.4562	913813.7559	870363.5006	669210.2447	732316.9616	735264.7627	691680.4475	696757.0896	715245.5232
M165T117	83628.73498	58964.0828	49160.67578	64641.19842	63455.45287	66773.20531	64908.70366	43426.13826	56257.52929	42295.08395	57483.60494	50313.05796	73539.30718	75328.24501	47395.9817	66879.57827	68468.03865	64755.07523	66436.86321	68531.47902	96607.6724	118675.9827	50250.6882	60947.48843	51225.41725	53554.25436	34745.52682	73261.93421	48604.23511	45525.11131
M251T417	7052.524442	8563.635917	11515.30439	10256.60972	9080.559436	6759.268699	11458.88569	9830.27463	10427.35142	12176.14551	11580.01161	8762.705202	8254.706881	7870.345117	5935.666932	7001.49943	7763.587785	5946.488861	5150.500841	3473.054401	6794.697822	5941.491206	5587.836603	6287.740851	8260.701833	7968.576974	8290.844683	9959.83978	8728.458677	9796.313282
M787T394	2721.436228	2437.85237	2497.024217	2720.11109	2926.739648	2280.847291	8714.37598	5155.915957	6653.488436	5746.318441	5448.479409	7021.772849	5179.725467	6279.176169	4060.746293	5457.101564	7062.489893	6339.656782	5221.198488	5184.14869	3988.158848	4483.742326	7320.422617	6478.401226	5188.288044	7123.569163	4722.758058	8499.730567	8187.181531	5341.069444
M137T461	1022.803661	4001.123659	4793.453124	3418.1134	3679.085033	4378.784477	8946.903897	10851.43063	9970.919726	12893.22537	12251.03195	12070.37247	2608.631146	7168.598934	3343.238661	6556.85605	3107.087424	2819.029737	9805.768308	7875.653974	7378.131344	9344.218847	8307.916293	8468.513013	27897.22271	29126.86576	30810.78005	23814.07689	28775.53425	32524.72163
M619T394	8228.282509	7234.669745	21656.52016	10522.20639	10013.5324	20865.75883	10139.3566	19063.21713	11788.6203	20672.72636	12191.5499	14946.13819	18677.54904	10200.77624	15777.16557	9412.769509	19761.62633	16658.01651	19870.60945	11288.36789	9913.584274	16675.39962	10925.66714	16446.80806	16268.11346	16967.20461	11761.21409	11594.3682	12192.44662	16853.75087
M793T191	4324.902902	2561.514324	1803.148206	2561.250795	1775.494292	4200.439097	3805.828479	3338.886603	3327.24268	2532.414539	3763.060358	3368.042743	2848.82219	3164.699172	2005.739434	2752.228235	2283.422289	3189.469374	2411.649041	2844.202925	1663.342538	3411.38429	2510.369698	3497.873855	4057.703611	2544.657494	3663.757076	2800.166331	3162.500425	3060.722348
M542T417	4663.019864	4083.493325	4316.625098	3993.152807	4974.003586	3862.019276	3634.221724	3436.27953	3386.475161	5270.446254	3422.876744	3916.522885	3435.487623	4546.165825	3969.138657	3807.367666	3943.458076	3250.909478	4291.916528	3139.733112	5443.619195	4369.291146	4612.087933	5018.041606	7056.141275	6825.902948	7827.447822	8779.832785	7625.495615	6176.882607
M167T29	16553.15505	16846.05726	20698.56143	16014.50418	16695.17053	20367.07165	19649.18394	27299.30968	16663.97792	16420.35019	28960.77925	12875.03331	12088.3151	16264.61091	11588.6855	12428.16563	12590.96493	13545.32522	8952.977365	8723.053612	11286.67399	12046.23774	7100.298632	7855.832314	11712.85307	12350.48781	10759.31749	11449.40625	8989.621602	12696.03336
M311T37	59206.7551	46947.6015	59713.89796	46222.94234	46408.34705	51461.15577	63404.19719	34715.06391	50574.3403	53335.87649	79227.89695	60079.3216	39139.09236	36634.45766	40594.19994	45892.91709	35369.70712	30652.76711	27985.72195	28086.86858	35852.15242	33169.64873	30624.76671	25304.71656	25781.70026	25739.98001	31259.09926	25136.96816	29639.28502	31514.84708
M531T182	32194.93832	28227.32836	33378.27471	31695.16581	28931.59172	38858.36327	7118.190322	6684.685011	6105.027389	6337.379482	6772.742283	5719.761964	1662.441429	4028.995653	2728.073502	4275.684424	3636.46759	2742.300543	4898.794889	4721.380113	6715.991251	6161.657444	5924.257253	5740.080457	6779.49965	6443.084599	6140.366465	6960.997381	5665.425627	5862.579829
M850T205	67691.32658	62550.76087	70853.88591	65738.19813	72352.4469	78033.73211	78741.51411	73868.4913	67481.09619	75284.28616	67517.67769	72367.11836	60923.2931	74081.27941	64045.32645	71834.77847	69223.06407	55887.64645	54584.14786	60771.01703	70134.83159	64699.82327	65077.69803	60085.82223	59983.27774	75526.85316	66094.25004	74591.99048	66581.6629	67775.54905
M860T197	506969.6061	499588.8881	481507.4357	503927.0077	532866.2837	532845.3014	559928.6386	464072.554	468324.0345	501583.7224	575369.2062	533348.7322	591856.0885	535191.7693	419739.9379	598042.064	566227.8094	516138.0026	606398.8683	667647.2597	690400.027	732371.7633	708187.102	638091.8797	738198.6864	763604.1628	717895.4076	733226.3332	698471.0581	766990.4347
M848T204	16027.72474	14176.30912	13132.06398	12253.51436	11608.492	16668.05605	21646.39818	16019.54908	14006.30513	17603.64355	22676.98645	15742.25115	16485.7904	20166.29495	14526.50828	22517.02642	17560.22386	10058.90292	15186.94975	10638.5181	12168.34785	12131.88552	12601.45145	14828.38877	11684.49283	13620.68782	17299.78653	18884.05456	20469.88893	19439.10176
M900T230	2598.736869	1705.188166	2236.216059	2602.706446	2405.501447	2628.655834	7202.648783	5912.422823	6494.273058	7841.438474	5892.425486	6146.009574	7394.283787	8948.244624	6537.918002	8188.389568	8552.32954	8096.230974	6061.022697	6065.260833	7884.318311	7377.293204	6983.15059	7079.628067	6706.865665	6646.780476	6372.227371	7007.420547	5911.152536	7121.931394
M810T201_2	4547.927845	3920.924767	3185.651127	2990.380888	6229.310552	4649.069801	6282.826753	4927.777071	3782.461725	6195.791836	6934.342216	4864.240515	4369.4654	3120.633788	3329.814546	5536.393092	5405.695617	5324.120097	6414.234342	3908.848266	4642.04376	5044.546006	8058.20938	4599.314969	4920.837672	4072.92895	5122.70183	4777.589487	4402.003357	5201.452756
M834T199	2944959.083	2542511.832	2493144.933	2483978.59	2762485.914	2486845.043	3163613.903	2343330.496	2642258.591	2591279.308	3215061.266	2676848.916	2794954.064	2706311.329	2332101.913	3022710.326	2956080.789	2802539.948	2853234.987	3130295.611	3020253.041	3133417.9	3080606.973	2758850.331	3401217.044	3010981.885	2925261.1	2959182.322	3076544.742	3024624.747
M858T197	640804.9871	594791.5874	653760.7264	610661.1524	665773.4106	670972.929	909981.8521	727191.6283	723466.8327	874233.151	808933.681	799689.5426	736883.5196	848823.7983	702066.0049	828531.0129	829130.9089	720280.8474	751236.308	838890.1355	1008546.111	958174.2656	876697.3644	841374.7472	861358.2736	1003213.056	882673.9999	1057363.542	818439.0968	945812.2367
M856T197_1	60384.88223	54970.1639	63330.2644	64908.28424	59436.38817	64444.60846	103531.3541	88876.59795	91152.86892	111255.0382	94531.20001	95433.13401	90647.82787	107868.8632	91037.18544	107084.8011	94832.66549	92471.43602	108922.4312	84239.50869	121528.5412	100885.3896	92220.73931	95335.6774	84048.54005	97131.59172	99841.50687	113711.4647	83872.4116	92450.08961
M886T161	1433.577675	3296.719173	1917.505749	1175.045428	2555.079629	2469.038268	4199.605597	1564.6564	1620.672264	2089.653188	4393.892423	2444.351763	1883.174956	1761.721677	1494.179869	784.1561973	1727.590307	1002.116196	2408.194046	2723.469259	2688.102083	3526.791927	2720.184319	2758.20813	6450.094675	7298.193717	6903.65712	8365.202215	5749.875757	7444.217789
M884T233	2871.760097	2999.810156	3933.044027	4182.118522	2945.401386	2688.266805	4165.365795	3234.494528	2329.908905	3736.979296	3316.891883	3387.875826	2637.093645	3289.183375	3750.680447	3466.709755	2654.406223	1262.014925	3070.367648	3670.113945	4367.197705	3119.062261	2766.21811	2955.546397	2372.976113	2123.809255	2387.819871	3378.151034	2399.731765	3051.225651
M639T418	4412.906068	5539.749428	6016.162307	5580.458821	6413.515945	5892.313497	14494.86041	13549.47578	13921.54695	15666.53743	12104.35584	13422.72949	8910.133881	12142.64647	6031.223245	9799.031266	10179.40091	10099.10168	10996.24359	7977.400302	10984.23601	11732.0677	17900.17753	11885.03592	16905.39443	14253.89792	15144.59833	16558.88704	13401.52991	12692.47881
M459T308	6083.572827	4000.425317	5233.533096	5552.399049	5969.425543	4516.655877	9157.367649	8093.242905	8192.325278	9969.333658	6073.464577	7994.884229	7969.123947	18268.31531	8344.930955	13556.74092	8582.854613	8924.403992	7970.436873	7402.623775	11466.57085	9793.179542	11198.60279	10139.94277	11602.79738	11678.4201	11941.87199	14522.4249	9457.980071	9240.51243
M497T135	12815.66331	11277.51782	12425.00461	11305.18897	11584.78423	12139.78825	5367.608535	3482.850747	5360.767378	5402.855874	5600.290166	1724.885399	6369.91367	2285.51744	4733.540723	3442.502989	5485.016614	6211.064967	3251.110742	3021.279903	3576.437268	5240.536873	3315.701342	2655.263541	2758.503993	3055.347689	3395.959725	3839.182357	4380.879218	3680.481069
M225T350	37311.52108	113371.8483	168589.9819	24200.15052	24698.8415	181896.5311	209491.8361	198454.8962	71716.78998	106077.7705	33471.94424	151632.5214	189016.6409	20250.37577	39318.08234	20888.52057	22913.24611	99743.732	828922.5715	578306.6644	23083.43851	315023.8823	445012.6553	188022.809	10900.68938	19413.091	22700.74413	22761.54914	32821.73074	20008.08621
M395T68	3960.029497	3325.223863	2214.634116	2787.198825	3208.353425	4132.616126	7552.281917	6314.297135	5116.975046	4556.156548	8862.68598	3503.909536	4706.990518	5272.219698	3524.193014	3516.880251	6060.581573	5052.544812	1717.674468	2331.506936	3251.147266	2430.68341	1451.476052	1665.698218	1992.428654	1523.709843	2278.194412	2520.875099	1671.731331	1504.956468
M297T39	857.3953035	15361.23739	18732.88045	19054.54825	17582.47837	1294.243826	11074.42211	7040.221274	6212.598709	8189.857193	5637.551255	6691.550237	185390.0717	2124.841709	120316.276	4073.70219	186667.0596	3188.207683	21326.48052	2400.345302	14745.24253	6095.245927	3633.389424	1730.877423	80339.13469	1612.312623	417.1932291	140401.0667	95936.71596	74194.90206
M463T26	19095.9827	15329.41383	18205.8024	18077.08181	19964.82785	22317.63155	19118.27126	15540.3211	7992.364913	17128.84499	20385.41764	4922.310103	27962.68646	29234.72448	20859.89953	23505.83614	18435.79693	18421.5231	9635.851946	12275.55205	15959.78661	13347.76361	8122.495301	10610.20266	15529.27214	14670.01573	14451.69888	21497.02841	13000.60864	16977.31649
M865T535	20732.02697	15865.68005	15130.3124	19815.77439	18319.79777	15686.38901	16259.74754	15930.42595	4433.217984	20337.37937	14846.7235	2709.29737	15417.10832	14978.7049	17164.20895	14898.41442	2674.109795	16587.4145	21686.46369	16076.44052	3107.38833	17931.39052	16016.99981	20625.77052	14360.49964	1355.380543	15558.31737	18477.86031	16682.816	16124.56387
M242T367	48230.91039	62009.89715	2228.078569	61171.15823	44543.73146	2211.153169	25711.09186	56517.41335	41201.79072	2328.589783	38019.72113	57526.5495	2006.83624	4086.349505	5853.937613	2773.010838	3420.96114	8226.675411	14501.65702	10112.09363	18358.72507	3373.615896	4720.661602	10758.7366	4414.048974	5306.445577	10794.75502	11525.6034	10581.5336	5032.231328
M114T311_2	12130081.86	10781704.95	13010507.81	11890089.05	11546556.68	11920851.48	10216973.5	10812723.11	10144736.24	11723750.73	9551653.291	10110057.05	12361631.45	13825030.96	13271362.44	13430387.94	12347464.09	12163881.55	16569641.02	15396387.25	17020810.24	15938405.94	16375332.61	17337590.73	16174175.12	17386078.76	16405985.28	18183602.31	16703831.79	16705108.57
M491T271	12144.43075	8445.730174	13826.35983	11667.66329	10467.71368	8509.329949	18965.21306	5103.831827	12475.86523	15588.78325	9037.464013	5808.385125	48880.81954	38828.55238	41849.82759	41331.28241	40128.77804	31284.42157	27978.25522	20725.76731	29067.07675	25493.54326	29090.39905	24357.07202	9417.27543	6630.562188	3480.606236	12563.37044	5952.946698	5824.70609
M295T544	55349.84754	49446.26617	8063.977656	83484.60247	59045.56998	66193.82272	41636.72713	346069.747	34209.96987	173898.6867	236424.324	216603.2132	39852.92234	333922.5611	140518.3876	365922.7768	273608.628	486143.3376	60466.02373	171328.9481	68234.44249	96621.85663	147059.2407	94203.23293	119784.7805	56112.4888	77228.36909	11903.60539	76831.02382	73540.85076
M385T35_3	22073.74832	27508.34354	25704.52541	24294.75378	25855.15818	25941.63558	39981.28599	17881.11587	29810.13328	27541.15717	30232.01279	12294.57554	25199.31117	25548.82131	40162.19095	27202.77583	38944.34439	21152.54929	21561.4408	26693.72362	16986.37483	18314.95177	24408.17234	22760.63375	34725.83343	19068.43302	23558.13345	23058.56098	28322.75342	33821.57589
M335T25_2	34307.97569	22491.52258	34402.21999	29306.53395	27102.81643	35095.53825	27516.14335	19801.91508	27526.41779	27207.82901	32543.95138	20830.45218	21111.01679	22838.41306	14936.47573	21051.02638	22526.36986	20465.29643	12725.85296	12653.84817	17334.8652	13578.46545	10901.40178	11239.31264	11031.36325	11525.29012	11353.05332	18370.02507	16040.66221	11776.72453
M707T77	59384.80005	45123.73385	53479.11701	42432.23712	46382.52254	42023.86027	68520.10486	45277.64177	52955.69985	61240.09648	87909.38735	59162.61433	62710.86369	64855.59848	49123.20953	53092.06588	59058.67878	63374.28109	60075.23149	53866.25201	75546.86741	82981.24822	62214.12175	73669.25182	84590.12535	76452.8356	63791.93179	96510.93295	87461.64987	64456.22536
M561T123	233804.6344	202496.496	199568.3073	204747.9785	200289.673	216771.6001	113722.3295	65131.65845	65362.14048	61051.91709	63276.0009	59576.51404	51250.0114	53323.98358	43965.55705	50140.98628	52295.78096	63400.38176	43961.99116	49734.29589	59006.46081	76199.87419	52055.91452	46988.29011	64156.59554	72653.88336	73739.7705	101336.1254	100967.6133	65908.65986
M433T116	10559.00769	10279.05729	6841.810876	9866.153573	8555.801833	9551.045585	13301.40019	9433.546549	9176.881362	10553.72292	13090.06706	8116.580423	7621.729053	12259.25517	6438.414683	10704.18758	8095.500817	13416.82378	15814.73728	8669.777907	12534.22265	11778.29812	9794.526358	8321.24458	13908.74681	13976.71676	11629.49681	17386.64342	9937.519515	11054.15819
M734T147_2	4806.345818	4312.293158	4874.732306	5160.036025	4956.94554	5317.6009	18243.81065	14746.47756	15243.5869	15351.14914	17386.65234	14883.16921	14630.9428	14154.78534	14115.24726	13758.74863	14653.25449	13456.5393	13244.32936	13593.2538	15640.84817	15257.80449	12021.32447	12556.89778	12991.73708	12617.01984	12735.32756	17076.97953	12112.46216	11903.04898
M243T160	1319805.202	946579.5055	1073326.938	1071137.497	1085268.619	1263421.538	1113819.962	891582.006	882367.048	1001737.105	1007767.725	865680.5283	1258749.785	1484677.725	971226.1556	1257241.163	1284970.278	1335645.372	834393.384	860566.8379	1089370.754	1046658.33	830674.7076	821974.5053	1059384.438	1242620.544	949324.7904	1365094.29	1100295.43	1160432.464
M325T328	11792.79927	6538.640959	12385.45257	7598.440698	11267.17417	9275.344011	11000.54104	12003.78539	11361.72134	11283.15438	12557.34353	10384.35608	10332.86003	12352.36171	8540.595659	12957.75334	13663.67343	7979.818337	11972.19962	9634.80286	11295.84698	12635.47372	14890.82623	11332.0769	19758.33447	18261.69142	18795.31598	19762.38613	16162.09351	19207.87928
M166T235	9665.229929	10209.46335	15253.83916	9402.371771	8745.875487	12274.29352	13110.5741	14167.36965	11830.66886	11097.59822	12193.26419	12479.05051	20901.00237	10729.32885	9086.484203	9715.020453	9841.475541	11504.85065	22636.23175	11015.16125	10929.79059	10557.58427	10198.54947	10673.77401	8420.579803	10924.64122	9447.849286	9970.269094	9068.279464	9463.627117
M495T427	21357.93657	12751.73259	24189.35246	21624.17797	20586.64887	20308.30494	36045.4906	35370.61297	26805.93125	40703.85351	33692.1336	30683.02275	32187.65091	31405.84703	29613.68724	29280.77708	33935.87267	26748.18493	35634.01615	33158.82989	27969.69352	22556.25404	27411.88378	31695.3497	27649.10112	32689.71408	24216.15842	31338.80274	23997.2956	25307.12152
M110T160	19510.594	14962.0081	16978.07418	14568.01127	17609.48665	18456.11347	14502.69948	13792.11964	14842.57211	9355.923418	14963.43041	12657.9877	16578.76175	21245.5576	15071.00576	17504.23901	18393.84205	19924.53981	11509.18784	13352.38738	16090.02583	19249.80843	12613.78114	13107.83796	15406.77205	15418.381	13826.65774	19464.41806	15829.37917	18355.25211
M143T43	18308.44634	15272.84046	8589.701525	9248.046349	12023.24673	10646.48988	25861.76696	37577.30729	23617.48674	16911.01412	27852.62099	20461.80477	23505.81399	26746.65276	12178.68978	22949.29513	24398.58822	24406.77913	25201.27132	37440.30367	14849.23128	17469.01381	33685.77932	32476.39167	28318.44756	29653.32277	26828.87808	36163.19957	27660.37253	23508.28426
M87T280	272180.2699	161173.0003	175219.4436	306831.5282	259558.6498	283746.1569	300920.3485	240691.0589	246629.2335	131548.1593	129036.4834	307851.4791	272068.1524	268906.2475	116727.494	240095.7513	281933.526	223077.1671	109236.3183	204920.7583	110768.3436	214527.2395	235030.1086	97790.21173	100133.5135	212004.3878	105446.7676	121233.3462	73566.28935	118104.5111
M463T261	2655.430036	2329.343867	2884.564374	3478.275306	2636.106982	4335.95481	5636.991752	5297.771058	4301.842281	6384.754599	4191.535886	5151.302016	3506.519804	5242.673328	3413.813338	5130.913065	3778.714584	3556.381607	3654.592554	3513.097947	4057.616357	3254.303641	3183.757727	3204.205396	4546.38984	6113.350592	4503.73047	9207.414867	5125.306628	5702.947884
M447T204_2	37152.10561	20894.12198	34956.65803	20920.13843	23208.40206	25091.84281	184965.5701	147895.0144	167416.4839	193273.6456	158305.1305	149735.292	173410.4055	200175.5478	152146.1235	177635.7638	155147.1989	164461.8878	140181.2389	105897.3579	157387.1428	142709.8175	126238.2288	148645.3923	210789.1066	220042.7664	185292.9021	242658.7698	205229.1284	215604.8438
M172T356	64800.93515	58280.35313	62159.04241	69100.08914	64289.87573	61533.35655	50019.82563	57649.83671	36463.56176	47270.4309	41087.34565	46897.29398	40148.98709	69809.39455	41898.22099	60186.87175	41842.69052	29087.94325	31570.79503	28754.11048	41869.63018	19328.58256	42762.29769	40048.05827	22151.44642	19366.35324	28953.53953	29354.41338	25299.50639	32701.71176
M191T268	125741.5608	115853.5672	129464.0351	118546.0063	126167.0086	127257.2276	147234.6936	137763.9499	123207.3712	143323.1587	118382.081	122117.9707	137937.4697	166090.4669	113895.0851	128413.6908	156347.5342	124925.4073	152523.3088	127923.3163	148138.69	154353.2801	146205.8716	142272.5439	106889.2091	117679.2424	104310.0469	124573.6969	98522.90575	106675.6706
M144T86	20515.1547	20539.52766	21393.74343	18479.82103	21073.26095	20792.85882	28864.21913	22575.97469	16100.64975	19090.23601	14843.42203	20081.63101	22943.21945	21493.56169	11974.10142	18533.82784	22876.88692	24003.39975	22439.83219	13558.3616	16716.79387	15854.29944	13233.90717	11502.0407	22997.68887	28756.42454	18225.34834	38572.35011	26510.29476	29720.96537
M122T359	9937.183153	10014.23777	12603.5963	13218.89671	15894.39264	12889.46765	50079.134	38900.42911	44446.69083	49671.49137	39934.12992	44715.62206	43066.15507	54620.6213	39714.81023	53300.83447	41644.24399	48883.08674	121535.8079	117590.799	110871.3247	102626.1346	118397.3241	112626.7639	128215.6617	120144.5756	130545.2677	129186.4093	97885.14087	112158.6593
M503T449_2	76263104.11	115514728.9	133418529.1	128003993.4	117442259.1	131910306.1	60165258.41	114600007.1	61142748.07	71641839.83	104056935.7	113157985.6	96367255.86	110087515.9	96246959.58	101451169.1	91854799.52	97636021.95	80046978.3	76829371.69	51006182.33	55935794.75	81692995	89151276.94	88494994.31	49438638.8	83874775.23	51817797.52	78062590.96	82773351.03
M353T27	240573.9887	203371.241	259799.3085	250028.8667	214275.4844	236367.8313	227514.2323	205677.3198	297286.3888	276902.4117	239891.9492	200843.0503	238787.1335	220714.0488	159406.2843	265183.9204	267730.4716	234100.2659	190757.8255	144880.4242	242634.1518	222752.5177	144931.5536	178732.4457	268898.298	267165.1842	168146.8764	209451.2782	331437.4963	283181.4914
M407T27_2	33973.18505	29726.95931	32094.66823	37364.27299	35293.1819	35188.72417	22350.70018	15953.79617	21402.03441	22047.35693	28214.31482	15654.34275	16011.14066	21249.65539	13855.59055	18418.03134	14974.06857	12888.8563	18558.42411	13882.81979	13868.21729	15013.37105	12127.79406	11084.76585	11641.59732	9762.850866	11449.26886	10992.81038	11789.53207	12391.55275
M577T297	11289.71942	6528.218779	11085.17382	8098.340624	7295.88907	11141.72374	3674.705402	6336.86491	9438.756112	9596.044071	9162.71651	7037.084337	3330.182115	4802.606586	10500.34786	8299.4049	12821.25239	7523.614129	5962.359945	8318.387307	9528.896885	8821.422394	8398.798804	6781.912601	14554.5163	11684.86925	15135.48249	13959.84216	14814.74097	14756.10756
M151T240_2	227630.7706	206645.9392	143438.2472	205019.0523	145703.429	224392.4966	132563.9724	115534.7921	108970.1881	97069.32186	105049.3195	105372.5405	103725.2492	111892.6575	97851.06673	109941.4327	108153.6755	99142.83088	117836.5234	108070.6843	147606.8557	124602.5704	121537.147	118905.3482	121489.9129	135287.4453	134630.8587	124647.5982	117415.2539	129408.7377
M297T131	5457.103125	12142.98356	5872.589073	5565.980054	8506.706798	7799.490425	7683.322362	4054.437759	5367.545714	6297.646657	6177.707073	10402.04825	12554.45843	6713.8971	4891.727481	5782.025105	5748.997981	3962.067752	5976.422156	12362.47523	13487.66916	5936.909339	5510.459796	5330.041482	4650.550153	2602.354573	4362.183114	5772.733565	5195.036897	5076.73276
M439T38	758.7522355	2482.554188	3300.25042	826.0448428	3905.712948	509.664626	3630.316543	3502.655457	4071.131977	5119.212339	3956.273126	3052.391639	7900.101546	1406.981259	1061.457043	2099.101265	4082.84097	1700.239692	3336.371376	2262.865408	2822.103821	3863.932416	3806.62328	1578.039616	3303.287722	4872.211744	2203.959336	5615.158399	5639.767948	5546.537284
M485T340	6405.429855	5610.690325	6546.555408	4730.557597	5370.494094	5770.929584	7231.567323	6860.330102	6198.977535	6612.619215	7944.204366	6760.279319	4204.341288	6130.376943	4679.979171	5655.837538	5520.828621	4654.840529	5530.891981	5316.780389	6899.526514	4256.999924	4324.477551	5696.842831	4619.986293	5504.688461	6874.371939	4872.753858	6331.568421	6261.724002
M609T338	4493.000679	3661.495551	4980.283062	4210.954011	4724.320863	7066.657812	25422.30847	23195.04477	23386.2476	29928.8139	24595.37344	26631.64306	38034.17528	61598.43835	41077.58411	49660.70977	39806.95214	37974.75015	11924.35063	10562.06916	13544.58404	10656.99201	11570.49192	13355.87669	8815.67689	14372.28773	8900.611631	13860.85874	11028.10449	11302.66263
M371T400	63295.54337	55529.75669	76322.29305	116166.7311	53270.73204	57290.28226	71019.64274	56202.6688	76002.31572	73531.19876	49238.24337	59238.6255	52606.65921	47275.46849	40726.47908	42704.21349	43428.93794	36597.25475	46284.39175	59227.52315	43479.8098	44427.85824	53776.13294	53981.63934	55599.44873	60031.91163	56290.27805	69372.2603	53747.89337	61847.58377
M533T294	13844.46764	14107.18662	10783.02472	10145.09161	17648.66561	13641.7613	20576.42381	19782.7377	18210.39819	20506.0838	17601.26806	17633.87701	17538.06156	20182.70534	14542.35768	18155.34956	17089.48033	15670.28611	18991.60085	15570.02168	21327.30997	24061.60237	16895.81633	19738.41	25468.97627	33086.00434	19524.75188	34818.91633	22293.81942	24946.37362
M147T435	261994.8994	200751.3537	237418.7242	234625.7087	253410.8388	228156.2604	118012.183	116960.0554	125510.2789	27689.09604	65974.22331	120338.6927	39843.06035	76250.10876	67487.98661	74077.98573	69989.57178	62901.14847	46777.85296	69804.74583	91015.78618	86968.14417	90774.81335	96195.73413	85816.64825	83761.22084	91454.46627	81326.90379	100034.4574	99166.07349
M695T31_5	13644.89109	11272.32682	10841.64955	8213.250608	9414.804598	11904.93954	13112.31011	16897.49973	18570.6773	11891.45685	11328.69356	8795.562338	10679.63524	12423.74293	11110.95093	12675.12973	17562.97254	15743.98743	14742.55995	11787.86567	14466.73441	15447.08732	11274.58829	11454.2081	13061.8918	13840.20825	12393.83177	15430.46628	14093.5429	16437.39627
M383T391	20724.01025	29226.3444	22904.26251	25697.46094	28916.5621	27524.79623	23504.00887	26326.88059	26256.45472	22884.8978	21798.41587	23590.33699	20629.94115	15716.86539	18765.372	16801.12342	15696.96146	15102.186	33567.66737	23441.77961	28800.86573	18205.00919	23056.13118	34526.1432	18842.65883	22314.27387	22017.50157	18486.17352	19391.22456	25054.45955
M398T161	2149.123045	2593.611859	2752.362073	2884.856473	2617.439046	3510.240815	1069.335218	2161.736401	2195.560028	1118.94574	633.94771	785.9431223	1114.756615	1528.056075	902.3432128	1089.423594	3643.629793	1895.449762	1971.302587	1601.440218	3001.134427	1078.91949	1160.868252	859.6073869	1417.898486	1431.13643	847.6682457	1617.679191	1906.926695	1556.562039
M137T34	35433.09226	29412.64715	26328.73979	34143.92468	38645.56226	37936.62945	17806.78556	21653.69455	13742.14031	35418.18085	38396.73669	24010.05891	9492.816335	16697.15949	11529.00074	28835.89831	13092.10182	18503.65905	10072.39791	14657.33234	18781.00341	18776.02664	9182.386586	8484.181809	8223.454075	13981.33865	18335.6247	15284.81519	10054.99227	15729.76119
M88T348	86851.9707	70493.22354	91706.02863	79448.21331	80682.55875	82708.71255	50236.4757	53245.76415	59245.36593	63633.68034	52998.45476	51539.17825	66994.57936	79737.33174	73826.62776	79636.85704	75574.04361	59957.65183	104903.5685	99320.28194	110568.7429	105155.979	119562.9415	111524.0078	105438.286	117435.3122	110806.7082	137096.674	105044.3671	124949.0077
M563T328	4668464.436	4330692.35	4920937.824	4226684.006	5242922.955	5015654.106	5471477.672	4573153.826	4383138.536	5437061.432	4564230.03	4183332.316	3132336.179	3205123.068	2872217.468	3149553.741	3330323.275	3388454.12	2522355.058	2026783.256	2901751.759	2540440.603	3237836.325	2363247.803	3337997.608	3236477.741	3154876.109	3496236.059	3462403.684	3301189.819
M361T180	4872.057689	3740.785532	5773.935937	4272.54248	4800.625691	5395.946489	7241.457313	5717.390125	7089.156479	6630.309922	7331.693091	5847.591462	8200.807032	7647.308534	6512.6755	7778.767061	7727.982444	7225.795016	6298.114103	5797.420096	7235.627642	6448.447541	6607.749508	5794.865771	13082.08374	13232.07512	11428.93231	15020.83119	10907.85719	13364.70575
M191T68	7844.701936	7112.067832	6784.534619	5973.346922	7344.651123	7615.847277	17509.15417	22418.24044	16359.95085	13195.32029	23196.87407	13796.22487	12167.83158	11648.33202	7371.03047	7921.447026	8841.011734	12813.34185	16704.31024	11215.67072	13322.74744	16760.50815	14937.08111	24954.93113	34506.43191	19048.25336	42113.40094	32193.64405	25966.99524	17416.76742
M539T342	4510.853926	5369.24511	5930.210272	4665.693782	4472.04736	6597.285875	3057.211945	4377.430135	2863.501461	4800.4914	7273.194811	6061.274389	3226.853024	5578.026321	4637.189026	4913.912762	3684.485615	4661.606382	8206.98401	5292.793119	12609.6243	5724.493051	6049.265175	5261.0517	6640.480742	7192.951418	5204.22447	7499.0963	9301.390529	11185.77547
M535T154	18913.49246	16997.83639	13612.3963	16508.46791	10428.60527	12844.89067	15321.77258	10550.93625	13174.88483	18686.60465	14449.16185	10701.93169	10345.06229	11320.46537	10484.98265	10206.66448	9390.620553	9272.61887	12284.07639	13907.23194	10606.1158	13675.95892	11504.47533	11303.82974	8048.059719	8953.801298	9028.919414	9499.94802	7543.277525	8145.791105
M137T341_2	75153.63089	61015.64133	76486.63407	66708.29424	78443.80344	69492.48467	122713.0831	99589.08753	107039.7765	121446.6612	108035.5009	103940.7398	69072.99985	80591.08283	66602.57767	75366.84675	74074.96404	68252.59561	108566.1863	106110.3335	123438.1112	114585.4235	114485.8631	106419.9478	118372.4891	127963.3624	122849.9511	140270.2645	113997.4792	132188.9655
M517T480	77533.6581	68349.0496	53111.16334	75874.963	70587.0997	64669.08384	56537.28175	79401.34861	38052.50405	85641.60363	50504.24421	68436.43467	44134.03028	35972.56708	36222.41764	37280.02855	35744.66679	28489.2984	53343.11272	42424.39737	39991.00253	41996.93634	53292.02656	48924.89768	55500.1449	51929.57972	45533.29174	45797.43349	44530.96466	34568.22075
M453T51_1	7086.970324	6819.635064	3567.971113	3803.735161	7123.591986	6991.92673	18210.64661	8429.01599	16474.52362	10917.3147	13662.81438	8816.099254	5080.164865	3340.7745	3382.873306	3320.207892	6531.170146	6900.762485	18905.94882	19939.24227	23672.51695	21462.34448	17449.15547	14716.83171	40634.93588	37087.87744	22607.23762	41868.21174	36083.06394	30689.95991
M499T422	15902.90396	12862.90411	14524.58958	16016.17153	16314.16821	13172.91846	42623.53963	38820.50309	35959.79653	47013.37649	41582.3693	41635.3589	30189.45034	33296.7451	29608.64937	34963.14774	31616.65747	28189.69755	43721.88739	32189.98986	46681.26414	40335.71711	51369.97478	47239.28873	62350.76965	67637.15165	62388.42966	76004.78481	64493.02381	69994.32073
M209T266	10517.23001	1588.600866	8332.986989	8303.855968	8720.21865	8485.274547	12797.24539	21115.09895	5733.678887	12313.03571	6094.149967	10156.77709	10786.8866	18217.62201	10383.23384	16253.37958	11026.87367	15600.31235	23941.47176	28819.21527	24607.87912	20037.16974	23278.00017	23909.73552	18691.60917	14281.41545	24626.95014	21506.31931	15723.8283	13645.54039
M214T393	52087.59122	44812.81197	70681.47135	56614.48251	53981.10756	53749.56787	140301.68	144947.212	157232.7294	182577.5704	125240.3309	163659.5903	126619.4416	160432.1498	153759.934	172475.8912	143086.9647	132205.9967	157146.4632	132702.2605	159255.0449	126803.7083	140751.0522	186199.1377	103449.3466	154860.7146	143924.9193	164419.9872	136643.3315	152428.4462
M261T197	7690.642023	6191.211964	6652.946757	5781.942562	7716.052882	8147.428076	11365.6581	11976.79012	8719.515015	9969.966183	9716.272161	7807.916784	6118.131133	8655.234422	5435.584094	6476.890273	6468.504409	7780.629531	25227.05385	27313.47476	33101.48269	32276.08947	27953.48767	28746.35113	21286.90129	20790.96989	16586.15877	22764.89153	18253.91673	19877.98904
M1028T248	3095.328125	2647.878024	4035.306437	2267.804949	2953.305578	2891.5951	3959.678736	4641.002221	2854.66537	4332.496426	2805.529611	2717.497939	2061.294352	2227.351336	1981.384863	2217.651669	2009.771325	1457.220807	2077.897851	1902.567365	3202.014203	2586.897975	2384.748904	2157.508178	1837.443506	2301.439099	3179.147903	2789.581421	2170.889833	2752.750733
M423T48	23755.7078	25346.05836	18501.04608	18801.95563	24429.43057	23188.43169	40956.6501	41319.12782	35927.03786	32264.29737	45405.54005	21885.06866	22667.61204	14028.10033	14744.82232	12203.73322	16426.58493	21805.09247	52607.7599	51115.08632	62614.00836	58728.20815	42768.90317	45057.0783	122129.3124	123909.7782	97372.78029	131717.3404	128234.8453	105613.5794
M665T496_2	41343810.23	40634615.68	43353319.09	41866575.25	40043001.57	37798852.64	38724849.52	30785077.24	37526554.09	40434756.76	35171837.49	37442093.23	39433171.03	49121057.36	36654254.29	40805971.33	35335935.26	38558236.25	41888422.76	32564988.94	40540400.97	31853397.34	37216194.75	43594694.55	29778050.59	39363857.68	36987618	45401046.51	32192049.86	39532315.54
M583T482	394245.2041	437953.175	398477.3841	481156.6263	485669.8746	465760.4966	329662.3276	392611.5509	353420.6816	370782.333	283963.0405	298699.2834	416387.536	342338.1867	288684.5014	324540.0613	413300.7994	299262.8953	325788.0779	199081.2479	269551.2056	252247.8153	369687.5961	291354.6576	226158.7074	222668.0635	220058.3184	242925.2025	225584.5287	229143.4268
M267T33	389041.8839	402538.7916	400594.288	439239.5906	484859.7475	501778.3769	216276.6619	49263.51293	176145.6114	167266.5649	252756.3883	184266.4899	208109.1374	271268.7869	169015.1879	196948.7801	154689.1183	273135.2215	131379.2965	128922.7687	147798.6556	152963.259	112843.9639	94708.16581	121016.153	107335.4805	84952.21141	119597.322	104759.8114	119538.3455
M173T361	14612.88477	18380.02328	9769.325497	8200.377846	14166.47051	10896.56337	40300.28914	31601.20387	24823.2384	12167.76888	24790.21426	26196.85173	14066.37754	21783.82863	27161.61137	14755.54442	30346.00828	19533.19589	29592.50247	27213.32024	49962.13232	40564.28995	11845.47027	20403.05962	28804.90958	26136.14487	21004.33306	32101.30382	39673.59601	10725.24363
M117T390_2	225719.1222	191932.5038	241857.8581	210276.5377	227340.9882	211993.155	259732.3307	261379.4125	259152.9442	285699.2839	261373.9843	236197.7694	261336.4695	275858.721	245078.0297	264575.4628	257472.3758	239931.2758	203067.0833	172504.3792	214848.1721	196348.2251	212765.4887	200720.1643	165494.9478	167747.4741	168465.5214	190875.2217	173569.3235	157257.1877
M341T366_11	121655001.3	113582295.8	124229603.2	116816267.3	120159269.9	119028084	116796119.2	122154238	116683284.5	131933825	115805635.2	119696213.1	115391867.5	121284633.8	114895469.9	121740767.5	118166677	115473834.7	125573788.9	119446663.9	128715085.3	116545181.1	115589680.3	127939561.2	120359174.9	113486109	119597041.1	130682032.5	126248868.5	124105075
M574T32	54803.31478	42172.24708	48412.74913	47303.37599	56690.33847	51429.1216	42561.91458	41082.63058	30611.34428	40674.53457	46607.60432	29184.30268	25110.10317	28852.0973	25209.42105	25783.06162	24601.62358	29128.44013	14886.69951	15526.32157	19711.74164	16574.85703	12605.61664	11549.35407	31607.46037	34267.89454	32143.25179	46987.60634	31192.69598	39861.60744
M371T35	1913.493921	3534.899624	5482.876014	45218.73329	3259.789689	3517.944849	4129.958945	48881.5807	2617.081041	33003.9863	6974.384134	7127.993777	3491.554487	2459.232746	33974.91301	38747.50681	3907.93751	49932.39266	16356.0959	9558.687373	11210.46213	20276.27222	9120.950002	19652.69672	11139.86535	14426.7706	11097.52576	12042.204	8350.587657	11343.67102
M473T393	30853.44951	26978.32342	43538.04615	30383.21545	29582.15279	28873.25373	52553.64398	51441.04124	53876.77219	66960.00607	51354.73843	48487.01221	48341.75406	47097.78014	46922.98675	65051.39355	42844.05136	41105.14639	62219.8089	46211.07577	43205.55288	42174.16437	47151.37736	56950.25152	54034.6578	72237.68402	72173.11599	65055.95788	66988.38683	59183.98482
M445T296	19195.20907	17104.73772	16708.47414	19786.06174	13299.76816	15310.83564	13851.27585	10074.22929	10363.38705	17608.90112	15175.32682	12464.11961	11587.99737	11116.83486	11087.37574	12665.57204	13003.87653	14624.17516	13941.24474	6005.018063	10432.64268	10175.20902	11116.38153	11111.73929	14563.94223	10562.85457	9489.574538	12181.85166	6385.354454	12944.4965
M119T520	132975.7983	57656.98759	47302.506	69825.83017	42916.13941	54072.51805	150448.0776	55671.2205	62155.11388	65819.44402	48305.33221	64260.00041	49432.85041	74185.76952	194673.2171	77522.8424	79962.64252	118392.8697	79139.4078	46850.74407	73309.31635	72221.22055	58749.26365	74108.51386	82755.49705	80328.09137	90642.37447	81376.08637	356537.563	118284.3319
M124T294	2568.612469	2192.011155	2325.611828	4537.563514	2272.432256	2713.985985	2296.913074	1410.41993	1111.189557	2986.263387	2282.771847	1896.240353	4174.190643	2184.347341	3368.858852	3656.668134	1826.01091	1844.215735	1896.190874	2120.793203	2488.012751	1381.297327	1949.832526	2082.67649	2899.330724	800.0092884	2243.73085	1754.410085	2019.980531	2251.084697
M338T168	46800.75163	42140.47391	45416.60729	45160.913	48172.10131	48116.52231	62145.17535	73102.65394	53960.39122	58222.81841	62011.22783	54139.80812	55587.90453	62146.051	47088.4826	56478.47275	58303.76365	47706.58936	34147.36523	38404.39272	42621.80309	37089.91769	30049.94991	32032.55204	68386.12074	77521.76913	63676.74219	86117.92871	73818.99944	71573.16412
M555T83	1725.866439	2139.985296	716.1285131	2351.331247	1707.560407	1912.528452	2450.24766	142.6637331	1739.383076	1314.126213	2521.276977	1745.155148	1858.256125	2349.644762	1679.868506	1088.861369	1613.883782	1577.838468	1303.239756	1353.441211	1557.476595	1610.82694	1199.362834	1225.110145	752.3361897	836.7264863	1129.182461	1102.102385	726.1634049	1138.10769
M349T25	114140.2227	107601.861	111392.0063	106102.047	105785.9799	140108.2807	48565.83435	38312.68202	48013.86181	37352.80964	60150.93748	31067.91445	43483.55378	36398.8912	31854.42088	33599.5469	37654.21352	34219.87477	23516.16585	27711.58732	29527.133	25849.65139	25002.53874	20801.0419	27760.36791	23062.62994	26086.93976	28338.28016	32840.03644	31580.28558
M343T63	37892.97671	37081.59842	29091.15986	27717.77226	33359.42984	35087.31107	57752.16341	53286.29528	52321.8746	49204.62709	69459.61002	36138.66675	31600.61988	27193.70316	18038.26278	26005.84649	29633.23878	30652.28719	114597.1665	121463.0087	146039.9219	136453.2585	94251.97695	111797.6852	132859.8464	131033.5826	99594.39316	169004.1942	123643.456	128771.8928
M311T28	1792501.306	1396867.553	1751837.452	1812904.415	1525188.922	1433275.018	1987569.709	1284295.837	2563018.229	1492798.078	1696791.244	1654270.03	1694427.657	1958911.196	816067.8392	1364607.469	1516989.225	1290894.798	1133601.933	1073044.066	1642880.869	1549999.301	1002766.495	1296858.669	1931776.856	2072000.053	1176236.226	1995106.393	1907784.652	1998884.394
M475T34	52155.70195	40357.55663	53410.98706	69110.38859	75560.80434	70288.6169	77245.18782	108628.9634	78714.01149	63659.81951	67862.18097	63683.27932	33791.98986	26494.40409	33758.05208	56434.89714	35563.27816	49717.30752	22231.29679	34430.24646	40012.77139	39108.49106	47234.22262	39807.92006	32637.10199	62905.42151	31137.70114	42406.32163	24517.43792	39989.7991
M287T94_2	24284.52239	29236.52109	17816.79428	20178.68515	20834.27633	24779.3719	34385.02104	35250.66974	36223.25408	18514.75366	22948.25976	17957.00374	23991.61332	21679.15528	12402.92765	16209.4051	20338.90545	27308.15806	50744.05899	47605.32786	56374.8076	47453.41553	61087.0033	48927.12976	51075.22168	59713.0534	54120.71299	86938.21143	54739.83404	52895.06569
M341T398	14320377.87	10812877.94	13674019.76	8754611.528	11793703.32	9273545.911	16544851.69	11399218.73	16473575.9	17793406.36	13702469.43	12150699.34	12659012.61	10788719.68	14016916.39	11847895.95	12117327.96	12082865.44	10724490.2	12428403.65	16423682.84	15219001.11	11489852.76	11533001.66	15312311.45	15317667.97	16054937.66	15778175.72	15810979.08	16458269.67
M527T260	15122.82558	14485.04512	11499.5695	11772.61524	13483.44999	13059.84236	15197.62218	15359.80917	13562.86842	11835.77316	13889.23303	13312.4943	14215.56019	12882.9275	12634.3949	12879.75443	15655.67836	15135.13075	15921.15052	16697.54073	15648.40321	15392.65354	15208.45121	16045.82725	18646.43582	19536.72399	17565.6307	16905.79924	17477.41926	19107.78412
M125T268	146654.2455	131189.8825	146734.778	129171.5261	127487.6551	135884.7824	159969.3836	153505.3423	147366.799	165005.1286	157204.2753	144789.6527	155643.8317	175407.183	154274.7564	159700.6946	170232.4422	161633.8314	179083.8201	161048.2612	170863.6254	171976.217	164300.7768	162935.7655	120001.2796	131178.3859	119932.4471	130239.9424	119517.4093	122024.9588
M353T37	7819.09161	6625.454743	8904.995838	6504.074001	11890.86594	11215.40926	12917.79875	7270.625606	14520.54888	12262.31551	21479.16615	12324.35983	12150.51465	8248.255593	11493.03271	8207.661146	8571.644379	7969.273667	7835.582356	7260.485251	8413.950785	1078.990948	6685.407089	7629.063086	11105.98967	2905.883932	9530.556501	8193.016621	10940.14551	10116.55366
M227T169	120004.9103	104949.2763	149856.6231	119906.9933	120751.1705	127590.7479	171200.0777	140813.0149	139416.015	176762.1199	154116.9217	130334.1728	129543.966	170937.0562	105407.666	138233.1726	156619.1243	117977.9153	184108.3723	152080.2317	241326.9267	209377.0839	171876.1749	159797.2265	221778.781	247463.6778	189100.4787	266678.6394	208996.1748	190791.5392
M445T110	96000.60154	93754.75105	92788.05427	91003.10427	109642.483	119843.9387	87211.13053	50208.081	58684.31585	53871.17747	54540.14995	54730.77022	54336.85264	59667.50697	31675.26472	45194.30044	45532.42486	46386.25544	88573.99481	95837.68037	114321.8901	98777.81589	72766.86514	77502.62936	100466.9131	89734.07243	80868.02432	118845.6241	90795.39454	86449.21352
M283T29	7569.892339	6440.295408	8892.882499	7729.545829	7162.940504	9668.462753	7955.36157	8091.157203	10566.91504	5497.524645	6772.512077	6550.134505	2528.460216	6670.131055	3286.574682	7080.788726	7151.928719	6281.239136	4498.428914	4832.649386	8406.317499	6486.063242	4244.898329	4913.668574	9830.733646	7815.145439	5440.371269	6745.291096	6982.213732	19513.24787
M334T265	8045.214417	6928.707838	5608.522819	8904.642839	6826.701958	8614.697586	5757.732983	5345.100846	3262.962543	6459.916002	3187.398233	5480.77589	3038.42796	6868.827535	4521.33386	4807.879616	5125.736004	4943.650224	6573.849373	7924.501547	10222.41858	7054.902379	10808.77154	6177.809007	7955.499385	11948.95237	7645.039048	11212.06513	7594.482685	15036.9742
M203T261	1321126.77	1075828.815	1356129.605	1378480.829	1260217.569	1266897.716	861865.6686	1112143.782	623635.3553	971895.114	592171.8965	978275.5322	1109630.709	2143715.279	1150068.961	1675198.969	1199707.019	1453904.386	776009.5658	863431.865	994336.9956	820053.0712	911427.3725	804682.6053	934160.4491	1080598.924	969470.0373	1475330.578	965519.6666	1176402.035
M658T230	64074.32859	58912.40284	73877.7936	64964.73807	67530.97969	75110.89618	29049.18814	22179.40851	25227.19514	28464.10867	22892.50431	25221.50083	18298.95682	23701.80023	16231.32885	20062.09504	19133.77112	17533.41825	25040.30964	24233.50293	28146.43813	24330.74653	23969.18338	21292.42885	13173.79127	12195.26976	13742.6252	15613.70165	12320.24875	13378.00404
M606T432	37316.55303	23911.17965	48924.54333	30246.81174	31465.2725	29492.49186	57381.14253	39059.95912	37402.54937	62096.64661	40938.3568	44683.47769	18660.04339	25680.77373	18350.43538	24625.10863	22237.30053	19246.20219	53305.33335	46157.56856	62062.46335	51792.93368	65917.55747	60217.04256	76820.62704	91445.34824	79997.22335	100008.2667	75410.9952	86927.88663
M243T437	19995.82542	16751.12597	3329.221122	19563.15787	4892.519502	4323.394931	4604.455233	2221.990121	6364.182601	4843.724902	3605.319621	3601.481927	18390.23573	1728.32906	513.6139268	1762.504651	18036.75643	26999.51466	3821.045428	3524.140113	3038.829012	4641.921682	2997.192352	4039.556978	2732.246381	22766.23236	25253.88685	2493.612079	2836.807328	22656.16304
M403T473	379.8476852	338.1875486	387.4356361	280.083899	236.8394037	324.348951	1064.88508	1021.746374	943.2799247	2055.917061	1174.01795	1432.381439	460.2872322	559.1636992	327.7873036	498.9240634	454.6034462	362.0816772	6538.936322	4835.928567	4881.032168	4820.847344	6682.506824	4684.168847	5449.15821	7613.580572	7112.113824	8574.161024	6180.427156	6447.995758
M403T431	826.6345328	815.0834782	1602.488945	824.2696441	697.0446603	760.695059	2594.799904	1450.423423	1060.797857	3610.754758	1681.510563	1506.57911	1634.999934	1439.850499	835.9810381	1056.052526	1325.722121	844.096824	2936.653127	2198.802196	2253.150416	2093.01968	3332.357972	4416.029364	3691.373977	3222.771705	4484.402659	3800.120058	3612.81175	4020.419509
M323T441	44943.26912	30443.18183	52945.84472	37266.97321	32201.86665	33572.45784	70221.01358	82619.53436	66716.25386	111580.694	69922.45699	78994.82441	60352.5724	76090.5521	59277.53781	74588.92172	59201.37118	56430.4192	112982.6268	99499.08952	111558.2816	107036.6535	115685.2751	119575.6378	131066.895	159962.5866	149361.1563	131242.5801	120208.2079	149531.659
M187T265	30732.78754	24150.87157	31158.70756	25819.43485	23699.28214	39393.58435	36703.68669	59238.14841	36230.47433	59450.91156	44938.65171	50911.45972	18783.53551	25548.77111	20898.29438	22942.62842	23854.50918	21927.79601	33479.87965	24326.50111	39944.01113	27488.12303	29162.28281	28131.30366	33712.29399	24284.22877	33938.15206	25557.3136	25508.02085	39639.19792
M233T30	179280.8125	547337.7517	152515.9161	145559.7022	172076.6392	175518.5222	160021.2198	188307.5319	176945.7843	288624.3016	197629.4331	173921.0807	198221.8884	163826.4135	366907.2326	171397.6881	174885.0183	180800.798	205907.5695	220244.256	253047.171	213328.4493	164122.1695	160973.5472	187987.1811	200913.6592	167637.7207	165034.0567	161216.8407	212065.9861
M279T224	5684.493569	3681.399653	3859.835456	2663.637317	3501.1166	4392.878804	6277.759746	4357.884672	4563.250706	5414.66148	2384.625197	5362.918571	2363.877058	3289.527002	2047.751502	2161.722218	1759.313096	1200.02072	4736.696661	4106.919087	6566.31556	4980.133735	5025.989302	4865.578034	3308.056697	1103.847992	3149.654057	3718.213997	2453.190802	1484.721307
M167T333_2	112309.3914	91240.26099	113185.2481	91561.30824	110817.9301	94781.38363	219353.0718	195639.7415	191533.8543	196464.0274	203103.5032	167044.0984	150827.6133	154665.7975	142125.1372	155730.0415	150886.7125	146287.7116	193617.3711	162104.3119	181384.4701	200319.7458	203287.7941	194325.6083	210006.4145	220153.9284	181847.89	237244.287	197503.4072	200630.0575
M151T36	74084.86467	61989.24679	60269.92465	69450.48483	79343.0375	87190.7959	123574.8334	132907.4323	122407.5414	69649.3105	141842.7804	95233.54987	95452.3852	60934.84514	43166.29312	65285.86188	61651.23137	74652.24946	38029.29899	33494.88136	56768.72673	42827.61476	38260.49965	29624.9197	31632.16248	54402.43763	48911.30633	57478.41495	60148.94401	50051.49496
M165T73	65630.44613	64724.97087	59372.11431	62670.69101	58910.58419	64816.27995	104049.9481	121004.9144	70555.67961	66547.69457	112998.3624	55485.88307	64458.51265	72108.15404	58587.00393	72065.2778	70855.29651	61187.5078	48092.20475	57131.38579	69261.1073	63516.26728	38985.84431	44048.32458	58535.90141	66122.80365	30444.83281	67384.00433	63172.40535	60389.5282
M497T403	16778.3305	13253.37867	18238.84208	13398.80605	25607.10216	13167.84552	11609.00626	9581.742189	17532.19693	13141.12793	18616.08973	14185.73306	12177.60501	12911.45305	11461.95882	11449.19962	20811.36014	12115.35949	14264.23448	11132.6787	9377.153946	11900.41608	10027.32488	15085.41087	14038.25506	11679.25194	7992.500533	7923.669922	10058.18404	9851.093384
M115T331	7355.59855	10863.85397	7929.791173	5110.54587	7636.343184	6672.531713	13293.75849	16473.01085	16271.54799	18848.60834	16915.70746	10955.69046	17516.19969	11730.56498	19385.61923	11719.73748	11794.07321	17929.75376	7190.372843	11871.79468	8638.950547	15872.44224	14542.91059	9087.091725	11188.7576	9513.276573	11825.34186	10935.29905	13303.14667	12208.34462
M151T216	8686.348417	8016.664484	9329.842614	6996.755191	8966.550161	7076.145452	8448.21352	6937.483895	9340.833573	7478.535323	7836.308904	7021.860188	11554.47661	11539.47961	9076.470879	10459.01617	11326.29599	10640.67857	9483.184665	9526.639818	10392.47368	10911.82682	10623.52391	9802.973696	7884.920825	8235.83449	8121.259859	8436.937136	7862.527104	8409.485708
M204T33	76546.95953	74418.13706	68121.17639	64719.92784	69079.70431	74973.18364	140708.6278	126897.6314	121373.1557	98056.55727	157336.738	87373.24125	64539.29126	48734.52057	41205.82854	59342.27241	56506.6619	60253.82745	68803.43936	57559.33533	68599.61093	61022.04689	52953.82843	55306.19052	79430.57912	78431.22669	75016.67704	106641.7111	74421.46426	81104.11295
M151T302	12344.2483	18878.42858	19081.01575	25921.38721	19669.41774	14140.7767	37139.56709	40939.61205	23013.47949	38867.30853	29586.53552	48207.9822	27340.66657	37697.3332	25920.36229	31960.0267	27709.90383	30205.309	14070.56535	17637.57283	20245.97299	13279.04693	19633.0909	20521.35511	23805.38963	24085.59415	20614.50879	25248.85447	22443.21921	25469.60651
M445T36_1	21981.12681	22749.16081	23437.79305	31767.46174	39192.00198	27497.55673	44796.21345	77986.06736	63271.40708	27980.02237	34553.98563	33122.47133	34352.41983	14553.74487	28221.55885	30352.11554	33178.94164	41700.61323	27013.4733	29819.72527	42570.60645	35572.24133	25661.67356	24866.2492	26887.65305	31024.33655	29102.37983	35287.91515	43024.36884	31649.10286
M241T226	6419.847451	5766.968608	6449.285756	7861.271584	6568.96693	6085.440696	5394.470918	5490.153306	5427.901058	7721.700386	5424.322744	6338.102759	3932.713776	3455.33099	3673.678224	4135.71456	3282.515889	2803.332143	6192.608956	5745.973775	7994.223124	6239.820861	6188.631589	6748.719448	5999.764963	5390.113895	6389.212875	7858.395599	5109.341949	6411.301144
M329T156	342277.804	440640.3779	488532.1422	425174.8302	310123.7338	502008.3467	373559.0604	260000.5795	222836.1525	237120.5316	347128.416	278085.4784	221284.5692	249722.3917	166101.3686	231281.6949	207765.3933	222958.6404	213982.0786	234842.7267	273604.2379	313383.8439	228941.8272	224637.0187	170509.0597	187570.6535	253539.6751	224335.0102	194080.6814	180590.2962
M663T406	14903.2917	10927.83363	15276.648	11979.94709	12985.09321	12009.3915	6030.723155	5414.091599	6301.315457	5522.70908	6429.591421	6128.743066	8344.245505	8050.167305	5186.004629	5781.588301	5529.318275	4417.944137	3759.179514	3232.989273	5207.619778	3306.817294	2024.560836	4247.304771	3664.382945	4318.229007	3481.139486	3149.502809	5090.643204	3714.770219
M265T26	2064981.394	1557315.644	2506757.961	2015182.256	2013790.707	2233353.274	2172302.194	2106822.982	2032655.29	1769494.673	2044649.628	1458873.274	1895679.253	1699922.326	919449.4133	1799640.737	2325613.848	2036987.737	1582753.735	1477201.551	2576096.693	2009130.257	1340294.295	1521174.126	2572096.405	2005663.217	1039340.16	1888644.533	1732323.26	2139740.432
